# Supplementary material for: Transcriptome analysis following neurotropic virus infection reveals faulty innate immunity and delayed antigen presentation in mice susceptible to virus‐induced demyelination
Source: Brain Pathol. 2021 Jul 6;31(6):e13000. doi: 10.1111/bpa.13000 (PMC8549031; doi:10.1111/bpa.13000)
Supplement: Supplementary file 5 — TABLE S2 Differentially expressed genes derived by pairwise comparison of B6 and SJL mice following mock‐ or TMEV infection [file BPA-31-e13000-s007.xlsx]

## Sheet: Pairwise comparisons SJL vs. B6
Supplementary table S2: Differentially expressed genes obtained by pairwise comparison of B6 and SJL mice following mock- or TMEV infection.
log2FC = log2 fold difference between B6 and SJL mice (Reference: SJL). Positive FC indicates higher expression in B6 mice, negative FC a higher expression in SJL mice.
padj = p-value corrected for multiple testing.
lfcSE = log2FC standard error
DeSeq2NormCounts = Normalized counts
RPKM = reads per kilobase million
Cut-off for differential expression: |log2FC| > 1.5 and padj < 0.05.
Cluster = Cluster of DEGs with similar expression profile, as shown in Fig.3
				MOCK																	TMEV 4 dpi																					TMEV 7 dpi
EnsemblID	GeneSymbol	Genename	Cluster	log2FC	padj	lfcSE	DESeq2NormCounts.SJL_mock_1	DESeq2NormCounts.SJL_mock_2	DESeq2NormCounts.SJL_mock_3	DESeq2NormCounts.B6_mock_1	DESeq2NormCounts.B6_mock_2	DESeq2NormCounts.B6_mock_3	meanRPKM.SJL_mock	meanRPKM.B6_mock	RPKMcounts.SJL_mock_1	RPKMcounts.SJL_mock_2	RPKMcounts.SJL_mock_3	RPKMcounts.B6_mock_1	RPKMcounts.B6_mock_2	RPKMcounts.B6_mock_3	log2FC	padj	lfcSE	DESeq2NormCounts.SJL_4dpi_1	DESeq2NormCounts.SJL_4dpi_2	DESeq2NormCounts.SJL_4dpi_3	DESeq2NormCounts.SJL_4dpi_4	DESeq2NormCounts.B6_4dpi_1	DESeq2NormCounts.B6_4dpi_2	DESeq2NormCounts.B6_4dpi_3	DESeq2NormCounts.B6_4dpi_4	meanRPKM.SJL_4dpi	meanRPKM.B6_4dpi	RPKMcounts.SJL_4dpi_1	RPKMcounts.TSJL_4dpi_2	RPKMcounts.SJL_4dpi_3	RPKMcounts.SJL_4dpi_4	RPKMcounts.B6_4dpi_1	RPKMcounts.B6_4dpi_2	RPKMcounts.B6_4dpi_3	RPKMcounts.B6_4dpi_4	log2FC	padj	lfcSE	DESeq2NormCounts.SJL_7dpi_1	DESeq2NormCounts.SJL_7dpi_2	DESeq2NormCounts.SJL_7dpi_3	DESeq2NormCounts.SJL_7dpi_4	DESeq2NormCounts.SJL_7dpi_5
ENSMUSG00000000125	Wnt3	wingless-type MMTV integration site family, member 3	1	0.274363	0.840476	0.299592	54.3256	53.4635	58.2266	57.075	70.6057	85.5761	0.565219	0.72193	0.519575	0.547873	0.62821	0.584679	0.734544	0.846566	1.5368	3.23594e-07	0.272282	89.1338	36.1247	43.615	38.1632	119.302	175.981	242.839	207.285	0.493371	2.0466	0.872055	0.285255	0.436436	0.379736	1.32467	1.94047	2.75531	2.16595	0.75388	0.0564807	0.270297	52.7996	67.0977	31.9075	19.1032	20.219
ENSMUSG00000000263	Glra1	glycine receptor, alpha 1 subunit	1	0.194887	0.939397	0.352043	2.05002	18.0832	7.67824	12.0736	25.9368	1.2053	0.123451	0.173937	0.0252343	0.238499	0.106619	0.159182	0.347282	0.0153458	2.1139	4.78697e-08	0.352049	5.87695	3.01039	4.25513	3.18027	31.9699	86.1698	59.4181	89.4171	0.0500311	0.937484	0.0740018	0.0305943	0.0548006	0.0407277	0.456864	1.22288	0.867679	1.20251	0.619978	0.331174	0.350095	19.2761	31.3122	11.1676	4.7758	3.36983
ENSMUSG00000000792	Slc5a5	solute carrier family 5 (sodium iodide symporter), member 5	1	1.52542	4.54734e-11	0.209484	73.8008	55.8222	72.3034	176.713	220.463	256.728	0.720663	2.32645	0.741515	0.600958	0.819515	1.90176	2.40951	2.66807	1.19162	2.44202e-09	0.182708	72.4824	122.423	91.4852	91.1677	212.872	224.527	185.143	295.889	0.918819	2.63473	0.744988	1.01556	0.961725	0.953001	2.48309	2.60091	2.20686	3.24806	1.45362	4.69703e-14	0.17843	62.0186	93.0421	52.6474	100.292	72.7883
ENSMUSG00000001827	Folr1	folate receptor 1 (adult)	1	-0.044046	0.99103	0.300845	4.10004	14.1521	10.8775	8.78077	4.3228	7.23178	0.223598	0.153069	0.0872161	0.322558	0.261022	0.200064	0.100025	0.159117	1.51851	2.6188e-05	0.322714	19.5898	4.01386	6.38269	7.42063	267.455	222.706	25.834	264.187	0.200764	4.71465	0.426282	0.0704945	0.142054	0.164226	6.60501	5.46184	0.651939	6.13981	0.162196	0.87216	0.32873	28.495	114.513	6.38151	3.58185	1.34793
ENSMUSG00000001930	Vwf	Von Willebrand factor	1	0.424449	0.513033	0.256242	153.752	174.543	196.435	275.497	214.699	255.523	0.624263	0.880202	0.512027	0.622806	0.737956	0.98269	0.777745	0.880171	1.61417	1.07579e-10	0.229855	166.514	106.367	134.036	210.958	546.606	434.49	917.967	308.083	0.514411	2.13228	0.567258	0.292459	0.467021	0.730906	2.1133	1.66821	3.62667	1.12092	0.401192	0.309486	0.219687	282.436	395.429	552	234.014	276.326
ENSMUSG00000004105	Angptl2	angiopoietin-like 2	1	0.515704	0.519683	0.314658	42.0254	44.815	46.0694	69.1486	76.3695	74.7284	0.3913	0.645946	0.347388	0.396921	0.42959	0.612227	0.686683	0.638929	1.56768	1.12924e-06	0.290732	51.9131	31.1074	31.9135	46.6439	184.801	205.108	113.669	143.067	0.332103	1.53373	0.438972	0.2123	0.276005	0.401135	1.77346	1.95472	1.11469	1.29205	0.122347	0.891089	0.279836	80.4566	243.341	177.087	57.3096	36.3942
ENSMUSG00000004341	Gpx6	glutathione peroxidase 6	1	0.954831	0.0596916	0.329737	14.3502	15.7246	21.755	42.8063	41.7871	45.8013	0.439394	1.09319	0.339364	0.398443	0.580374	1.08429	1.07494	1.12035	0.323117	0.494522	0.330113	7.83593	0	6.38269	6.36054	9.35703	7.28195	2.5834	13.0061	0.125996	0.215991	0.189565	0	0.157926	0.156494	0.256899	0.198544	0.0724784	0.336042	1.82896	3.31415e-07	0.314146	10.0571	6.26245	11.1676	3.58185	2.0219
ENSMUSG00000005043	Sgsh	N-sulfoglucosamine sulfohydrolase (sulfamidase)	1	1.13628	0.000809028	0.267462	26.6503	35.3802	39.6709	84.5149	110.952	74.7284	0.246028	0.649349	0.179947	0.255966	0.302172	0.611228	0.814913	0.521907	1.693	5.86839e-11	0.237889	55.831	30.1039	36.1686	42.4036	172.325	163.844	167.921	128.435	0.276712	1.22972	0.385635	0.167823	0.255514	0.297878	1.35085	1.27547	1.3451	0.947466	0.838925	0.00481604	0.228873	50.2854	101.988	81.3642	25.073	37.7421
ENSMUSG00000005893	Nr2c2	nuclear receptor subfamily 2, group C, member 2	1	0.0308066	0.992442	0.260009	617.056	1710.83	1451.19	1568.47	1750.73	560.463	5.24137	5.33993	2.37391	7.0522	6.29798	6.46311	7.32645	2.23023	1.21946	3.01304e-06	0.235161	430.976	530.833	528.699	477.04	1354.43	1271.31	1220.22	1366.46	1.85491	5.75018	1.6961	1.68609	2.12808	1.90936	6.04937	5.63882	5.56912	5.74342	0.111003	0.87216	0.225245	1663.61	1477.04	1362.45	1605.86	1769.16
ENSMUSG00000007989	Fzd3	frizzled class receptor 3	1	0.0810366	0.978542	0.299242	234.727	776.007	527.879	661.851	831.418	163.92	3.91991	4.20573	1.66117	5.88429	4.21428	5.01692	6.40035	1.19991	1.06523	0.000704809	0.276256	154.76	160.554	199.991	184.456	545.827	455.729	365.981	402.377	1.22436	3.59669	1.12038	0.938117	1.48082	1.35811	4.48456	3.71839	3.07267	3.11114	0.207107	0.766426	0.265751	821.328	636.98	481.804	556.381	678.684
ENSMUSG00000010080	Epn3	epsin 3	1	0.117824	0.970462	0.351615	10.2501	11.0072	12.7971	8.78077	21.614	9.64238	0.0921054	0.108288	0.0776389	0.0893318	0.109345	0.0712379	0.178082	0.0755439	2.19986	2.81321e-09	0.338511	20.5693	10.0346	11.7016	11.661	82.6538	120.759	154.143	122.745	0.101689	1.04556	0.159378	0.0627535	0.0927335	0.0918924	0.726822	1.05455	1.3851	1.01576	0.494942	0.464024	0.337648	15.0856	35.7854	4.78613	4.7758	6.06569
ENSMUSG00000010122	Slc47a1	solute carrier family 47, member 1	1	1.595	3.09457e-05	0.318313	4.10004	3.93114	7.03839	21.9519	27.3777	36.1589	0.0533556	0.297749	0.0403816	0.0414851	0.0782001	0.231577	0.29331	0.368362	0.351102	0.360793	0.280743	13.7129	19.0658	25.5308	15.9013	24.1723	18.8117	34.4453	23.5736	0.179805	0.286534	0.13816	0.155037	0.263087	0.162938	0.276394	0.21361	0.402469	0.253663	1.36682	2.10545e-05	0.272673	23.4665	14.3142	6.38151	5.96975	22.9148
ENSMUSG00000010175	Prox1	prospero homeobox 1	1	0.340581	0.572747	0.222332	229.602	294.049	246.983	384.159	377.524	244.675	1.02027	1.33248	0.853622	1.17135	1.03585	1.52977	1.52675	0.9409	1.50151	1.38027e-12	0.196175	390.817	178.617	251.052	257.602	688.521	916.312	996.33	747.852	1.00189	3.58288	1.48635	0.548272	0.976549	0.996394	2.97181	3.92763	4.3944	3.03767	0.382412	0.239833	0.189422	383.845	419.584	288.763	234.014	254.759
ENSMUSG00000010825	Grid2ip	glutamate receptor, ionotropic, delta 2 (Grid2) interacting protein 1	1	-0.168074	0.944586	0.327116	20.5002	49.5323	39.6709	39.5135	27.3777	25.3112	0.300216	0.249368	0.156041	0.403969	0.340637	0.322146	0.22668	0.199278	2.10455	2.02682e-10	0.304056	40.1592	6.02079	15.9567	24.3821	60.8207	166.878	179.115	167.454	0.167673	1.25297	0.312697	0.0378372	0.127076	0.193083	0.53746	1.46446	1.61742	1.39255	0.506361	0.366255	0.300419	18.438	37.5747	26.3237	23.879	28.9805
ENSMUSG00000013415	Igf2bp1	insulin-like growth factor 2 mRNA binding protein 1	1	-0.024083	0.99512	0.264705	0	0	1.91956	1.0976	0	0	0.0025346	0.00137606	0	0	0.0076038	0.00412819	0	0	0.108597	0.823305	0.293018	0	1.00346	1.06378	0	0.779752	1.82049	0	1.62577	0.00170437	0.00419651	0	0.00290922	0.00390826	0	0.00317878	0.00737014	0	0.00623711	1.60867	7.02539e-06	0.307016	0	1.78927	0.797688	0	0
ENSMUSG00000014158	Trpv4	transient receptor potential cation channel, subfamily V, member 4	1	-0.169464	0.950153	0.346532	15.3752	17.297	15.9963	10.976	15.8503	10.8477	0.15783	0.122178	0.140125	0.168906	0.164458	0.107144	0.157133	0.102258	1.69828	2.97215e-06	0.327317	38.2002	12.0416	9.57404	13.7812	134.117	95.2722	43.9177	105.675	0.167177	0.98679	0.356139	0.0906077	0.0912919	0.13067	1.41905	1.00106	0.474837	1.05221	0.226946	0.796544	0.323566	27.6569	55.4674	23.133	4.7758	18.871
ENSMUSG00000014444	Piezo1	piezo-type mechanosensitive ion channel component 1	1	-0.046683	0.990881	0.281876	57.4006	91.9886	76.1425	94.3933	54.7555	66.2914	0.288675	0.273606	0.205535	0.352925	0.307564	0.362025	0.213271	0.245522	1.59745	1.17913e-08	0.255488	67.5849	37.1282	37.2324	45.5838	151.272	202.681	252.312	92.6686	0.166656	0.724973	0.247558	0.109764	0.139486	0.169814	0.628844	0.836722	1.0718	0.362525	-0.544937	0.170738	0.243651	103.923	217.396	306.312	115.813	157.708
ENSMUSG00000014547	Wdfy2	WD repeat and FYVE domain containing 2	1	0.323093	0.748718	0.276428	23.5752	49.5323	52.468	71.3438	66.2829	30.1324	0.662384	0.876202	0.344885	0.7764	0.865867	1.1179	1.05476	0.455949	1.58279	1.28745e-08	0.253753	25.4668	17.0589	35.1048	16.9614	94.35	95.2722	94.7245	64.2177	0.345653	1.46991	0.38111	0.206041	0.53731	0.258151	1.60241	1.60688	1.64395	1.02638	0.243281	0.664731	0.23747	77.1042	57.2567	77.3758	65.6673	57.9611
ENSMUSG00000015652	Steap1	six transmembrane epithelial antigen of the prostate 1	1	-0.0382527	0.992826	0.336242	7.17508	2.35868	1.91956	2.19519	4.3228	2.41059	0.0946176	0.0761136	0.171614	0.0604468	0.0517924	0.0562374	0.112467	0.0596367	1.7904	4.17685e-06	0.350056	5.87695	2.00693	2.12756	4.24036	72.517	41.8712	12.0559	65.0306	0.0855454	1.30242	0.143792	0.0396316	0.0532412	0.105517	2.01363	1.15462	0.342082	1.69933	0.471124	0.520109	0.351053	3.35236	26.8391	3.19075	1.19395	0.673966
ENSMUSG00000017723	Wfdc2	WAP four-disulfide core domain 2	1	0.0264714	0.99512	0.290318	0	2.35868	0	0	0	2.41059	0.029191	0.0287998	0	0.0875731	0	0	0	0.0863994	1.82531	2.03205e-07	0.318274	1.95898	0	0	1.06009	48.3447	81.922	17.2226	14.6319	0.0269143	1.6199	0.0694402	0	0	0.0382172	1.94485	3.27281	0.707995	0.553935	0.0726855	0.951037	0.320382	3.35236	13.4195	0	1.19395	0
ENSMUSG00000018486	Wnt9b	wingless-type MMTV integration site family, member 9B	1	-0.285093	0.855158	0.327685	4.10004	2.35868	1.27971	0	0	1.2053	0.017518	0.00270596	0.0266976	0.0164563	0.00940012	0	0	0.00811788	2.16006	1.5785e-08	0.348351	2.93848	1.00346	2.12756	1.06009	1.5595	19.4185	80.9464	29.2638	0.0116611	0.247764	0.0195733	0.00539475	0.0144946	0.00718158	0.0117892	0.14578	0.625301	0.208185	-0.281524	0.751567	0.343865	3.35236	1.78927	4.78613	3.58185	0.673966
ENSMUSG00000019232	Etnppl	ethanolamine phosphate phospholyase	1	1.15066	0.0220341	0.350556	126.076	101.423	217.55	605.873	695.971	552.026	1.05386	4.33909	0.830139	0.71554	1.6159	4.27293	4.98474	3.75959	1.17842	0.002669	0.340737	425.099	55.1906	287.221	232.16	831.216	819.826	626.043	1139.66	1.68309	6.41653	2.86329	0.300031	1.97867	1.59037	6.35397	6.22354	4.89023	8.19839	1.56788	0.000100724	0.335611	103.085	162.824	114.069	17.9093	24.9367
ENSMUSG00000019762	Iyd	iodotyrosine deiodinase	1	-0.0381027	0.992926	0.342476	4.10004	3.93114	4.47897	3.29279	4.3228	3.61589	0.0830019	0.0743344	0.07639	0.0784775	0.0941381	0.0657112	0.0876087	0.0696831	1.84263	2.41162e-06	0.352114	1.95898	8.02772	2.12756	1.06009	6.23802	15.1707	90.4189	13.819	0.0557118	0.685163	0.0373368	0.123488	0.0414735	0.0205487	0.13493	0.325876	1.99855	0.281294	0.0430755	0.973125	0.351338	1.67618	1.78927	3.19075	8.35765	6.06569
ENSMUSG00000019947	Arid5b	AT rich interactive domain 5B (MRF1-like)	1	0.181009	0.910083	0.268793	208.077	513.407	381.992	522.456	524.5	239.854	2.59473	3.00743	1.36214	3.60112	2.82092	3.66331	3.73488	1.62408	2.11756	6.14895e-16	0.245054	138.108	151.523	126.59	89.0475	566.1	699.067	865.438	694.202	0.804331	5.31614	0.924858	0.818957	0.867036	0.606474	4.30234	5.27612	6.72111	4.96499	0.0504907	0.953046	0.233625	457.597	617.298	615.815	516.98	713.73
ENSMUSG00000020169	Best3	bestrophin 3	1	0.342525	0.818469	0.346624	2.05002	2.35868	1.27971	5.48798	5.76373	0	0.021715	0.0438121	0.0221809	0.0273444	0.0156196	0.0636006	0.0678358	0	1.70145	1.38e-05	0.35056	6.85644	1.00346	3.19135	2.12018	19.4938	24.2732	27.5562	14.6319	0.0362117	0.268584	0.0758888	0.00896413	0.0361273	0.0238664	0.244868	0.302793	0.353711	0.172965	0.128013	0.912186	0.352088	0.838089	8.94635	2.39307	3.58185	2.0219
ENSMUSG00000020732	Rab37	RAB37, member RAS oncogene family	1	-0.11664	0.967738	0.323622	63.5507	52.6772	46.7093	50.4895	50.4327	42.1854	0.649313	0.573688	0.716874	0.636685	0.594381	0.610029	0.618826	0.492208	1.78852	5.27915e-08	0.298792	81.2978	45.1559	38.2961	62.5453	70.9575	204.501	555.43	265	0.63617	3.57192	0.938122	0.420554	0.451979	0.734024	0.929256	2.65961	7.43293	3.26591	-0.386988	0.53333	0.294161	85.4851	140.458	94.1272	35.8185	56.6131
ENSMUSG00000020782	Llgl2	lethal giant larvae homolog 2 (Drosophila)	1	0.275458	0.856456	0.3181	13.3251	7.86228	10.2377	13.1712	7.20467	19.2848	0.0904028	0.113733	0.108531	0.0686135	0.0940637	0.114904	0.0638308	0.162465	1.52404	1.8752e-06	0.288279	7.83593	7.02425	10.6378	4.24036	31.9699	36.4098	24.9728	21.135	0.0597766	0.268392	0.0652877	0.0472354	0.0906516	0.0359317	0.3023	0.3419	0.2413	0.18807	0.523329	0.289143	0.278474	12.5713	17.8927	13.5607	8.35765	14.1533
ENSMUSG00000020948	Klhl28	kelch-like 28	1	0.585127	0.178155	0.244625	85.0759	145.452	129.25	226.105	273.777	79.5496	1.3288	2.13811	0.876966	1.60648	1.50296	2.4964	3.06978	0.848162	1.52476	3.43277e-10	0.222839	66.6054	64.2217	58.508	68.9058	237.045	219.672	185.143	212.975	0.654718	2.5275	0.702334	0.546567	0.631004	0.738968	2.83675	2.61066	2.26408	2.39851	0.771854	0.00483092	0.210657	149.18	101.094	129.226	138.498	134.793
ENSMUSG00000020961	Ston2	stonin 2	1	0.303744	0.805824	0.297744	36.9004	136.017	131.17	174.518	170.03	57.8543	0.743083	0.970341	0.248815	0.982693	0.997742	1.26041	1.24711	0.403501	1.60719	1.10542e-07	0.274727	57.79	45.1559	46.8064	64.6655	231.586	239.698	203.227	174.77	0.358464	1.64737	0.398617	0.251388	0.33021	0.453639	1.8129	1.8634	1.62568	1.2875	0.195868	0.780714	0.263213	173.484	246.919	155.549	112.231	122.662
ENSMUSG00000021322	Aoah	acyloxyacyl hydrolase	1	0.372988	0.793283	0.352627	0	2.35868	0	4.39039	2.88187	3.61589	0.00850195	0.0389476	0	0.0255058	0	0.0474593	0.0316373	0.037746	1.52613	9.72134e-05	0.348097	11.7539	4.01386	8.51025	21.2018	50.6839	52.7942	128.309	15.4448	0.116818	0.728667	0.121348	0.0334456	0.0898617	0.222617	0.593849	0.614293	1.53623	0.170298	0.416696	0.577573	0.343362	24.3046	50.9942	66.2081	4.7758	16.8491
ENSMUSG00000022032	Scara5	scavenger receptor class A, member 5	1	0.0677888	0.989774	0.353243	4.10004	15.7246	1.27971	4.39039	8.6456	9.64238	0.0578768	0.0622408	0.0317923	0.130644	0.0111939	0.0364639	0.0729226	0.0773359	1.59789	3.72213e-05	0.345804	16.6514	6.02079	4.25513	5.30045	45.2256	77.6742	32.723	31.7024	0.0619769	0.417779	0.132081	0.0385453	0.0345212	0.0427601	0.407129	0.694397	0.301019	0.268572	0.248125	0.787745	0.342912	10.0571	33.1015	15.1561	11.9395	6.06569
ENSMUSG00000022512	Cldn1	claudin 1	1	0.0417855	0.991653	0.335897	41.0004	31.4491	40.9506	29.6351	47.5508	40.9801	0.365112	0.380095	0.371481	0.305306	0.41855	0.287595	0.468641	0.384048	1.66605	1.84718e-06	0.314944	52.8926	40.1386	24.467	45.5838	201.176	287.03	77.5019	197.531	0.363028	1.97569	0.490231	0.300258	0.231936	0.429687	2.11611	2.99829	0.833044	1.95532	-0.0794808	0.942275	0.308269	68.7233	178.927	54.2428	44.1762	44.4818
ENSMUSG00000022829	Stxbp5l	syntaxin binding protein 5-like	1	0.0280869	0.995045	0.307263	358.754	1151.82	840.767	1018.57	1146.98	249.497	5.67169	5.79521	2.40197	8.26294	6.35016	7.30446	8.35336	1.72782	1.0571	0.00115901	0.284563	245.852	349.206	289.349	228.979	878.001	733.657	524.429	708.834	1.80902	5.45958	1.68385	1.93035	2.0269	1.595	6.82464	5.66319	4.16548	5.18502	0.0350543	0.972261	0.274719	1208.52	844.536	749.827	1130.67	1208.42
ENSMUSG00000023039	Krt7	keratin 7	1	-0.136137	0.962592	0.335424	12.3001	18.0832	5.11883	14.2688	4.3228	6.02649	0.0897046	0.0628021	0.0883878	0.139231	0.0414946	0.109824	0.0337895	0.0447931	0.250791	0.633764	0.348178	8.81543	12.0416	11.7016	6.36054	14.8153	18.8117	18.0838	9.75459	0.0679429	0.127548	0.0648013	0.0714415	0.0879768	0.0475521	0.123597	0.155851	0.154163	0.0765821	1.98849	7.85692e-07	0.351102	6.70471	8.94635	13.5607	9.5516	6.73966
ENSMUSG00000023043	Krt18	keratin 18	1	0.039206	0.991653	0.290971	5.12505	5.50359	1.91956	5.48798	8.6456	7.23178	0.0923718	0.159442	0.107696	0.123916	0.0455033	0.123521	0.19762	0.157185	0.937814	0.0109095	0.314004	46.0361	2.00693	7.44647	7.42063	176.224	220.886	60.2793	91.8558	0.337591	3.31553	0.989598	0.0348192	0.163717	0.162232	4.29914	5.35141	1.50272	2.10884	1.53294	6.4957e-05	0.321437	18.438	64.4137	7.97688	2.3879	0.673966
ENSMUSG00000023845	Lnpep	leucyl/cystinyl aminopeptidase	1	0.159845	0.950459	0.328584	229.602	844.408	606.581	812.222	1017.3	145.841	3.44223	4.02665	1.30375	5.13745	3.88548	4.9399	6.28347	0.856565	1.50156	1.38639e-05	0.30944	150.842	173.599	169.141	162.194	732.188	796.767	710.434	590.966	0.91327	4.62369	0.876185	0.81386	1.00486	0.958173	4.82673	5.2161	4.78573	3.66619	0.100438	0.920812	0.30029	1191.76	1028.83	874.266	906.208	1033.86
ENSMUSG00000023979	Guca1b	guanylate cyclase activator 1B	1	0.785833	0.217164	0.344349	0	0.786228	1.27971	6.58558	1.44093	3.61589	0.0134398	0.0726733	0	0.014858	0.0254615	0.12441	0.0276447	0.065965	1.68951	1.18709e-05	0.345693	0	0	0	1.06009	6.23802	5.46146	9.47245	8.12883	0.00486306	0.148406	0	0	0	0.0194523	0.127731	0.111056	0.1982	0.156638	1.2383	0.00783325	0.352555	0.838089	0.894635	0.797688	0	0
ENSMUSG00000024207	Acsbg2	acyl-CoA synthetase bubblegum family member 2	1	1.35252	0.00363743	0.35215	2.05002	1.57246	1.91956	8.78077	8.6456	14.4636	0.0221772	0.126929	0.0231161	0.0189982	0.0244173	0.106051	0.106044	0.168692	1.14782	0.00419795	0.346451	0	2.00693	0	2.12018	3.89876	6.06829	9.47245	4.8773	0.0108892	0.0791821	0	0.0186841	0	0.0248726	0.0510384	0.0788898	0.126714	0.0600857	1.63893	9.28193e-05	0.349456	0.838089	1.78927	0.797688	0	0.673966
ENSMUSG00000024298	Zfp871	zinc finger protein 871	1	0.191734	0.921985	0.30155	355.679	884.506	627.056	966.983	1064.85	190.437	3.85802	4.58759	2.0473	5.45511	4.07164	5.9617	6.66725	1.13381	1.33894	1.66401e-05	0.278328	246.832	219.759	263.818	234.28	891.257	779.776	717.323	699.892	1.37239	5.10758	1.45339	1.04437	1.5888	1.40298	5.95582	5.17478	4.89832	4.4014	0.285308	0.645148	0.268349	812.109	611.036	750.625	807.11	787.866
ENSMUSG00000024727	Trpm6	transient receptor potential cation channel, subfamily M, member 6	1	0.338119	0.735246	0.281239	25.6253	17.297	12.7971	21.9519	18.7321	31.3377	0.0882914	0.114974	0.115838	0.0837784	0.0652578	0.106288	0.0921094	0.146526	1.68486	1.6013e-11	0.230567	32.3232	24.0832	24.467	33.9229	69.398	149.28	111.947	89.4171	0.128653	0.546042	0.14947	0.0898837	0.115719	0.15954	0.364203	0.778005	0.600349	0.44161	0.534996	0.153202	0.232825	22.6284	36.6801	38.289	22.6851	26.9586
ENSMUSG00000024803	Ankrd1	ankyrin repeat domain 1 (cardiac muscle)	1	0.0260683	0.994171	0.263964	0	1.57246	1.91956	1.0976	2.88187	1.2053	0.0213921	0.0308754	0	0.0280829	0.0360933	0.0195955	0.0522509	0.0207799	0.27051	0.517847	0.289759	3.91797	5.01732	0	1.06009	8.57728	7.88878	12.917	8.94171	0.0385585	0.183957	0.0668043	0.0690466	0	0.0183832	0.165978	0.151598	0.25542	0.162833	2.2778	3.14567e-12	0.299665	0.838089	3.57854	1.59538	0	0.673966
ENSMUSG00000024810	Il33	interleukin 33	1	0.829265	0.0471851	0.276994	290.078	353.016	371.755	718.926	766.576	597.827	4.19274	8.56612	3.3545	4.37408	4.84963	8.90481	9.64279	7.15078	1.39043	5.57248e-07	0.251175	621.977	381.317	338.283	510.963	1268.66	1523.75	1700.74	1225.01	5.30971	19.0393	7.35776	3.64069	4.09292	6.14746	17.0322	20.3154	23.3323	15.4771	1.18856	3.44566e-05	0.242105	465.14	789.963	411.607	260.281	192.754
ENSMUSG00000024985	Tcf7l2	transcription factor 7 like 2, T cell specific, HMG box	1	0.258341	0.868848	0.312772	132.226	166.68	203.473	229.398	260.809	156.689	1.28427	1.64345	0.942799	1.2734	1.63662	1.75193	2.02282	1.15559	2.0001	2.00797e-10	0.288899	258.586	111.385	212.756	294.705	872.543	1302.86	1600.84	1109.59	1.57878	10.0295	1.8861	0.655709	1.58717	2.18616	7.22275	10.7102	13.5412	8.64365	0.478407	0.358758	0.281001	168.456	435.687	219.364	114.619	119.292
ENSMUSG00000025017	Pik3ap1	phosphoinositide-3-kinase adaptor protein 1	1	0.357494	0.766511	0.319063	26.6503	31.4491	40.9506	57.075	41.7871	48.2119	0.39954	0.586713	0.29982	0.379093	0.519706	0.687752	0.511369	0.561018	2.07027	6.52834e-11	0.291588	106.765	58.2009	132.973	77.3865	396.114	591.659	1115.17	180.46	1.06006	7.48733	1.22869	0.540597	1.56517	0.905769	5.17361	7.67411	14.8835	2.21807	-0.126204	0.886892	0.280668	605.939	696.921	890.22	316.397	411.119
ENSMUSG00000025272	Tro	trophinin	1	0.0127073	0.998077	0.230987	4766.3	12129.1	10597.9	9968.37	12791.2	5015.24	44.0879	44.1781	21.2134	57.8412	53.2093	47.5204	61.926	23.0879	1.22771	6.42109e-08	0.206348	4528.19	3916.52	6602.89	4117.39	12007.4	12058.3	12200.5	12797.2	21.2051	62.641	20.6163	14.3918	30.7471	19.0653	62.043	61.8747	64.4191	62.2272	0.335461	0.360109	0.197472	9032.93	8930.25	9369.65	8675.24	9017.66
ENSMUSG00000025504	Eps8l2	EPS8-like 2	1	0.27852	0.797405	0.266104	19.4752	28.3042	26.8738	34.0255	36.0233	25.3112	0.235159	0.298829	0.171489	0.267044	0.266945	0.320912	0.345042	0.230532	1.99645	1.51292e-15	0.23395	28.4053	16.0554	14.8929	12.7211	67.0587	111.05	71.474	96.7331	0.156584	0.872536	0.255865	0.116724	0.137207	0.116539	0.685525	1.12738	0.746637	0.930603	0.357734	0.42247	0.229539	28.495	33.9961	27.1214	27.4609	26.2847
ENSMUSG00000026365	Cfh	complement component factor h	1	0.175285	0.858531	0.204269	442.805	572.374	600.182	705.755	655.625	486.94	3.89365	4.43198	2.98441	4.13337	4.56319	5.0948	4.80657	3.39458	1.53687	1.82774e-15	0.180612	413.346	398.375	381.898	435.697	1518.18	1315.61	1400.2	894.171	2.70367	9.9704	2.84982	2.21678	2.69298	3.05509	11.8791	10.2228	11.1955	6.58419	0.389105	0.161697	0.17154	915.194	1425.15	1249.98	805.916	841.109
ENSMUSG00000026395	Ptprc	protein tyrosine phosphatase, receptor type, C	1	0.201254	0.931066	0.336672	59.4506	72.3329	77.4222	116.345	90.7788	73.5231	0.383186	0.511522	0.304702	0.397222	0.447634	0.638696	0.506101	0.389768	1.51328	2.07206e-05	0.317915	442.73	145.502	386.153	393.293	881.12	1653	2771.12	384.494	1.77619	8.5032	2.32122	0.615706	2.0707	2.09714	5.24286	9.76765	16.8493	2.153	-0.535469	0.348435	0.30967	1695.45	2917.41	3588	828.601	994.1
ENSMUSG00000026536	Ifi211	interferon activated gene 211	1	0.160598	0.954554	0.352409	0	0	0	0	2.88187	4.82119	0	0.0446179	0	0	0	0	0.0516654	0.0821884	1.62125	3.8054e-05	0.351258	70.5234	10.0346	63.8269	60.4251	189.48	271.86	706.128	44.7086	0.865567	5.8507	1.189	0.136546	1.10062	1.0361	3.62551	5.16577	13.8065	0.805042	0.112107	0.923992	0.348048	212.875	331.91	311.896	88.3523	129.401
ENSMUSG00000026579	F5	coagulation factor V	1	-0.0530297	0.99103	0.33053	11.2751	30.6629	27.5137	17.5615	28.8187	3.61589	0.0992081	0.0711365	0.0446439	0.130087	0.122894	0.0744786	0.124122	0.0148088	1.89563	6.75672e-07	0.344816	24.4873	17.0589	17.0205	39.2233	655.772	496.993	103.336	1100.64	0.0967595	2.63248	0.0991836	0.055767	0.0705106	0.161577	3.01445	2.26877	0.4854	4.76128	0.427135	0.572276	0.348043	73.7519	315.806	49.4567	31.0427	35.0462
ENSMUSG00000026604	Ptpn14	protein tyrosine phosphatase, non-receptor type 14	1	0.0143794	0.998077	0.256885	83.0259	189.481	154.844	175.615	129.684	127.762	0.42044	0.420978	0.227299	0.555811	0.478209	0.51496	0.386193	0.361783	1.60706	1.40323e-10	0.230198	114.601	65.2252	81.9112	135.691	300.984	314.338	464.15	326.779	0.272369	1.10841	0.320943	0.147429	0.234621	0.386482	0.956625	0.992151	1.50747	0.977402	0.708912	0.0198458	0.221495	107.275	215.607	141.989	139.692	109.182
ENSMUSG00000026686	Lmx1a	LIM homeobox transcription factor 1 alpha	1	-0.0305907	0.993976	0.298056	1.02501	0	1.91956	0	1.44093	0	0.00934763	0.00459231	0.00900955	0	0.0190333	0	0.0137769	0	1.52933	2.97808e-05	0.327102	4.89746	0	2.12756	1.06009	38.9876	26.7005	22.3894	21.9478	0.0183239	0.278164	0.0440355	0	0.0195658	0.00969416	0.397847	0.270578	0.233467	0.210767	0.0190686	0.986897	0.328151	4.19045	15.2088	0	0	2.0219
ENSMUSG00000027171	Prrg4	proline rich Gla (G-carboxyglutamic acid) 4 (transmembrane)	1	0.38018	0.783913	0.353322	3.07503	17.297	15.3565	25.2447	27.3777	9.64238	0.132931	0.228065	0.0314989	0.189843	0.17745	0.276977	0.305055	0.102163	2.06127	8.12315e-08	0.348929	11.7539	1.00346	5.31891	0	95.1298	67.9649	40.4732	40.6441	0.0471639	0.720163	0.123165	0.00848658	0.0570045	0	1.1313	0.802654	0.491837	0.454862	0.57901	0.369147	0.344748	20.1141	41.1532	16.7515	7.1637	7.41363
ENSMUSG00000028071	Sh2d2a	SH2 domain containing 2A	1	0.333262	0.829721	0.350799	1.02501	0.786228	2.55941	5.48798	4.3228	0	0.0103983	0.0231389	0.00672501	0.00552703	0.0189428	0.038566	0.0308506	0	1.52138	3.3659e-05	0.327454	12.7334	6.02079	14.8929	19.0816	37.4281	66.1444	117.975	21.135	0.0876387	0.463791	0.0854607	0.0326139	0.102232	0.130249	0.285087	0.500329	0.918254	0.151496	-0.220433	0.796544	0.314141	80.4566	162.824	140.393	37.0125	62.0049
ENSMUSG00000028602	Tnfrsf8	tumor necrosis factor receptor superfamily, member 8	1	1.09965	0.0105593	0.311879	8.20009	6.28982	6.39853	16.464	27.3777	19.2848	0.0636452	0.193491	0.0706619	0.0580742	0.0621994	0.15196	0.256625	0.171888	1.69793	1.47901e-08	0.2733	13.7129	11.0381	7.44647	8.48072	32.7496	56.4351	44.7789	37.3926	0.0856448	0.42453	0.12088	0.0785319	0.0671364	0.0760313	0.327633	0.560679	0.45777	0.352037	0.383437	0.464652	0.261817	10.0571	21.4712	15.1561	23.879	31.0024
ENSMUSG00000029174	Tbc1d1	TBC1 domain family, member 1	1	1.29463	1.24716e-16	0.145484	159.902	174.543	141.408	399.525	423.634	392.927	0.767473	1.96274	0.726962	0.850234	0.725221	1.9455	2.095	1.84771	1.51054	1.51167e-30	0.126212	172.391	179.62	159.567	170.674	454.596	463.011	680.294	419.448	0.760556	2.6447	0.801734	0.674216	0.759002	0.807273	2.39938	2.42688	3.66913	2.0834	1.17852	1.67116e-20	0.119901	181.027	195.925	226.544	189.838	239.258
ENSMUSG00000029299	Abcg3	ATP-binding cassette, sub-family G (WHITE), member 3	1	1.10395	0.0319527	0.350799	0	1.57246	2.55941	12.0736	8.6456	9.64238	0.0147727	0.104396	0	0.0163316	0.0279867	0.125353	0.0911593	0.0966763	1.67864	5.22881e-06	0.331258	6.85644	2.00693	2.12756	6.36054	21.8331	30.3415	32.723	18.6963	0.0424426	0.28977	0.0679874	0.0160616	0.0215772	0.0641444	0.245698	0.339083	0.376299	0.197999	0.381395	0.580899	0.316179	15.0856	28.6283	36.6937	7.1637	6.73966
ENSMUSG00000029797	Sspo	SCO-spondin	1	1.1393	0.00468774	0.30263	11.2751	10.221	14.0768	40.6111	24.4959	33.7483	0.0239987	0.0661597	0.0213027	0.0206911	0.0300024	0.0821837	0.0503432	0.0659523	1.58302	2.03205e-07	0.276037	20.5693	4.01386	11.7016	9.5408	49.9042	37.6234	39.6121	43.8957	0.0219754	0.0927031	0.039755	0.00626124	0.0231313	0.0187539	0.109462	0.081954	0.0887869	0.090609	1.28212	0.000450438	0.297387	1.67618	8.94635	7.1792	3.58185	4.71776
ENSMUSG00000029843	Slc13a4	solute carrier family 13 (sodium/sulfate symporters), member 4	1	0.353308	0.73922	0.296038	33.8254	102.996	121.572	135.004	144.093	80.7549	0.805013	1.10131	0.290375	0.947358	1.17731	1.24134	1.34553	0.71705	1.84471	3.44488e-10	0.269629	78.3593	111.385	77.6561	82.687	523.214	445.413	244.562	433.267	0.728387	4.04426	0.688121	0.789453	0.697481	0.738493	5.21447	4.40836	2.49065	4.06356	0.753767	0.0429434	0.259367	136.609	294.335	139.595	140.886	168.491
ENSMUSG00000030111	A2m	alpha-2-macroglobulin	1	-0.106432	0.97604	0.352105	47.1505	31.4491	65.9049	45.0015	44.6689	26.5165	0.325885	0.26084	0.29703	0.212276	0.468349	0.303646	0.306093	0.17278	2.37341	2.20864e-10	0.343555	100.888	17.0589	99.9955	94.348	1118.94	851.988	1502.68	355.23	0.504075	7.01161	0.650143	0.0887257	0.659074	0.618357	8.18345	6.18793	11.2302	2.44489	0.510231	0.445116	0.33838	252.265	488.471	169.908	69.2491	45.1557
ENSMUSG00000030162	Olr1	oxidized low density lipoprotein (lectin-like) receptor 1	1	-0.0449727	0.99103	0.300308	0	1.57246	0	0	0	0	0.00462805	0	0	0.0138841	0	0	0	0	1.63702	1.18709e-05	0.33496	0.979492	0	1.06378	2.12018	14.8153	16.9912	22.3894	3.25153	0.0089015	0.137832	0.00825697	0	0.00917181	0.0181772	0.141738	0.16143	0.218883	0.0292742	-0.0573198	0.964222	0.336156	2.51427	8.94635	5.58382	0	1.34793
ENSMUSG00000030178	Klra13-ps	killer cell lectin-like receptor subfamily A, member 13, pseudogene	1	0.179221	0.938388	0.316573	0	0	0	0	1.44093	0	0	0.0188595	0	0	0	0	0.0565784	0	1.79801	3.14869e-06	0.347365	2.93848	2.00693	0	7.42063	14.0355	27.3073	54.2513	10.5675	0.11175	1.11615	0.108506	0.0598122	0	0.27868	0.588188	1.13645	2.32322	0.416754	1.06641	0.027974	0.346905	1.67618	1.78927	2.39307	0	2.69586
ENSMUSG00000030325	Klrb1c	killer cell lectin-like receptor subfamily B member 1C	1	0.144384	0.961959	0.347666	0	0.786228	1.27971	0	0	2.41059	0.00854657	0.00932178	0	0.00944841	0.0161913	0	0	0.0279654	2.14023	1.94583e-08	0.347191	2.93848	2.00693	3.19135	6.36054	26.5116	36.4098	69.7517	10.5675	0.0409919	0.468403	0.0337141	0.0185844	0.0374495	0.0742197	0.345209	0.470813	0.928099	0.129491	0.790019	0.153202	0.343809	9.21898	16.1034	7.97688	11.9395	3.36983
ENSMUSG00000030587	2200002D01Rik	RIKEN cDNA 2200002D01 gene	1	-0.0223573	0.997329	0.345869	9.2251	3.93114	5.11883	3.29279	4.3228	8.43708	0.131562	0.116115	0.189521	0.0865335	0.118631	0.0724567	0.0966021	0.179285	0.514531	0.272225	0.353167	9.79492	7.02425	7.44647	20.1417	18.7141	31.5551	27.5562	11.3804	0.228888	0.530197	0.205848	0.119144	0.160058	0.430503	0.446344	0.747404	0.671606	0.255434	2.08159	2.20147e-07	0.353017	7.5428	14.3142	10.3699	4.7758	4.0438
ENSMUSG00000030670	Cyp2r1	cytochrome P450, family 2, subfamily r, polypeptide 1	1	1.17985	0.0160011	0.347952	5.12505	0	2.55941	16.464	11.5275	8.43708	0.0482922	0.234464	0.0926704	0	0.0522062	0.318863	0.226731	0.157797	1.25824	0.000814572	0.329807	5.87695	5.01732	3.19135	1.06009	12.476	15.7776	22.3894	9.75459	0.0659816	0.315948	0.108706	0.0749031	0.060375	0.0199424	0.261899	0.328913	0.480279	0.192703	1.46247	0.000140857	0.318275	10.8952	7.15708	3.98844	2.3879	7.41363
ENSMUSG00000030789	Itgax	integrin alpha X	1	0.157521	0.955384	0.350291	6.15006	3.14491	4.47897	2.19519	5.76373	9.64238	0.0353281	0.0450787	0.0447292	0.0245075	0.0367476	0.0171006	0.0455984	0.0725371	1.97395	7.93117e-08	0.333868	36.2412	4.01386	22.3394	15.9013	109.165	185.083	260.923	50.3987	0.146011	1.28136	0.269632	0.0241023	0.16999	0.12032	0.921745	1.55195	2.25129	0.400467	0.152733	0.879895	0.324604	111.466	208.45	190.648	65.6673	101.095
ENSMUSG00000031103		E74-like factor 4 (ets domain transcription factor)	1	0.254666	0.876063	0.319088	19.4752	18.0832	24.9543	29.6351	27.3777	24.1059	0.107924	0.139261	0.0941104	0.093629	0.136032	0.153387	0.143909	0.120488	1.58098	6.48821e-07	0.287188	65.626	22.0762	69.1458	45.5838	144.254	220.886	351.342	82.1012	0.247812	1.12188	0.324406	0.0880775	0.349592	0.229171	0.809279	1.23061	2.01416	0.433452	-0.310758	0.616623	0.275202	195.275	316.701	417.989	109.843	154.338
ENSMUSG00000031189	Aff2	AF4/FMR2 family, member 2	1	-0.0455609	0.99103	0.300558	87.1259	309.774	261.06	216.227	329.974	87.9867	1.54702	1.47766	0.566697	2.15887	1.9155	1.5064	2.33463	0.59195	1.63647	9.4187e-08	0.2783	66.6054	94.3257	72.3372	56.1847	346.21	276.107	303.98	282.07	0.455548	2.25873	0.443171	0.506545	0.492273	0.380203	2.61431	2.07052	2.34561	2.00446	-0.0127345	0.988964	0.266657	306.741	368.59	248.081	366.543	404.38
ENSMUSG00000031364	Grpr	gastrin releasing peptide receptor	1	0.183747	0.938977	0.326164	7.17508	10.221	15.3565	7.68318	24.4959	9.64238	0.137786	0.174317	0.0836642	0.127698	0.201996	0.095958	0.310699	0.116295	1.66099	1.7186e-06	0.31308	0.979492	5.01732	3.19135	4.24036	21.8331	11.5298	28.4174	17.8834	0.0375902	0.267871	0.0116835	0.0483025	0.0389338	0.0514409	0.295558	0.155	0.393101	0.227824	0.165831	0.843002	0.285549	19.2761	21.4712	12.763	14.3274	23.5888
ENSMUSG00000031736	Crnde	colorectal neoplasia differentially expressed (non-protein coding)	1	0.601876	0.482887	0.351579	0	2.35868	1.27971	6.58558	0	4.82119	0.0314538	0.0953749	0	0.0600562	0.0343051	0.167622	0	0.118503	1.6086	2.88198e-05	0.343491	0	1.00346	3.19135	4.24036	12.476	15.7776	14.6392	7.31595	0.0509671	0.344774	0	0.0196878	0.0793458	0.104835	0.344192	0.432263	0.412701	0.18994	0.162224	0.882149	0.348892	2.51427	6.26245	3.19075	3.58185	2.0219
ENSMUSG00000032179	Bmp5	bone morphogenetic protein 5	1	0.636075	0.368515	0.329263	3.07503	9.43473	14.7166	21.9519	21.614	12.053	0.0764229	0.152639	0.0236695	0.0778122	0.127787	0.180984	0.180971	0.0959617	1.52714	7.52208e-06	0.306122	9.79492	12.0416	6.38269	2.12018	34.3091	25.4868	37.8898	34.954	0.0555081	0.293179	0.0771255	0.0765258	0.0514025	0.0169787	0.306594	0.22618	0.345995	0.293949	0.707684	0.112732	0.287265	24.3046	30.4176	22.3353	15.5214	20.8929
ENSMUSG00000032232	Cgnl1	cingulin-like 1	1	0.588105	0.0398869	0.192085	223.452	320.781	326.325	545.506	511.531	303.735	1.35797	2.11239	0.973317	1.49712	1.60346	2.54505	2.42368	1.36845	1.75591	3.78315e-23	0.168392	319.314	208.721	272.328	328.628	1062.8	1128.7	892.133	1033.17	1.22594	5.14238	1.42281	0.750619	1.24109	1.48925	5.37448	5.66822	4.61006	4.91675	0.555744	0.00931235	0.16067	422.397	610.141	565.561	347.44	387.53
ENSMUSG00000032346	Ooep	oocyte expressed protein	1	0.0971584	0.975283	0.315243	15.3752	18.0832	15.3565	13.1712	25.9368	15.6689	0.238849	0.268449	0.211564	0.26661	0.238371	0.194122	0.388216	0.22301	1.90146	1.78425e-09	0.289215	7.83593	10.0346	9.57404	8.48072	56.9219	55.2215	23.2506	47.1472	0.120886	0.718425	0.110299	0.114001	0.137835	0.121408	0.90932	0.87605	0.379545	0.708785	1.35052	0.000150907	0.295059	5.02854	8.05172	7.97688	5.96975	8.08759
ENSMUSG00000032377	Plscr4	phospholipid scramblase 4	1	1.27015	2.84464e-07	0.214431	39.9754	31.4491	33.2724	98.7837	89.3379	91.6026	0.340365	0.911263	0.367055	0.309403	0.344636	0.971517	0.892293	0.869981	1.84235	1.36418e-22	0.178878	66.6054	31.1074	44.6788	61.4852	213.652	196.006	230.783	157.699	0.469503	2.11209	0.625612	0.235823	0.42922	0.587356	2.27751	2.07494	2.51391	1.58199	1.14981	4.44078e-09	0.175625	71.2376	62.6245	39.0867	44.1762	44.4818
ENSMUSG00000032495	Lrrc2	leucine rich repeat containing 2	1	1.14692	2.82854e-05	0.227968	17.4252	27.518	26.8738	49.3919	69.1648	63.8808	0.207083	0.520789	0.140179	0.237192	0.243879	0.425586	0.605236	0.531544	1.4478	1.41811e-11	0.197624	28.4053	23.0797	25.5308	30.7426	98.2488	84.3493	74.0574	65.0306	0.214809	0.74456	0.233756	0.153292	0.214887	0.2573	0.917587	0.782321	0.706775	0.571556	1.50718	1.68981e-13	0.188806	33.5236	38.4693	16.7515	29.8488	24.2628
ENSMUSG00000033327	Tnxb	tenascin XB	1	0.565511	0.205474	0.244742	27.6753	38.5252	30.0731	47.1967	56.1964	49.4172	0.082633	0.130758	0.0666872	0.0994656	0.0817462	0.121812	0.147297	0.123166	1.82022	1.28432e-12	0.237493	13.7129	10.0346	14.8929	11.661	58.4814	50.9737	62.8626	53.6503	0.0301363	0.156538	0.0338016	0.0199635	0.0375467	0.0292334	0.1636	0.14161	0.179701	0.14124	1.09729	1.13146e-05	0.213336	31.8474	21.4712	31.9075	19.1032	27.6326
ENSMUSG00000033792	Atp7a	ATPase, Cu++ transporting, alpha polypeptide	1	0.107372	0.96607	0.288125	82.0009	156.459	140.768	158.054	208.935	51.8278	0.81741	0.900927	0.492326	1.0065	0.953402	1.0164	1.36452	0.321856	1.72035	2.59477e-09	0.264175	64.6465	55.1906	70.2096	63.6054	276.032	316.765	310.008	169.08	0.377239	1.85845	0.397042	0.27358	0.441033	0.397302	1.92402	2.19265	2.20808	1.10908	-0.133222	0.860723	0.252213	243.046	340.856	331.041	174.317	165.796
ENSMUSG00000033855	Ston1	stonin 1	1	0.158471	0.942491	0.297181	21.5252	48.7461	47.989	54.8798	59.0783	24.1059	0.381546	0.441476	0.192654	0.467465	0.484519	0.526103	0.575165	0.223161	1.69338	2.16096e-08	0.275532	19.5898	10.0346	17.0205	28.6224	73.2967	69.1785	105.919	80.4754	0.169853	0.84675	0.179357	0.0741511	0.159384	0.26652	0.761605	0.713839	1.12464	0.786918	0.484555	0.291254	0.258557	62.8567	108.251	42.2775	37.0125	47.8516
ENSMUSG00000034107	Ano7	anoctamin 7	1	1.62484	5.02776e-05	0.331533	1.02501	1.57246	8.31809	20.8543	31.7005	18.0795	0.029767	0.185888	0.00756902	0.0124414	0.0692905	0.164943	0.254631	0.138089	1.51245	1.13792e-05	0.308856	3.91797	0	10.6378	7.42063	28.0711	13.3502	23.2506	28.4509	0.042198	0.19688	0.0295958	0	0.0821872	0.0570092	0.240649	0.113658	0.203682	0.229532	1.35367	0.000242182	0.303101	6.70471	7.15708	8.77457	7.1637	4.0438
ENSMUSG00000034127	Tspan8	tetraspanin 8	1	0.23346	0.909177	0.344695	2.05002	4.71737	3.83912	4.39039	11.5275	2.41059	0.073679	0.127155	0.0396254	0.0976998	0.0837117	0.0908962	0.242373	0.0481952	0.287742	0.581055	0.35259	4.89746	5.01732	5.31891	3.18027	7.01777	7.88878	8.61132	7.31595	0.0871074	0.171312	0.0968376	0.0800705	0.107567	0.0639547	0.157481	0.175802	0.197466	0.154498	2.11154	1.35137e-07	0.353129	5.02854	10.7356	5.58382	2.3879	6.06569
ENSMUSG00000034342	Cbl	Casitas B-lineage lymphoma	1	-0.0178717	0.998077	0.312678	193.727	812.959	600.182	683.803	757.931	141.02	3.36044	3.28499	1.12124	5.04147	3.91861	4.23905	4.77171	0.844217	1.68919	1.40729e-07	0.29098	154.76	114.395	182.97	122.97	660.45	721.52	730.24	531.625	0.82784	4.40699	0.916275	0.546641	1.10798	0.740464	4.43777	4.81456	5.01399	3.36164	0.0471374	0.964529	0.280928	714.89	618.193	847.145	580.26	663.182
ENSMUSG00000034731	Dgkh	diacylglycerol kinase, eta	1	0.225808	0.899924	0.315558	116.851	485.102	308.409	502.699	533.145	91.6026	2.43375	2.99883	0.866565	3.85461	2.58009	3.99304	4.30079	0.702652	1.19095	0.000366721	0.294959	71.5029	92.3187	94.6766	101.769	373.501	262.757	190.31	256.871	0.65687	2.30445	0.542437	0.565253	0.7346	0.785191	3.21569	2.24657	1.67432	2.08122	0.279693	0.683427	0.284306	513.749	332.804	375.711	302.069	393.596
ENSMUSG00000035383	Pmch	pro-melanin-concentrating hormone	1	0.0410301	0.991653	0.319259	3.07503	1.57246	2.55941	1.0976	5.76373	2.41059	0.10012	0.130122	0.120781	0.0661767	0.113404	0.0461762	0.246256	0.0979347	3.3051	2.91888e-20	0.338804	20.5693	0	10.6378	3.18027	3.89876	1259.78	997.191	389.371	0.348397	30.1002	0.826469	0	0.437161	0.129959	0.177783	57.048	46.4659	16.7089	0.292708	0.733698	0.340603	3.35236	10.7356	0.797688	1.19395	4.0438
ENSMUSG00000036446	Lum	lumican	1	0.504097	0.519597	0.307238	22.5502	30.6629	33.2724	57.075	57.6373	25.3112	0.439224	0.708937	0.319715	0.465804	0.532151	0.866733	0.888894	0.371184	1.50655	1.51942e-06	0.282637	20.5693	30.1039	12.7654	26.5022	105.267	97.0927	77.5019	55.276	0.307748	1.36988	0.298325	0.352387	0.189359	0.39092	1.73267	1.58707	1.30356	0.856219	0.666099	0.108757	0.268203	52.7996	93.9367	77.3758	31.0427	28.9805
ENSMUSG00000036760	Kcnk9	potassium channel, subfamily K, member 9	1	0.340904	0.749167	0.292488	36.9004	100.637	65.265	117.443	131.125	27.7218	1.7711	2.40982	0.897914	2.62386	1.79153	3.06096	3.47075	0.697734	1.59846	1.05889e-07	0.272815	27.4258	22.0762	39.3599	19.0816	106.046	99.52	100.752	124.371	0.652837	3.00068	0.682685	0.44352	1.00207	0.483072	2.99581	2.79198	2.90849	3.30643	0.117419	0.886136	0.258795	77.9423	78.7279	73.3873	95.516	123.336
ENSMUSG00000037849	LOC102639543	interferon activated gene 206	1	0.2798	0.877249	0.352904	0	0	0	2.19519	0	2.41059	0	0.022273	0	0	0	0.0324294	0	0.0343896	2.03015	4.78697e-08	0.338105	30.3642	3.01039	22.3394	41.3435	115.403	178.408	396.982	39.8313	0.344578	2.94515	0.42841	0.0342805	0.322368	0.593253	1.84787	2.83695	6.49558	0.600204	0.989282	0.034211	0.330155	93.0279	100.199	138	42.9822	63.3528
ENSMUSG00000038179	Slamf7	SLAM family member 7	1	-0.0468583	0.991414	0.343717	3.07503	3.14491	1.91956	0	0	0	0.0212413	0	0.0227585	0.0249391	0.0160263	0	0	0	1.54025	0.000101731	0.352243	54.8515	3.01039	19.1481	48.7641	105.267	228.168	710.434	30.0767	0.239356	2.33307	0.415279	0.0183951	0.148272	0.37548	0.904478	1.94691	6.2377	0.243197	-0.0162874	0.989364	0.352823	121.523	297.019	465.052	56.1157	71.4404
ENSMUSG00000038257	Glra3	glycine receptor, alpha 3 subunit	1	0.533751	0.542113	0.335521	23.5752	40.8838	57.5868	68.051	136.889	13.2583	0.36191	0.644019	0.193409	0.359377	0.532944	0.597973	1.22158	0.112505	1.69966	1.49718e-06	0.318665	18.6103	17.0589	38.2961	13.7812	125.54	118.332	113.669	114.616	0.179516	1.11213	0.156182	0.115546	0.328712	0.117625	1.19569	1.11923	1.1063	1.02731	0.335537	0.634729	0.308448	61.1805	118.987	51.0521	85.9644	82.2238
ENSMUSG00000038393	Txnip	thioredoxin interacting protein	1	0.574592	0.310596	0.279715	180.402	199.702	292.413	349.036	384.729	378.463	2.51227	4.10642	1.87735	2.22672	3.43273	3.89047	4.35506	4.07373	1.64754	2.98848e-09	0.253925	296.786	133.461	226.585	236.4	751.681	1085.62	1021.3	572.27	2.33314	10.3054	3.15941	1.14668	2.46705	2.55944	9.0814	13.0251	12.6086	6.5064	0.326712	0.52147	0.243978	496.987	927.737	690.798	243.566	290.479
ENSMUSG00000038630	Zkscan16	zinc finger with KRAB and SCAN domains 16	1	0.574269	0.315896	0.281091	277.778	637.631	635.374	980.154	1260.82	302.53	5.8885	9.59659	2.92484	7.19369	7.54697	11.0541	14.4408	3.29485	1.54674	4.29924e-08	0.256781	195.898	197.683	373.387	196.117	1016.02	823.467	688.045	938.067	2.5226	10.4506	2.11005	1.71853	4.11343	2.14838	12.4199	9.99651	8.59465	10.7913	0.553921	0.167436	0.246454	758.471	579.724	575.133	745.025	754.168
ENSMUSG00000038859	Baiap2l1	BAI1-associated protein 2-like 1	1	0.670206	0.292356	0.32031	7.17508	13.3659	10.2377	19.7567	27.3777	14.4636	0.0998005	0.199033	0.0650091	0.129755	0.104637	0.19173	0.269823	0.135546	2.04952	6.55713e-11	0.288731	9.79492	9.03118	13.8292	9.5408	60.8207	76.4605	35.3064	74.7852	0.0948426	0.63956	0.0907834	0.0675581	0.131094	0.0899345	0.639755	0.798699	0.379498	0.740286	0.830262	0.0405471	0.283403	15.0856	27.7337	12.763	8.35765	12.8054
ENSMUSG00000039704	Lmbrd2	LMBR1 domain containing 2	1	0.24005	0.870058	0.292299	476.63	1266.61	967.458	1342.36	1638.34	371.232	7.42557	9.14865	3.62984	10.3354	8.31145	10.9497	13.572	2.92425	1.3567	5.53153e-06	0.268343	270.34	391.351	357.431	303.186	1257.74	1015.23	869.743	1055.93	2.45423	9.16941	2.10607	2.46069	2.84799	2.40219	11.1202	8.91387	7.85786	8.78574	0.340366	0.531918	0.258249	1283.95	990.361	990.729	1080.52	1356.69
ENSMUSG00000040084	Bub1b	BUB1B, mitotic checkpoint serine/threonine kinase	1	1.10358	0.0177236	0.328774	22.5502	27.518	48.6288	163.542	59.0783	94.0132	0.285775	0.900096	0.180864	0.236481	0.439981	1.40494	0.515422	0.779927	1.6573	1.21233e-06	0.308169	53.872	15.052	53.1891	33.9229	197.277	177.801	256.617	97.5459	0.317769	1.69438	0.442	0.0996734	0.446338	0.283065	1.83693	1.64412	2.44171	0.854763	0.493242	0.377873	0.29747	132.418	205.766	203.411	60.8915	47.8516
ENSMUSG00000040522	Tlr8	toll-like receptor 8	1	-0.143337	0.960624	0.340686	2.05002	2.35868	4.47897	2.19519	0	0	0.0275239	0.00672029	0.0175779	0.0216699	0.0433238	0.0201609	0	0	1.82881	2.84212e-06	0.351824	5.87695	2.00693	1.06378	3.18027	26.5116	65.5376	106.78	9.75459	0.0259176	0.522344	0.0515489	0.0142078	0.00954339	0.0283705	0.263912	0.647885	1.0862	0.0913807	-0.967689	0.0624203	0.352464	20.1141	131.511	169.11	9.5516	20.219
ENSMUSG00000040624	Plekhg1	pleckstrin homology domain containing, family G (with RhoGef domain) member 1	1	0.268195	0.795665	0.25483	261.378	439.501	425.502	609.166	500.004	296.503	1.61327	2.0002	1.04349	1.88001	1.9163	2.60486	2.17135	1.22438	2.19378	1.34031e-19	0.228712	407.469	218.755	293.604	361.49	941.941	1799.25	2976.07	1411.98	1.27824	8.2253	1.66408	0.72105	1.22638	1.50145	4.36576	8.28154	14.0953	6.15865	0.404345	0.305082	0.220123	486.092	655.768	490.578	348.633	352.484
ENSMUSG00000040828	Catsperd	cation channel sperm associated auxiliary subunit delta	1	0.891031	0.10812	0.337307	4.10004	5.50359	4.47897	10.976	15.8503	9.64238	0.0575369	0.148993	0.0470253	0.0676344	0.0579509	0.134838	0.197749	0.114391	1.50319	1.96981e-05	0.315025	2.93848	2.00693	4.25513	5.30045	13.2558	15.1707	16.3615	15.4448	0.0419478	0.198319	0.0344765	0.0190046	0.0510618	0.0632483	0.176507	0.200608	0.222625	0.193535	1.19977	0.00527768	0.32991	2.51427	3.57854	0.797688	4.7758	1.34793
ENSMUSG00000040987	Mill2	MHC I like leukocyte 2	1	0.57664	0.39748	0.308229	9.2251	13.3659	13.4369	36.2207	11.5275	14.4636	0.338579	0.579943	0.2421	0.375838	0.397799	1.01814	0.329073	0.392613	1.92387	5.89302e-11	0.270363	18.6103	10.0346	13.8292	16.9614	86.5525	60.0761	117.114	33.3282	0.389967	2.26414	0.499617	0.217426	0.379718	0.463106	2.63705	1.81771	3.6462	0.955591	0.479167	0.296368	0.257473	30.1712	42.9425	27.1214	31.0427	29.6545
ENSMUSG00000041377	Ninj2	ninjurin 2	1	1.47311	0.000114254	0.312304	8.20009	5.50359	10.8775	38.4159	24.4959	38.5695	0.303132	1.238	0.282813	0.203379	0.423204	1.41912	0.918984	1.37591	1.11166	0.000523456	0.282243	15.6719	11.0381	14.8929	11.661	37.4281	32.7688	42.1955	25.1994	0.455763	1.3694	0.552917	0.314312	0.537406	0.418417	1.49863	1.30299	1.72645	0.949525	1.63587	4.10418e-07	0.282879	8.38089	14.3142	7.1792	13.1335	3.36983
ENSMUSG00000041624	Gucy1a2	guanylate cyclase 1, soluble, alpha 2	1	0.259599	0.876486	0.326151	168.102	487.461	377.513	524.651	720.467	89.192	2.07596	2.67412	0.937875	2.91401	2.37599	3.13524	4.37241	0.51471	1.50322	1.16183e-05	0.307269	58.7695	104.36	79.7836	71.026	400.013	370.166	277.285	318.65	0.423532	2.18741	0.335415	0.480721	0.465722	0.412271	2.59096	2.38104	1.83529	1.94233	0.26144	0.726221	0.297153	678.014	497.417	307.908	470.416	635.55
ENSMUSG00000041782	Lad1	ladinin	1	0.830677	0.0269719	0.258775	18.4502	15.7246	17.9159	36.2207	25.9368	39.7748	0.181872	0.354346	0.181353	0.165608	0.198656	0.381336	0.277315	0.404386	1.16208	7.06603e-06	0.232305	13.7129	12.0416	22.3394	13.7812	25.7318	43.0849	43.9177	40.6441	0.151569	0.432621	0.137883	0.0977219	0.22974	0.14093	0.293636	0.488255	0.512119	0.436473	0.987334	0.0009616	0.239922	15.0856	16.1034	10.3699	13.1335	8.76156
ENSMUSG00000041831	Sytl3	synaptotagmin-like 3	1	0.133506	0.965308	0.35231	0	1.57246	1.91956	3.29279	0	0	0.0168258	0.0154127	0	0.0220884	0.0283889	0.046238	0	0	1.60364	2.37274e-05	0.339147	1.95898	4.01386	1.06378	3.18027	20.2736	18.8117	17.2226	9.75459	0.0319219	0.250122	0.0262722	0.0434465	0.0145915	0.0433775	0.308569	0.284337	0.267864	0.139718	-0.45712	0.48262	0.320778	26.8189	42.9425	32.7052	9.5516	10.1095
ENSMUSG00000042284	Itga1	integrin alpha 1	1	0.332648	0.670526	0.248306	72.7758	133.659	143.327	192.079	175.794	92.8079	0.618915	0.807834	0.357788	0.704068	0.794888	1.01146	0.940105	0.471941	1.60998	3.24598e-11	0.223475	94.0312	79.2737	55.3166	73.1462	244.063	271.253	358.231	191.84	0.363335	1.51256	0.472899	0.321775	0.284535	0.374131	1.39301	1.53749	2.08934	1.03042	0.463973	0.18521	0.212197	165.104	181.611	233.723	113.425	136.141
ENSMUSG00000042425	Frmpd3	FERM and PDZ domain containing 3	1	-0.0106432	0.998566	0.283886	22.5502	83.3401	59.5064	55.9774	83.5741	27.7218	0.558768	0.560534	0.211209	0.836363	0.628731	0.561568	0.851468	0.268564	1.5039	3.28805e-07	0.26662	24.4873	17.0589	21.2756	12.7211	72.517	68.5717	56.8347	77.2239	0.174746	0.737683	0.234618	0.131916	0.20849	0.123959	0.788527	0.740467	0.631515	0.790223	-0.229695	0.709826	0.249904	67.0471	54.5728	70.1966	75.2189	87.6156
ENSMUSG00000043263	Ifi209	interferon activated gene 209	1	0.385138	0.775715	0.351546	0	0.786228	0	8.78077	4.3228	7.23178	0.00240217	0.0615568	0	0.00720651	0	0.0804559	0.0402251	0.0639893	1.83833	9.44532e-07	0.338624	95.0107	22.0762	55.3166	96.4681	220.67	438.131	949.829	79.6625	0.585257	4.22417	0.831435	0.155922	0.495102	0.858569	2.19157	4.32116	9.63942	0.74454	0.537091	0.39571	0.33198	282.436	314.017	430.752	105.068	185.341
ENSMUSG00000043298	Smco3	single-pass membrane protein with coiled-coil domains 3	1	0.926817	0.00972623	0.261008	80.9759	94.3473	84.4606	187.689	194.526	178.384	1.32283	2.84815	1.15868	1.44649	1.36333	2.87656	3.02774	2.64014	1.52937	2.69391e-09	0.235063	119.498	64.2217	61.6993	76.3264	260.437	288.244	263.506	268.251	1.14195	4.43705	1.74914	0.758707	0.923694	1.13625	4.32638	4.75516	4.47307	4.19358	1.14305	2.22605e-05	0.228568	70.3995	135.09	86.948	45.3701	41.7859
ENSMUSG00000043932	Klri2	killer cell lectin-like receptor family I member 2	1	-0.543484	0.566777	0.352211	2.05002	7.07605	11.5174	2.19519	1.44093	2.41059	0.0566987	0.0160692	0.0154127	0.057002	0.0976815	0.0176775	0.0117842	0.018746	1.52628	5.4388e-05	0.337019	5.87695	14.0485	9.57404	7.42063	24.1723	56.4351	71.474	9.75459	0.0664393	0.354446	0.0451992	0.0872038	0.0753106	0.0580436	0.210986	0.489179	0.637494	0.0801245	0.488702	0.467703	0.335393	8.38089	15.2088	7.97688	14.3274	12.1314
ENSMUSG00000044749	Abca6	ATP-binding cassette, sub-family A (ABC1), member 6	1	0.600555	0.190122	0.2551	18.4502	40.8838	35.1919	55.9774	73.4876	28.9271	0.190804	0.317799	0.103586	0.24594	0.222885	0.336619	0.448794	0.167984	1.43485	3.14479e-08	0.236041	16.6514	20.0693	19.1481	21.2018	70.1777	61.8966	45.64	65.0306	0.106245	0.390235	0.0956327	0.0930285	0.112477	0.123841	0.457417	0.400649	0.303985	0.39889	1.09102	4.2839e-05	0.224499	14.2475	28.6283	21.5376	28.6548	36.3942
ENSMUSG00000044814	Olfr543	olfactory receptor 543	1	0.547035	0.50597	0.328146	3.07503	0.786228	0	7.68318	2.88187	1.2053	0.0339965	0.10944	0.0800574	0.021932	0	0.21425	0.0816131	0.0324571	1.50417	9.3422e-05	0.342308	0	0	1.06378	0	12.476	10.9229	1.72226	4.8773	0.00724411	0.224218	0	0	0.0289764	0	0.377088	0.327861	0.0531936	0.138729	1.17293	0.0103885	0.342813	0.838089	0	0	0	0
ENSMUSG00000045094	Arhgef37	Rho guanine nucleotide exchange factor (GEF) 37	1	0.286056	0.80977	0.283102	13.3251	18.8695	20.4753	31.8303	24.4959	12.053	0.171751	0.22198	0.121217	0.18392	0.210116	0.31014	0.242391	0.113409	1.66279	1.2951e-08	0.26665	5.87695	10.0346	10.6378	5.30045	23.3926	31.5551	42.1955	37.3926	0.0703668	0.351249	0.054689	0.0753663	0.101247	0.0501644	0.247049	0.330947	0.455369	0.371631	0.225908	0.716294	0.249697	23.4665	12.5249	18.3468	15.5214	25.6107
ENSMUSG00000045322	Tlr9	toll-like receptor 9	1	0.29131	0.854288	0.333968	15.3752	12.5796	12.1572	19.7567	20.1731	15.6689	0.120023	0.167232	0.130053	0.114011	0.116004	0.178996	0.185612	0.137089	2.85826	4.21298e-18	0.310133	7.83593	11.0381	15.9567	11.661	94.35	198.433	357.37	60.1533	0.0971814	1.75092	0.0678031	0.0770868	0.141216	0.102619	0.926525	1.93514	3.58613	0.555899	-0.338953	0.604231	0.293013	151.694	229.921	231.33	84.7705	101.769
ENSMUSG00000045410	Akr1e1	aldo-keto reductase family 1, member E1	1	1.42653	7.19621e-21	0.143399	248.053	167.466	255.301	570.75	652.743	662.914	2.13392	5.98594	2.21943	1.60548	2.57686	5.4698	6.35294	6.13507	1.11129	4.06055e-17	0.124043	254.668	349.206	295.731	252.301	601.969	616.539	694.073	639.739	2.50692	6.5585	2.33094	2.57967	2.76845	2.34861	6.25298	6.36	7.36734	6.2537	1.58895	1.48829e-36	0.121375	196.113	228.132	186.659	171.929	210.277
ENSMUSG00000045871	Slitrk6	SLIT and NTRK-like family, member 6	1	-0.229492	0.914832	0.347056	72.7758	110.072	139.488	81.2222	112.393	53.0331	0.80464	0.610547	0.504715	0.817927	1.09128	0.603339	0.847876	0.380426	1.60182	1.77145e-05	0.333948	61.708	10.0346	110.633	81.6269	226.908	307.056	466.734	315.399	0.47174	2.62797	0.437783	0.0574575	0.802761	0.58896	1.82694	2.45513	3.84004	2.38976	0.60069	0.308721	0.328649	71.2376	82.3065	102.902	40.5943	15.5012
ENSMUSG00000046152	Fut10	fucosyltransferase 10	1	1.37972	2.22283e-16	0.156234	45.1005	62.112	62.7056	145.98	177.235	153.073	0.507108	1.41098	0.376189	0.55511	0.590025	1.30421	1.60808	1.32065	1.52944	4.38509e-28	0.13328	77.3799	56.194	69.1458	59.365	205.855	199.04	204.949	178.834	0.541462	1.89132	0.660253	0.38699	0.603436	0.515168	1.99343	1.91409	2.02805	1.62971	0.976336	2.3589e-14	0.11858	116.494	119.881	125.237	77.6068	108.509
ENSMUSG00000046179	E2f8	E2F transcription factor 8	1	0.879524	0.123327	0.340569	4.10004	3.14491	15.3565	25.2447	15.8503	26.5165	0.065871	0.190516	0.0326794	0.026858	0.138076	0.215518	0.137422	0.218609	1.54158	1.34207e-05	0.317206	18.6103	5.01732	20.2119	12.7211	75.636	58.2556	79.2242	29.2638	0.114699	0.559793	0.151739	0.0330174	0.168552	0.105488	0.699889	0.535331	0.74912	0.254831	0.296243	0.688744	0.304919	51.1234	70.6762	63.8151	20.2972	20.8929
ENSMUSG00000047109	Cldn14	claudin 14	1	1.3631	0.000357573	0.306019	5.12505	6.28982	8.95795	27.4399	25.9368	20.4901	0.147867	0.530349	0.103483	0.136078	0.204041	0.593445	0.569667	0.427935	1.54144	6.90276e-07	0.280619	8.81543	3.01039	8.51025	7.42063	21.0533	26.0937	24.9728	32.5153	0.141985	0.604113	0.182084	0.0501856	0.179785	0.155885	0.493521	0.607441	0.5982	0.717289	1.24529	0.000282454	0.281268	5.86663	12.5249	9.57226	2.3879	4.0438
ENSMUSG00000047180	Neurl3	neuralized E3 ubiquitin protein ligase 3	1	0.436416	0.715449	0.34955	11.2751	11.0072	14.7166	30.7327	17.2912	26.5165	0.14974	0.298772	0.127677	0.133551	0.187992	0.372751	0.212986	0.310579	1.57445	2.73202e-05	0.335304	51.9131	16.0554	39.3599	69.9659	138.016	239.698	421.955	52.8374	0.510512	2.81647	0.601348	0.150106	0.466322	0.824273	1.81441	3.12934	5.66845	0.653684	-0.0639127	0.958629	0.329073	57.8282	190.557	217.769	32.2367	51.8954
ENSMUSG00000047230	Cldn2	claudin 2	1	-0.000855305	0.999824	0.291092	2.05002	1.57246	1.91956	3.29279	0	1.2053	0.019008	0.0153783	0.0198127	0.0162833	0.0209279	0.0340861	0	0.0120488	1.56651	7.85676e-06	0.314655	9.79492	2.00693	4.25513	1.06009	186.361	218.459	48.2234	188.589	0.0416344	1.76735	0.0968376	0.0160141	0.0430268	0.0106591	2.091	2.43418	0.552906	1.9913	0.433551	0.51734	0.321443	16.7618	78.7279	1.59538	0	2.0219
ENSMUSG00000047746	Fbxo40	F-box protein 40	1	-0.0839206	0.982429	0.352025	4.10004	3.14491	9.5978	4.39039	7.20467	3.61589	0.034928	0.0310772	0.0234806	0.0192978	0.0620057	0.0269309	0.0448816	0.0214191	1.56109	3.42324e-05	0.336311	2.93848	7.02425	5.31891	2.12018	11.6963	28.521	20.6672	23.5736	0.0237325	0.138497	0.0172147	0.0332128	0.0318701	0.0126324	0.0777648	0.188314	0.140414	0.147497	-0.197339	0.842521	0.339213	8.38089	8.94635	10.3699	3.58185	5.39173
ENSMUSG00000047773	Ankfn1	ankyrin-repeat and fibronectin type III domain containing 1	1	-0.0317864	0.994171	0.318526	21.5252	72.3329	79.3418	69.1486	80.6923	20.4901	0.775508	0.752888	0.265627	0.956398	1.1045	0.913976	1.08315	0.261536	1.58272	1.99795e-06	0.300177	18.6103	24.0832	20.2119	14.8413	109.945	84.9561	68.0294	76.411	0.232949	1.20248	0.234929	0.24537	0.260958	0.190541	1.57512	1.2087	0.995929	1.03019	0.893031	0.0251773	0.28665	68.7233	84.9904	43.8729	37.0125	31.6764
ENSMUSG00000048108	Tmem72	transmembrane protein 72	1	-0.100338	0.97456	0.32064	5.12505	8.6485	12.7971	5.48798	2.88187	4.82119	0.0788552	0.0382947	0.0420571	0.0760432	0.118465	0.0482371	0.0257246	0.0409222	1.91868	2.91277e-07	0.338682	12.7334	3.01039	8.51025	10.6009	357.906	242.732	39.6121	226.794	0.0727153	2.03131	0.106891	0.0203962	0.0730675	0.0905059	3.40977	2.2965	0.385635	2.03334	-0.0434911	0.972362	0.342696	31.0093	151.193	8.77457	7.1637	4.0438
ENSMUSG00000048732	Klhl11	kelch-like 11	1	0.0516623	0.990545	0.289921	173.227	529.131	394.15	437.941	574.932	137.404	4.85527	5.06747	2.12962	6.96995	5.46623	5.76674	7.68844	1.74723	1.39252	2.52657e-06	0.26663	97.9492	147.509	168.078	93.2879	443.679	418.712	371.148	417.009	1.52104	5.82032	1.23182	1.49724	2.16191	1.19318	6.33244	5.93474	5.41305	5.60104	0.200497	0.764112	0.25566	524.644	402.586	402.035	436.986	481.886
ENSMUSG00000049103	Ccr2	chemokine (C-C motif) receptor 2	1	0.236803	0.906868	0.344796	11.2751	6.28982	7.67824	14.2688	18.7321	4.82119	0.0487961	0.0743501	0.0618736	0.0369829	0.0475319	0.0838683	0.111816	0.0273655	2.49293	1.21376e-12	0.324925	45.0566	20.0693	35.1048	51.9444	213.652	715.452	709.573	60.1533	0.210494	2.71693	0.25293	0.0909288	0.201554	0.296563	1.36115	4.52651	4.61944	0.360645	-0.173004	0.853176	0.315476	295.007	457.159	540.833	177.899	221.735
ENSMUSG00000049148	Plcxd3	phosphatidylinositol-specific phospholipase C, X domain containing 3	1	0.0960188	0.976737	0.326647	36.9004	111.644	94.6983	93.2957	151.298	25.3112	0.613133	0.676774	0.257735	0.83552	0.746145	0.69796	1.1495	0.18286	1.21337	0.000528442	0.308276	22.5283	32.1109	55.3166	21.2018	108.386	96.4859	99.0302	114.616	0.226111	0.837762	0.160964	0.185173	0.404239	0.154066	0.878877	0.776969	0.820573	0.874631	0.304017	0.665932	0.297497	91.3517	110.935	72.5896	121.783	112.552
ENSMUSG00000049608	Gpr55	G protein-coupled receptor 55	1	0.736043	0.0874338	0.26864	20.5002	36.9527	29.4332	59.2702	64.842	38.5695	0.245876	0.458327	0.16208	0.313037	0.262511	0.50192	0.557649	0.315412	0.953406	0.000878151	0.251304	21.5488	17.0589	19.1481	18.0215	53.8029	47.3327	31.8619	33.3282	0.148066	0.378007	0.174282	0.111354	0.158393	0.148237	0.493845	0.43145	0.298848	0.287884	1.03613	0.000392245	0.238308	32.6855	27.7337	32.7052	17.9093	13.4793
ENSMUSG00000050241	Klre1	killer cell lectin-like receptor family E member 1	1	0.0706561	0.989038	0.352571	2.05002	2.35868	3.83912	4.39039	0	3.61589	0.0670424	0.0635389	0.0462854	0.0570603	0.0977815	0.106173	0	0.0844433	2.3373	3.81372e-10	0.342471	6.85644	2.00693	1.06378	4.24036	24.9521	44.2985	84.391	15.4448	0.0801261	1.11214	0.158359	0.0374113	0.0251292	0.0996051	0.654044	1.15312	2.26042	0.380981	1.45495	0.000504635	0.339664	7.5428	5.36781	11.1676	1.19395	4.71776
ENSMUSG00000050315	Synpo2	synaptopodin 2	1	0.0215602	0.996602	0.31467	290.078	332.574	365.356	339.157	426.516	243.47	1.12797	1.1498	0.92729	1.13912	1.31752	1.16126	1.4831	0.805027	1.70574	1.16245e-07	0.292043	351.638	78.2702	246.797	297.885	538.029	978.816	1825.6	999.846	0.793149	4.00487	1.14988	0.206577	0.825433	0.990702	1.99674	3.60745	6.92332	3.49196	0.234094	0.748302	0.283452	528.834	489.366	417.989	200.584	132.097
ENSMUSG00000050919	Zfp366	zinc finger protein 366	1	0.1249	0.95158	0.261804	30.7503	80.9814	56.9469	63.6606	76.3695	49.4172	0.645098	0.718257	0.327415	0.923875	0.684004	0.726018	0.884511	0.544241	1.68881	1.45589e-10	0.242154	31.3437	19.0658	24.467	22.2619	84.993	114.691	124.864	59.3404	0.257043	1.18152	0.341396	0.167606	0.272565	0.246606	1.05062	1.40791	1.57723	0.690297	-0.00631085	0.992675	0.224716	84.647	63.5191	97.318	77.6068	83.5718
ENSMUSG00000051456	Hspb3	heat shock protein 3	1	1.76825	1.61453e-06	0.315478	21.5252	5.50359	8.95795	81.2222	50.4327	56.649	0.471201	2.51688	0.810825	0.222128	0.380651	3.27703	2.06645	2.20717	0.752741	0.0346938	0.296997	10.7744	18.0624	13.8292	12.7211	42.1066	22.4527	19.806	27.638	0.50512	1.20975	0.415174	0.561744	0.545024	0.498536	1.84138	0.975092	0.885084	1.13742	1.43883	2.63181e-05	0.289794	10.8952	8.05172	11.9653	11.9395	18.871
ENSMUSG00000051980	Casr	calcium-sensing receptor	1	0.906321	0.120305	0.349363	0	12.5796	10.2377	34.0255	23.0549	12.053	0.0541309	0.160029	0	0.0874572	0.0749356	0.236472	0.162722	0.0808923	1.91648	3.06338e-07	0.338886	11.7539	0	1.06378	3.18027	35.8686	40.6576	31.0008	31.7024	0.0266768	0.259429	0.0780169	0	0.00722174	0.0214687	0.270195	0.30415	0.238632	0.224738	0.734487	0.177495	0.331994	14.2475	16.9981	13.5607	10.7456	4.0438
ENSMUSG00000052387	Trpm3	transient receptor potential cation channel, subfamily M, member 3	1	0.18962	0.927802	0.310187	289.053	684.018	629.616	747.463	938.047	232.622	2.52029	2.99951	1.26168	3.19902	3.10017	3.49452	4.45379	1.05023	1.92205	8.96793e-10	0.28735	331.068	231.8	380.834	269.263	1890.12	1584.43	1203	1825.73	1.31888	8.12181	1.47824	0.835351	1.73919	1.22276	9.57799	7.97337	6.22937	8.7065	0.506478	0.310861	0.277977	878.318	1165.71	597.469	372.512	339.679
ENSMUSG00000052730	Gm5111	predicted gene 5111	1	0.895726	0.13569	0.353163	3.07503	1.57246	1.91956	5.48798	2.88187	14.4636	0.0704481	0.24387	0.0938432	0.0514174	0.0660836	0.179388	0.0956668	0.456555	0.829692	0.0495257	0.348308	4.89746	1.00346	1.06378	1.06009	7.01777	6.06829	3.44453	8.12883	0.0614497	0.214471	0.152891	0.0252837	0.0339661	0.0336581	0.248638	0.21351	0.124707	0.27103	1.54035	0.000293897	0.348672	2.51427	1.78927	1.59538	1.19395	0.673966
ENSMUSG00000053007	Creb5	cAMP responsive element binding protein 5	1	0.290602	0.828867	0.304471	31.7753	73.1192	58.2266	86.7101	99.4244	28.9271	0.56748	0.74547	0.307704	0.758669	0.636068	0.899372	1.0473	0.289742	1.38251	9.55383e-06	0.280092	52.8926	20.0693	31.9135	54.0646	146.593	141.391	148.976	86.9785	0.38811	1.46457	0.523956	0.160457	0.323338	0.544689	1.64805	1.57857	1.71146	0.920216	-0.0165355	0.985952	0.268811	141.637	167.297	122.844	62.0854	68.7445
ENSMUSG00000053182	Gm609	predicted gene 609	1	0.860918	0.160835	0.351336	4.10004	1.57246	1.27971	7.68318	8.6456	6.02649	0.0224108	0.0739965	0.0381346	0.0156707	0.013427	0.0765419	0.0874702	0.0579775	1.29956	0.000426568	0.325195	5.87695	6.02079	3.19135	4.24036	10.1368	15.1707	13.7781	26.8251	0.04356	0.174189	0.0559166	0.0462348	0.031056	0.0410324	0.109458	0.162681	0.15203	0.272589	1.57554	0.000102243	0.337495	1.67618	2.68391	2.39307	2.3879	0.673966
ENSMUSG00000053835	H2-T24	histocompatibility 2, T region locus 24	1	1.5644	4.02651e-06	0.288369	37.9254	62.112	46.0694	248.057	243.518	148.252	0.703104	3.07371	0.511335	0.897283	0.700692	3.58223	3.57141	2.06747	0.78815	0.00901366	0.258079	449.587	122.423	403.173	500.362	617.564	670.546	1115.17	394.248	5.06738	10.9336	6.20079	1.36277	5.68732	7.01865	9.66656	10.4232	17.837	5.80739	-0.0503919	0.956514	0.248564	715.728	687.08	1011.47	501.459	606.569
ENSMUSG00000054150	Syne3	spectrin repeat containing, nuclear envelope family member 3	1	0.26557	0.844229	0.294159	16.4002	18.8695	29.4332	25.2447	33.1415	25.3112	0.125955	0.16104	0.0887563	0.109418	0.179692	0.146335	0.1951	0.141686	1.93934	4.87028e-11	0.271445	11.7539	8.02772	10.6378	13.7812	60.0409	61.2898	67.1683	46.3343	0.0596925	0.366214	0.0650715	0.0358697	0.0602343	0.0775943	0.377236	0.382417	0.431244	0.273961	0.126146	0.868583	0.249489	45.2568	56.362	60.6243	25.073	20.8929
ENSMUSG00000054404	Slfn5	schlafen 5	1	0.308013	0.815097	0.308665	111.726	164.322	124.771	229.398	188.762	127.762	1.03001	1.4017	0.80561	1.26953	1.0149	1.77168	1.48054	0.952871	1.62982	1.89967e-07	0.283584	400.612	166.575	340.41	350.89	746.223	1219.12	2613.54	493.42	2.28676	10.6563	2.95496	0.991665	2.56811	2.63229	6.24674	10.1348	22.3566	3.88707	-0.129844	0.878584	0.273771	1267.19	1494.04	2057.24	752.189	1049.36
ENSMUSG00000054958	Nt5c1a	5'-nucleotidase, cytosolic IA	1	0.0375336	0.991653	0.286229	10.2501	28.3042	18.5557	20.8543	23.0549	16.8742	0.494414	0.521418	0.247172	0.731307	0.504763	0.538634	0.60474	0.420879	1.43686	2.56348e-06	0.275299	8.81543	9.03118	4.25513	5.30045	24.1723	29.1278	22.3894	24.3865	0.159398	0.692371	0.217456	0.179804	0.107355	0.132977	0.676711	0.809798	0.640503	0.642474	0.43732	0.330358	0.246699	20.9522	25.9444	15.9538	17.9093	18.871
ENSMUSG00000055026	Gabrg3	gamma-aminobutyric acid (GABA) A receptor, subunit gamma 3	1	1.39983	2.41291e-14	0.169273	296.228	530.704	472.852	1281.99	1439.49	940.132	1.40391	3.92715	0.892268	1.71277	1.60669	4.13601	4.71642	2.92902	1.21977	4.82685e-14	0.1506	297.766	325.123	358.494	292.585	945.06	785.237	579.542	788.496	0.943172	2.67435	0.91749	0.808539	1.12978	0.916883	3.30478	2.72689	2.07091	2.5948	1.51059	9.02826e-24	0.14281	359.54	346.224	410.012	434.598	394.27
ENSMUSG00000055235	Wdr86	WD repeat domain 86	1	0.161488	0.952396	0.342781	4.10004	3.93114	5.11883	8.78077	2.88187	7.23178	0.0316686	0.0450076	0.0276524	0.0284081	0.0389452	0.0634314	0.0211423	0.0504492	1.82016	3.29672e-06	0.352308	8.81543	5.01732	1.06378	5.30045	63.16	47.3327	7.75019	108.926	0.0333642	0.431806	0.0608199	0.0279384	0.0075065	0.0371921	0.494539	0.368048	0.0620104	0.802626	0.363316	0.660933	0.352266	6.70471	17.8927	6.38151	0	2.0219
ENSMUSG00000055413	H2-Q5	histocompatibility 2, Q region locus 5	1	0.435731	0.721652	0.352664	0	0	0.639853	2.19519	0	3.61589	0.00612309	0.0516729	0	0	0.0183693	0.0598374	0	0.0951814	2.19922	9.91275e-10	0.329615	11.7539	4.01386	5.31891	4.24036	53.0232	71.6059	100.752	17.0705	0.161056	1.796	0.305994	0.0843372	0.141624	0.112271	1.56658	2.10097	3.04184	0.47463	-0.0892267	0.935657	0.314987	46.933	68.8869	75.7804	25.073	27.6326
ENSMUSG00000055485	Soga1	suppressor of glucose, autophagy associated 1	1	0.346679	0.74349	0.293271	102.501	415.128	339.762	475.259	501.445	190.437	1.16042	1.56059	0.383456	1.66398	1.43384	1.90434	2.04053	0.736889	2.24796	9.30444e-15	0.270625	123.416	45.1559	94.6766	92.2278	633.159	648.094	602.793	526.748	0.335324	2.59332	0.472298	0.139472	0.37057	0.358956	2.74988	2.79526	2.67524	2.15291	0.431485	0.376132	0.259401	436.645	412.427	323.861	284.16	225.105
ENSMUSG00000057596	Trim30d	tripartite motif-containing 30D	1	0.960035	0.0536246	0.326309	4.10004	11.0072	9.5978	36.2207	23.0549	43.3907	0.0798403	0.324952	0.0367519	0.105717	0.0970515	0.347757	0.224797	0.402302	1.55118	2.21511e-06	0.295425	169.452	57.1975	201.055	202.477	525.553	603.795	1059.19	212.975	1.43774	6.26459	1.5538	0.423305	1.88559	1.88826	5.46919	6.23993	11.2635	2.08572	0.56279	0.25658	0.285831	357.026	454.475	520.891	197.002	293.849
ENSMUSG00000058360			1	0.885151	0.0048985	0.235911	44.0755	101.423	75.5027	190.982	162.825	95.2185	1.40381	2.83313	0.780182	1.9236	1.50765	3.62092	3.13513	1.74335	1.51899	7.38259e-11	0.214553	37.2207	47.1628	46.8064	67.8457	161.409	162.63	155.865	164.202	0.869881	3.27112	0.673971	0.689261	0.866852	1.24944	3.31696	3.31894	3.27307	3.17552	0.824639	0.00140749	0.205548	59.5043	50.0996	86.948	71.637	83.5718
ENSMUSG00000058488	Kl	klotho	1	0.00938514	0.998893	0.340365	36.9004	57.3946	78.0621	55.9774	80.6923	39.7748	0.313739	0.317802	0.186269	0.310428	0.444519	0.302657	0.443074	0.207674	1.57028	6.61817e-05	0.350427	93.0517	30.1039	63.8269	49.8242	711.914	485.463	93.0023	1142.91	0.301181	3.46438	0.480499	0.125464	0.337097	0.261664	4.17208	2.82531	0.556944	6.30318	0.376406	0.643176	0.351937	109.79	436.582	39.8844	58.5036	35.0462
ENSMUSG00000059434	Gckr	glucokinase regulatory protein	1	-0.069578	0.989269	0.348375	1.02501	5.50359	3.19927	3.29279	2.88187	2.41059	0.0257276	0.0223662	0.00751245	0.0432193	0.026451	0.025849	0.0229753	0.0182743	2.34086	6.12951e-10	0.346688	2.93848	2.00693	1.06378	1.06009	14.0355	25.4868	36.1676	19.5092	0.0126039	0.201368	0.0220309	0.0121442	0.00815729	0.0080833	0.119425	0.215361	0.31447	0.156217	0.320497	0.714653	0.352369	0.838089	4.47318	0.797688	1.19395	2.0219
ENSMUSG00000060429	Sntb1	syntrophin, basic 1	1	-0.0584556	0.989774	0.301123	26.6503	71.5467	76.1425	69.1486	72.0467	25.3112	0.75301	0.710862	0.318194	0.915288	1.02555	0.884301	0.935702	0.312584	1.78867	3.50748e-09	0.276824	25.4668	13.045	51.0615	33.9229	158.29	171.126	111.947	130.061	0.374719	1.95799	0.311044	0.128594	0.637858	0.421381	2.1941	2.35561	1.58566	1.69658	0.0940951	0.913856	0.265019	99.7326	141.352	86.1503	63.2794	59.309
ENSMUSG00000060716	Plekhh1	pleckstrin homology domain containing, family H (with MyTH4 domain) member 1	1	0.541145	0.251028	0.246951	314.678	495.323	419.104	718.926	743.521	441.139	2.00973	3.10276	1.4393	2.42746	2.16244	3.52205	3.69924	2.08701	1.59656	3.67473e-11	0.222154	393.756	142.492	277.647	234.28	941.941	997.021	783.63	914.493	1.20599	4.77032	1.84234	0.538096	1.32867	1.11484	5.00175	5.25759	4.2521	4.56983	0.814368	0.0028852	0.213539	445.864	411.532	368.532	214.911	202.864
ENSMUSG00000061048	Cdh3	cadherin 3	1	0.139877	0.962357	0.339906	1.02501	2.35868	0	2.19519	1.44093	1.2053	0.00876789	0.0127494	0.00758997	0.0187137	0	0.0174105	0.0116062	0.00923145	1.70889	1.41701e-05	0.352528	9.79492	2.00693	4.25513	1.06009	57.7017	41.2644	18.0838	22.7607	0.0318991	0.297827	0.0741943	0.0122695	0.0329659	0.00816672	0.496038	0.352278	0.158858	0.184134	-0.181525	0.864796	0.352054	8.38089	30.4176	3.19075	1.19395	3.36983
ENSMUSG00000061436	Hipk2	homeodomain interacting protein kinase 2	1	0.397256	0.687783	0.305172	349.529	1014.23	811.334	1414.8	1419.32	302.53	3.001	4.30361	1.33821	4.16063	3.50414	5.80184	5.91095	1.19805	1.81607	3.97279e-09	0.281997	543.618	177.613	302.114	324.387	1807.47	1839.91	1555.2	1351.01	1.29821	7.2176	2.12909	0.56144	1.21019	1.29211	8.03392	8.12151	7.06379	5.65116	0.328151	0.581168	0.272322	1273.06	1144.24	1112.78	792.783	961.075
ENSMUSG00000062472			1	0.767879	0.255679	0.35254	2.05002	4.71737	1.27971	4.39039	4.3228	13.2583	0.185047	0.500456	0.133134	0.328254	0.0937522	0.305395	0.305373	0.890601	1.06262	0.00753554	0.340856	1.95898	3.01039	2.12756	2.12018	7.01777	7.28195	11.1947	7.31595	0.144842	0.613977	0.130143	0.161414	0.144562	0.143251	0.52911	0.545228	0.862488	0.519085	1.55445	0.000214044	0.345828	0.838089	2.68391	0	1.19395	1.34793
ENSMUSG00000062524	Ncr1	natural cytotoxicity triggering receptor 1	1	0.110715	0.970298	0.3295	0	0	0	0	0	0	0	0	0	0	0	0	0	0	1.81892	3.25576e-06	0.351886	2.93848	2.00693	4.25513	9.5408	33.5294	35.8029	69.7517	5.69018	0.0936739	0.832245	0.0591519	0.0326066	0.0876077	0.195329	0.766	0.81228	1.62836	0.122335	0.995424	0.0524483	0.352691	2.51427	2.68391	11.1676	3.58185	2.0219
ENSMUSG00000063975	Slco1a5	solute carrier organic anion transporter family, member 1a5	1	0.233702	0.908991	0.344528	3.07503	0.786228	1.91956	2.19519	4.3228	3.61589	0.0230669	0.0409301	0.0349825	0.0095836	0.0246344	0.0267486	0.0534935	0.0425482	1.66776	2.36353e-05	0.352627	7.83593	1.00346	2.12756	7.42063	35.0889	51.5805	28.4174	17.0705	0.053442	0.433913	0.0911907	0.00942516	0.0253236	0.0878285	0.463431	0.676527	0.383524	0.21217	0.231338	0.814087	0.352408	6.70471	21.4712	6.38151	1.19395	1.34793
ENSMUSG00000064179	Tnnt1	troponin T1, skeletal, slow	1	-0.7084	0.252813	0.324167	222.427	246.875	149.086	106.467	79.2513	116.914	6.0665	2.97406	6.17906	7.34837	4.67207	3.16793	2.39483	3.35942	1.5495	3.97784e-06	0.302311	99.9082	127.44	84.0388	180.215	136.457	339.218	1141	344.662	3.35334	15.8324	2.83918	2.92297	2.44261	5.20858	4.40092	10.8645	37.6034	10.4608	-0.351885	0.589184	0.295972	170.132	127.933	110.879	201.778	150.968
ENSMUSG00000066571	4931406P16Rik	RIKEN cDNA 4931406P16 gene	1	0.351637	0.482621	0.205286	263.428	526.772	464.533	658.558	609.515	377.258	2.12998	2.77081	1.24515	2.66786	2.47695	3.33413	3.13386	1.84443	1.53901	3.63393e-15	0.182717	258.586	241.835	251.052	250.181	754.8	855.629	888.688	665.751	1.16648	4.30652	1.25033	0.943767	1.24155	1.23029	4.14197	4.66278	4.98331	3.43802	0.321402	0.300559	0.173779	559.006	641.454	565.561	479.968	442.122
ENSMUSG00000066677	Ifi208	interferon activated gene 208	1	0.448742	0.668829	0.333489	16.4002	14.1521	20.4753	26.3423	20.1731	42.1854	0.179455	0.307924	0.161526	0.149346	0.227491	0.277892	0.216123	0.429755	1.69651	6.37e-07	0.307974	65.626	26.0901	44.6788	73.1462	114.624	265.184	533.041	64.2177	0.520816	2.81027	0.661193	0.212156	0.460402	0.749514	1.31064	3.01121	6.22821	0.691012	0.715399	0.12659	0.297577	129.066	224.553	219.364	78.8007	126.706
ENSMUSG00000067158	Col4a4	collagen, type IV, alpha 4	1	-0.182321	0.932794	0.309296	13.3251	18.8695	17.276	16.464	15.8503	8.43708	0.0514494	0.0423015	0.0387826	0.0588441	0.0567216	0.0513247	0.0501806	0.0253993	1.55795	1.43532e-07	0.26854	13.7129	12.0416	18.0843	16.9614	63.9397	56.4351	37.8898	60.1533	0.0440479	0.18188	0.0408274	0.0289356	0.055069	0.0513595	0.216048	0.189371	0.130826	0.191276	-0.0672465	0.942979	0.267675	25.9808	41.1532	22.3353	9.5516	20.219
ENSMUSG00000067599	Klra7	killer cell lectin-like receptor, subfamily A, member 7	1	0.0941524	0.976737	0.319239	0	0	0	0	0	0	0	0	0	0	0	0	0	0	1.99255	2.06046e-07	0.347608	1.95898	1.00346	2.12756	6.36054	16.3748	43.0849	67.1683	8.12883	0.0777838	1.04758	0.0534011	0.0220774	0.0593177	0.176339	0.506584	1.32368	2.12341	0.23666	1.14444	0.0161096	0.349236	1.67618	2.68391	5.58382	0	4.0438
ENSMUSG00000068196	Col8a1	collagen, type VIII, alpha 1	1	0.275398	0.859421	0.32147	30.7503	42.4563	55.6672	61.4654	64.842	44.596	0.266926	0.350356	0.177104	0.261999	0.361675	0.379173	0.406228	0.265668	1.81076	3.07064e-08	0.297636	36.2412	57.1975	26.5945	40.2834	237.825	245.766	75.7796	247.116	0.221784	1.32371	0.213521	0.271983	0.160255	0.241379	1.5902	1.63192	0.517773	1.55495	0.404679	0.492106	0.288481	72.0757	183.4	54.2428	51.3399	61.3309
ENSMUSG00000068227	Il2rb	interleukin 2 receptor, beta chain	1	0.390469	0.768834	0.35109	7.17508	2.35868	1.27971	8.78077	7.20467	8.43708	0.0406023	0.0945989	0.0784118	0.0276187	0.0157763	0.102782	0.0856452	0.09537	1.85992	5.68475e-07	0.33627	20.5693	1.00346	17.0205	12.7211	44.4459	127.434	186.866	24.3865	0.144562	1.22083	0.22995	0.00905403	0.194611	0.144635	0.563899	1.60561	2.42266	0.291166	-0.313453	0.692436	0.326237	126.551	192.347	209.792	71.637	74.8102
ENSMUSG00000068417	Pnp2	purine-nucleoside phosphorylase 2	1	1.38096	0.000790809	0.324626	8.20009	5.50359	7.67824	23.0495	24.4959	36.1589	0.162668	0.634231	0.175831	0.126445	0.185728	0.529377	0.571351	0.801966	1.2862	0.000171319	0.303338	8.81543	12.0416	4.25513	5.30045	28.8508	37.0166	16.3615	16.2577	0.155063	0.607595	0.193365	0.213179	0.0954617	0.118245	0.718206	0.915105	0.416205	0.380864	1.7913	2.55939e-07	0.305228	5.86663	6.26245	5.58382	4.7758	2.69586
ENSMUSG00000068762	Gstm6	glutathione S-transferase, mu 6	1	1.30975	0.000682386	0.304987	35.8754	23.5868	24.9543	66.9534	106.629	113.298	0.742742	2.53593	0.895185	0.630615	0.702426	1.78944	2.89418	2.92417	0.920743	0.00393685	0.276159	104.806	24.0832	49.9977	66.7856	118.522	112.263	167.921	133.313	1.55261	3.81706	2.67522	0.496152	1.30529	1.73378	3.43345	3.22963	4.97083	3.63433	1.55669	7.1041e-07	0.27397	31.0093	58.1513	15.9538	22.6851	14.1533
ENSMUSG00000069755		zinc finger protein 125	1	1.12162	0.00380946	0.29316	9.2251	10.221	16.6362	30.7327	47.5508	24.1059	0.69944	1.96802	0.49706	0.590076	1.01118	1.77364	2.78695	1.34346	1.57967	5.54028e-08	0.264291	12.7334	7.02425	15.9567	14.8413	53.8029	55.8283	36.1676	40.6441	0.686456	2.88453	0.701842	0.31248	0.899543	0.831958	3.36556	3.46809	2.31187	2.39261	1.27903	2.16811e-05	0.255466	16.7618	11.6303	15.1561	10.7456	20.8929
ENSMUSG00000070390	Nlrp1b	NLR family, pyrin domain containing 1B	1	0.505303	0.584879	0.335292	3.07503	1.57246	7.03839	10.976	7.20467	4.82119	0.028835	0.0558095	0.0209458	0.0114764	0.0540828	0.0800787	0.053382	0.0339676	1.87238	1.4561e-09	0.283298	19.5898	10.0346	22.3394	22.2619	86.5525	104.375	124.864	40.6441	0.127475	0.703898	0.136501	0.0564331	0.159206	0.157762	0.684449	0.819672	1.009	0.302469	0.837418	0.0269638	0.271088	36.8759	41.1532	55.8382	19.1032	20.8929
ENSMUSG00000070421	Olfr658	olfactory receptor 658	1	0.318677	0.789255	0.298896	2.05002	0	0	0	5.76373	1.2053	0.00690361	0.0253116	0.0207108	0	0	0	0.0633398	0.012595	1.68242	3.45809e-06	0.326324	0	0	0	0	9.35703	13.9571	11.1947	8.12883	0	0.124052	0	0	0	0	0.109747	0.162567	0.134171	0.0897227	0.934789	0.0478407	0.326682	0.838089	0	0	1.19395	0
ENSMUSG00000070601	Vmn2r84	vomeronasal 2, receptor 84	1	1.44937	0.000995731	0.345332	9.2251	3.93114	3.19927	38.4159	21.614	21.6954	0.0550961	0.281516	0.0894511	0.0408424	0.0349948	0.398981	0.227973	0.217593	1.65987	7.46318e-06	0.332602	1.95898	10.0346	2.12756	3.18027	31.9699	30.9483	13.7781	26.0123	0.0383582	0.284983	0.0194314	0.0803344	0.0215843	0.0320828	0.35989	0.345979	0.158494	0.275568	1.244	0.00345138	0.330747	0.838089	2.68391	8.77457	3.58185	10.1095
ENSMUSG00000070632			1	0.746792	0.144769	0.298152	7.17508	18.0832	13.4369	35.1231	34.5824	8.43708	0.350781	0.706164	0.181033	0.488862	0.382446	0.949187	0.94912	0.220185	1.58326	1.89956e-07	0.275475	7.83593	12.0416	7.44647	8.48072	42.1066	37.6234	34.4453	28.4509	0.218069	1.03578	0.202246	0.250842	0.196573	0.222617	1.23338	1.09443	1.03102	0.784266	0.849881	0.01352	0.254629	22.6284	20.5766	19.1445	9.5516	24.9367
ENSMUSG00000070780	Rbm47	RNA binding motif protein 47	1	0.0610154	0.99071	0.350885	11.2751	11.0072	7.67824	14.2688	5.76373	10.8477	0.0597126	0.0616742	0.0636547	0.0665831	0.0489001	0.0862825	0.0353954	0.0633447	2.06311	2.23375e-08	0.336036	28.4053	8.02772	9.57404	19.0816	130.219	154.741	154.143	77.2239	0.0925233	0.842345	0.164046	0.0374185	0.0565516	0.112077	0.853487	1.0072	1.03238	0.476317	-0.256292	0.767216	0.329943	27.6569	109.146	102.902	10.7456	17.5231
ENSMUSG00000070868	Skint3	selection and upkeep of intraepithelial T cells 3	1	0.524982	0.432658	0.291268	0	0	0	3.29279	0	3.61589	0	0.0185435	0	0	0	0.0269992	0	0.0286312	1.71524	1.56766e-06	0.322193	0	0	0	0	7.79752	12.1366	16.3615	4.06441	0	0.0897499	0	0	0	0	0.0692997	0.107116	0.14859	0.0339933	1.25138	0.00223427	0.321987	0	0	0	0	0
ENSMUSG00000072115	Ang	angiogenin, ribonuclease, RNase A family, 5	1	1.2365	0.00432528	0.32627	7.17508	3.14491	10.2377	25.2447	14.4093	42.1854	0.197681	0.772589	0.192596	0.0904496	0.309998	0.725801	0.420724	1.17124	1.55166	1.5272e-06	0.291161	22.5283	9.03118	25.5308	21.2018	79.5348	70.999	105.058	42.2699	0.531959	2.3152	0.618595	0.200147	0.717008	0.592087	2.47851	2.1972	3.34547	1.23961	1.27019	0.000298915	0.287794	17.5999	33.1015	17.5491	14.3274	4.71776
ENSMUSG00000072294	Klf12	Kruppel-like factor 12	1	0.0804555	0.980541	0.319277	54.3256	289.332	174.04	246.959	263.691	50.6225	2.96234	3.18977	0.861106	4.91391	3.11201	4.19281	4.54654	0.829965	1.79182	5.70142e-08	0.30006	42.1181	41.142	57.4442	30.7426	240.944	246.373	210.116	223.543	0.670249	4.18965	0.682935	0.538422	0.952663	0.506974	4.43386	4.50239	3.95111	3.87123	0.299108	0.658147	0.288405	284.95	220.975	194.636	202.972	231.17
ENSMUSG00000072774	Zfp951	zinc finger protein 951	1	0.940755	2.87388e-06	0.171376	47.1505	84.1264	65.9049	172.323	103.747	120.53	0.71466	1.42535	0.477661	0.913154	0.753165	1.86984	1.14326	1.26297	1.33149	1.06325e-16	0.150498	58.7695	53.1836	72.3372	59.365	166.087	152.314	162.754	160.951	0.611569	1.86744	0.609037	0.444832	0.766718	0.625687	1.95337	1.77898	1.95602	1.7814	1.21245	1.88412e-15	0.141884	71.2376	72.4655	73.3873	63.2794	75.4842
ENSMUSG00000073016	Uprt	uracil phosphoribosyltransferase	1	0.0843082	0.976468	0.282529	53.3006	169.825	129.25	133.907	193.085	55.4437	1.62191	1.74849	0.680581	2.32342	1.86174	1.83138	2.68183	0.732258	1.5979	3.08988e-08	0.262706	27.4258	28.097	55.3166	36.043	161.409	143.212	134.337	129.248	0.468062	2.08474	0.358232	0.296205	0.739	0.478809	2.39271	2.10826	2.03493	1.80305	0.142286	0.844889	0.247763	178.513	139.563	135.607	126.559	149.62
ENSMUSG00000073179			1	1.1439	0.0234322	0.350996	4.10004	2.35868	1.27971	12.0736	8.6456	10.8477	0.199865	0.830979	0.304596	0.187751	0.107247	0.960722	0.698658	0.833558	0.860111	0.0347982	0.339525	4.89746	1.00346	2.12756	4.24036	10.1368	9.70927	8.61132	4.06441	0.231712	0.698682	0.372189	0.0615491	0.165371	0.327741	0.874278	0.83161	0.758949	0.32989	1.57882	0.000107476	0.33905	0.838089	1.78927	1.59538	4.7758	2.69586
ENSMUSG00000073411	H2-D1	histocompatibility 2, D region locus 1	1	1.50771	4.35103e-05	0.305481	172.202	149.383	143.967	724.414	583.578	1446.36	2.30775	13.5607	2.4101	2.24015	2.273	10.8595	8.88445	20.9381	1.36681	1.34765e-05	0.281303	4233.36	1525.27	3365.81	3740	9615.91	11560.1	16465.7	3475.89	45.4947	167.33	60.6095	17.625	49.2864	54.458	156.244	186.534	273.392	53.1495	0.160429	0.839525	0.271881	8728.7	13562.7	11865.6	4679.09	5730.73
ENSMUSG00000073492			1	0.514115	0.602737	0.349512	0	3.14491	1.91956	9.87837	5.76373	2.41059	0.0210875	0.073695	0	0.0385131	0.0247493	0.12093	0.0716572	0.0284977	1.53545	0.000106551	0.352065	6.85644	2.00693	1.06378	6.36054	28.0711	22.4527	54.2513	8.94171	0.0468638	0.378897	0.0801638	0.0189382	0.0127208	0.0756326	0.372474	0.295861	0.735597	0.111655	-0.269121	0.770648	0.349903	3.35236	23.2605	42.2775	8.35765	8.08759
ENSMUSG00000073514	Dok6	docking protein 6	1	0.0515992	0.99103	0.338473	44.0755	172.97	132.45	167.932	178.676	24.1059	0.910059	0.958925	0.317654	1.33569	1.07683	1.29634	1.40074	0.179699	1.37325	0.000166995	0.323338	15.6719	44.1524	35.1048	31.8027	145.814	155.348	126.586	102.423	0.220357	1.09991	0.115541	0.262722	0.264706	0.238459	1.22003	1.29081	1.08231	0.806476	-0.0265604	0.980448	0.313863	175.161	150.299	98.9134	176.705	241.28
ENSMUSG00000073733	Rsg1	ciliogenesis and planar polarity effector 2	1	0.969459	0.0710349	0.342947	3.07503	3.14491	5.75868	10.976	11.5275	14.4636	0.105665	0.32053	0.0753246	0.0825418	0.159129	0.287977	0.307153	0.36646	1.42144	8.70378e-05	0.322198	2.93848	3.01039	3.19135	6.36054	20.2736	10.9229	13.7781	18.6963	0.0946005	0.446442	0.0736321	0.0608829	0.0817903	0.162097	0.576543	0.308478	0.400391	0.500356	1.55325	7.48623e-05	0.327813	4.19045	1.78927	4.78613	1.19395	1.34793
ENSMUSG00000073876	Gm2002	predicted gene 2002	1	1.17927	0.016604	0.349	3.07503	1.57246	0	7.68318	4.3228	21.6954	0.01812	0.134655	0.0351183	0.0192416	0	0.0939837	0.0537012	0.25628	0.837429	0.0500651	0.352318	1.95898	4.01386	3.19135	0	7.01777	8.49561	3.44453	12.1932	0.0247165	0.100928	0.0228862	0.037847	0.0381328	0	0.0930461	0.111861	0.0466683	0.152139	1.27248	0.00591197	0.353288	0.838089	1.78927	0.797688	0	1.34793
ENSMUSG00000073929	Trim30e-ps1	tripartite motif-containing 30E, pseudogene 1	1	0.6865	0.317013	0.336312	0	0	0	2.19519	0	4.82119	0	0.0380738	0	0	0	0.0365989	0	0.0776223	1.57263	6.00193e-05	0.349058	1.95898	0	1.06378	2.12018	6.23802	10.3161	18.0838	4.8773	0.0207131	0.178685	0.031193	0	0.0173245	0.0343348	0.112727	0.185132	0.333937	0.0829437	0.818009	0.14818	0.353214	1.67618	0.894635	3.98844	2.3879	1.34793
ENSMUSG00000073980			1	0.12029	0.967932	0.336446	0	1.57246	1.27971	2.19519	0	1.2053	0.0363062	0.0417549	0	0.0586584	0.0502601	0.0818603	0	0.0434042	1.54894	8.21286e-05	0.349912	1.95898	0	2.12756	0	10.1368	9.10244	20.6672	3.25153	0.036817	0.438096	0.0697689	0	0.0774991	0	0.409721	0.365367	0.853615	0.123679	0.953732	0.0690102	0.353214	0.838089	4.47318	2.39307	3.58185	2.69586
ENSMUSG00000074060	Fbxw15	F-box and WD-40 domain protein 15	1	0.851663	0.17304	0.353238	2.05002	0.786228	1.27971	4.39039	11.5275	2.41059	0.0284421	0.129451	0.0403411	0.0165774	0.0284079	0.0925378	0.24675	0.0490656	1.57598	3.92615e-05	0.342022	0.979492	0	3.19135	1.06009	11.6963	12.1366	12.917	6.50306	0.0267816	0.24598	0.0197173	0	0.0657058	0.0217033	0.267209	0.275349	0.301549	0.139811	1.66859	3.87027e-05	0.341696	2.51427	3.57854	1.59538	3.58185	0
ENSMUSG00000074283	Zfp109	zinc finger protein 109	1	0.901494	0.00224748	0.226637	39.9754	59.7533	82.5411	140.492	152.739	81.9602	0.998943	2.03425	0.607774	0.973396	1.41566	2.28786	2.526	1.28889	1.29041	2.20173e-08	0.210083	30.3642	37.1282	44.6788	36.043	107.606	107.409	89.5577	98.3588	0.554782	1.75779	0.472247	0.466056	0.710709	0.570117	1.89933	1.88273	1.61533	1.6338	0.981061	1.74845e-05	0.194125	71.2376	46.521	59.0289	82.3826	73.4623
ENSMUSG00000074625	Arhgap40	Rho GTPase activating protein 40	1	1.30927	0.00271797	0.333661	0	0	0	5.48798	10.0865	3.61589	0	0.0933918	0	0	0	0.0799861	0.149297	0.0508925	1.32775	0.000703605	0.344283	0.979492	0	0	0	4.67851	6.06829	5.16679	5.69018	0.00340858	0.0842775	0.0136343	0	0	0	0.0739089	0.0952005	0.0834071	0.0845934	1.41991	0.00106076	0.347365	0	0	0.797688	0	0
ENSMUSG00000075592	Nynrin	NYN domain and retroviral integrase containing	1	0.413894	0.640121	0.296049	21.5252	55.0359	65.9049	70.2462	113.834	26.5165	0.20486	0.299658	0.0854363	0.234056	0.295088	0.298638	0.491473	0.108862	1.80346	1.35046e-09	0.272365	41.1387	18.0624	35.1048	22.2619	148.933	148.066	128.309	116.242	0.115983	0.618021	0.167033	0.0591908	0.145781	0.0919285	0.686277	0.677563	0.604169	0.504074	0.396317	0.435562	0.259208	103.085	98.4099	84.555	54.9217	64.0268
ENSMUSG00000078486	Perm1	PPARGC1 and ESRR induced regulator, muscle 1	1	1.34838	1.26238e-05	0.259204	21.5252	30.6629	31.3528	95.4909	80.6923	81.9602	0.225609	0.690868	0.162331	0.247768	0.266729	0.771336	0.661943	0.639325	1.6238	6.55634e-11	0.228733	52.8926	15.052	35.1048	40.2834	109.945	114.084	179.115	107.301	0.273704	1.11027	0.408044	0.09372	0.276988	0.316063	0.962597	0.991921	1.60249	0.884081	1.51101	1.48518e-09	0.224904	23.4665	28.6283	49.4567	21.4911	29.6545
ENSMUSG00000078606	Gm4070	predicted gene 4070	1	0.333505	0.828069	0.347259	2.05002	9.43473	4.47897	12.0736	10.0865	4.82119	0.0187392	0.0314545	0.00669589	0.0330186	0.0165032	0.0422389	0.0358365	0.016288	1.72383	1.82466e-06	0.325707	14.6924	11.0381	15.9567	18.0215	47.5649	89.2039	173.088	24.3865	0.0486568	0.318499	0.0490908	0.0297666	0.0545299	0.0612399	0.180365	0.335917	0.670693	0.0870232	-0.417389	0.523081	0.312326	154.208	169.086	271.214	91.9342	95.0292
ENSMUSG00000078616	Trim30c	tripartite motif-containing 30C	1	0.167361	0.949356	0.339424	0	0	0	1.0976	0	0	0	0.00747644	0	0	0	0.0224293	0	0	1.50431	0.000156865	0.352882	4.89746	1.00346	9.57404	8.48072	20.2736	27.9142	83.5298	7.31595	0.117708	0.77653	0.0955816	0.0158064	0.191109	0.168334	0.449046	0.614	1.89058	0.152494	0.573292	0.390998	0.352186	15.9237	16.9981	28.7168	7.1637	9.43552
ENSMUSG00000078870			1	0.717505	0.22135	0.315915	12.3001	20.4419	10.2377	32.9279	40.3461	12.053	0.403109	0.807267	0.325121	0.578942	0.305263	0.932237	1.16004	0.329529	1.72974	1.94272e-07	0.301184	9.79492	6.02079	3.19135	6.36054	36.6484	38.2302	27.5562	30.0767	0.164852	1.00558	0.264846	0.131393	0.0882571	0.174913	1.12462	1.16504	0.864097	0.868561	1.3181	0.000144703	0.287317	17.5999	6.26245	11.1676	11.9395	11.4574
ENSMUSG00000078875			1	1.13287	0.0196543	0.341032	6.15006	3.14491	3.19927	7.68318	23.0549	15.6689	0.073611	0.277621	0.103448	0.0566797	0.0607058	0.138423	0.421831	0.27261	1.19222	0.00104036	0.318322	2.93848	7.02425	6.38269	6.36054	17.1546	21.8459	12.917	20.3221	0.0929366	0.347465	0.0505615	0.0975496	0.112327	0.111308	0.334992	0.423651	0.257756	0.37346	1.66684	6.12027e-06	0.316417	6.70471	2.68391	3.98844	0	8.08759
ENSMUSG00000078903	Gm14391	predicted gene 14391	1	1.06004	0.00029302	0.235272	187.577	316.85	254.022	783.684	693.089	283.245	1.44125	3.34134	0.996813	1.80412	1.5228	4.46069	4.00643	1.5569	1.73275	1.69897e-14	0.210535	224.304	193.669	228.713	223.679	814.062	889.612	719.906	863.282	1.14435	5.00587	1.21935	0.849725	1.27164	1.23667	5.02234	5.45046	4.53856	5.01213	0.874997	0.000447777	0.202868	210.36	140.458	348.59	245.954	260.151
ENSMUSG00000078921	Tgtp2	T cell specific GTPase 2	1	0.372291	0.790053	0.349638	0	0	1.27971	3.29279	1.44093	4.82119	0.00503793	0.035181	0	0	0.0151138	0.0369245	0.0164097	0.0522086	1.57241	1.86478e-05	0.328644	25.4668	7.02425	41.4875	22.2619	85.7728	124.4	227.339	33.3282	0.257597	1.43723	0.272744	0.0607168	0.454445	0.242482	1.04253	1.50156	2.82361	0.381216	-0.0270069	0.980447	0.317239	349.483	356.96	404.428	115.813	169.839
ENSMUSG00000079186	Gzmc	granzyme C	1	0.0213368	0.996463	0.296721	0	0	0.639853	0	0	0	0.00757847	0	0	0	0.0227354	0	0	0	1.93105	1.29421e-07	0.331748	0	1.00346	0	1.06009	21.0533	8.49561	37.8898	3.25153	0.0152087	0.65153	0	0.0260958	0	0.0347391	0.769872	0.308515	1.41584	0.111894	0.479308	0.482127	0.336085	5.02854	2.68391	3.19075	1.19395	2.0219
ENSMUSG00000079436	Kcnj13	potassium inwardly-rectifying channel, subfamily J, member 13	1	0.0921037	0.977684	0.331953	2.05002	2.35868	3.19927	2.19519	7.20467	2.41059	0.063211	0.0979218	0.0474881	0.058543	0.0836019	0.0544661	0.181541	0.0577584	1.90693	6.84896e-07	0.347046	6.85644	6.02079	1.06378	5.30045	152.052	98.9132	16.3615	126.81	0.107787	2.59745	0.162474	0.11515	0.0257822	0.127742	4.08914	2.64167	0.449632	3.20933	0.0413218	0.974491	0.349346	17.5999	83.2011	2.39307	5.96975	9.43552
ENSMUSG00000079465	Col4a3	collagen, type IV, alpha 3	1	0.256289	0.894199	0.349055	5.12505	6.28982	7.03839	12.0736	7.20467	6.02649	0.0227038	0.0309557	0.0176262	0.0231781	0.0273069	0.0444758	0.0269531	0.0214383	1.50397	3.75957e-05	0.325645	15.6719	7.02425	6.38269	12.7211	53.0232	42.4781	18.0838	57.7147	0.0358917	0.167697	0.0551366	0.0199455	0.0229671	0.0455175	0.21171	0.168432	0.0737832	0.216862	0.174249	0.85994	0.327579	10.0571	18.7873	4.78613	13.1335	11.4574
ENSMUSG00000079852	Klra4	killer cell lectin-like receptor, subfamily A, member 4	1	0.0907783	0.976882	0.310848	0	0	0	0	0	0	0	0	0	0	0	0	0	0	1.96226	2.43651e-07	0.344207	2.93848	1.00346	3.19135	2.12018	7.79752	34.5893	59.4181	8.94171	0.0554073	0.763186	0.0710298	0.0195771	0.0788997	0.0521227	0.21391	0.942325	1.66566	0.230843	1.29585	0.00359351	0.345642	0	2.68391	3.98844	1.19395	1.34793
ENSMUSG00000079853	Klra1	killer cell lectin-like receptor, subfamily A, member 1	1	0.0882821	0.976737	0.300379	0	0	0	0	0	0	0	0	0	0	0	0	0	0	1.61186	1.95024e-05	0.337601	2.93848	1.00346	0	1.06009	7.01777	17.5981	28.4174	2.43865	0.0217834	0.285955	0.0530487	0.0146212	0	0.0194639	0.143783	0.358061	0.594958	0.0470197	1.01451	0.033593	0.33771	0.838089	0.894635	0	2.3879	1.34793
ENSMUSG00000083246			1	0.903609	0.09558	0.334884	0	0.786228	0.639853	1.0976	5.76373	7.23178	0.00785425	0.074943	0	0.0126898	0.010873	0.0177092	0.0944422	0.112678	1.44922	0.000217652	0.346863	1.95898	1.00346	0	0	4.67851	6.67512	9.47245	8.12883	0.0106667	0.125201	0.0301868	0.01248	0	0	0.0818183	0.115927	0.169277	0.13378	1.36267	0.00188374	0.346415	0	0	0	0	0
ENSMUSG00000084010			1	0.969105	0.0414	0.318016	0	0.786228	0	8.78077	14.4093	14.4636	0.00446785	0.212353	0	0.0134036	0	0.149642	0.249386	0.238031	1.36858	0.000318163	0.335726	0	1.00346	0	0	0.779752	27.3073	21.5283	13.819	0.00329549	0.290476	0	0.013182	0	0	0.0144034	0.500923	0.40636	0.240218	1.40138	0.000896035	0.339053	0	0	0.797688	0	0.673966
ENSMUSG00000084843		RIKEN cDNA B230312C02 gene	1	1.55293	1.75242e-07	0.258454	19.4752	17.297	19.1956	53.7822	54.7555	91.6026	0.343555	1.22027	0.336432	0.320159	0.374073	0.995134	1.02891	1.63677	1.17899	3.32921e-06	0.228298	28.4053	29.1005	12.7654	29.6825	58.4814	60.0761	49.9457	82.1012	0.420301	1.23562	0.501964	0.41505	0.230722	0.533469	1.17287	1.19651	1.02358	1.54953	1.4894	1.52293e-08	0.234613	13.4094	17.8927	19.9422	19.1032	8.76156
ENSMUSG00000084866	A930006K02Rik	RIKEN cDNA A930006K02 gene	1	1.04684	0.0505599	0.352662	1.02501	2.35868	2.55941	12.0736	7.20467	9.64238	0.0813763	0.388495	0.0388595	0.0958113	0.109458	0.490265	0.29711	0.378109	1.6854	8.83014e-06	0.340281	2.93848	0	5.31891	1.06009	15.595	15.1707	24.9728	10.5675	0.0916866	0.727586	0.113959	0	0.210975	0.0418123	0.686388	0.663091	1.12317	0.437699	0.858025	0.101493	0.340607	5.02854	2.68391	7.1792	1.19395	4.0438
ENSMUSG00000085241	Snhg3	small nucleolar RNA host gene 3	1	1.23661	2.99476e-06	0.225594	21.5252	27.518	21.1152	72.4414	48.9917	61.4702	1.263	3.28225	1.08994	1.49296	1.20611	3.92887	2.69843	3.21946	1.19656	9.73735e-08	0.2037	19.5898	30.1039	18.0843	21.2018	61.6004	54.0078	53.3902	53.6503	1.08706	3.23731	1.01471	1.25853	0.958068	1.11691	3.6212	3.15289	3.20718	2.96799	1.55669	4.18174e-12	0.205876	13.4094	16.9981	10.3699	19.1032	22.9148
ENSMUSG00000085269			1	0.486143	0.588391	0.324101	13.3251	32.2353	17.9159	52.6846	41.7871	8.43708	0.762063	1.23824	0.447505	1.15994	0.67874	1.89512	1.52652	0.293078	1.48204	1.13324e-05	0.302571	10.7744	10.0346	20.2119	19.0816	71.7372	45.5122	43.0566	67.4693	0.50632	2.18753	0.37015	0.278236	0.710187	0.666706	2.79695	1.76219	1.71543	2.47553	0.208911	0.797691	0.29908	15.9237	18.7873	29.5145	26.2669	20.219
ENSMUSG00000085601	Gm4969	predicted gene 4969	1	0.523145	0.595514	0.35208	1.02501	5.50359	2.55941	5.48798	4.3228	8.43708	0.024652	0.0485221	0.00772808	0.0444598	0.0217682	0.0443183	0.0354521	0.065796	1.51023	6.27613e-05	0.336073	0.979492	1.00346	2.12756	3.18027	9.35703	14.5639	6.88906	9.75459	0.0138824	0.0876167	0.00755443	0.0062464	0.0167829	0.0249459	0.0819022	0.126596	0.0616184	0.0803504	0.768407	0.164295	0.340111	3.35236	3.57854	2.39307	2.3879	3.36983
ENSMUSG00000085862	Gm13483	predicted gene 13483	1	0.983553	0.0779061	0.352927	0	2.35868	2.55941	8.78077	5.76373	7.23178	0.0796047	0.340426	0	0.111469	0.127346	0.414825	0.27653	0.329924	1.46955	0.000163604	0.345593	0.979492	0	1.06378	1.06009	6.23802	8.49561	9.47245	5.69018	0.0354824	0.380321	0.044194	0	0.0490905	0.0486452	0.319423	0.432013	0.495649	0.274199	1.1786	0.0117954	0.348497	0.838089	4.47318	1.59538	1.19395	2.0219
ENSMUSG00000085928	4933427I22Rik	RIKEN cDNA 4933427I22 gene	1	1.09485	0.0311698	0.346778	0	3.14491	0.639853	5.48798	8.6456	7.23178	0.0291165	0.161988	0	0.0719396	0.0154099	0.125493	0.200775	0.159695	0.772431	0.0708536	0.348675	0.979492	1.00346	1.06378	0	3.11901	4.24781	1.72226	4.06441	0.0157101	0.0800706	0.0213914	0.0176876	0.0237615	0	0.0773058	0.104555	0.0436203	0.0948014	1.69934	4.98944e-05	0.35209	0	0	0.797688	1.19395	0.673966
ENSMUSG00000086128	St8sia3os	ST8 alpha-N-acetyl-neuraminide alpha-2,8-sialyltransferase 3, opposite strand	1	1.18695	0.0172647	0.352633	0	0	3.19927	8.78077	8.6456	6.02649	0.0530606	0.368185	0	0	0.159182	0.414825	0.414795	0.274937	0.735352	0.0887359	0.349084	2.93848	1.00346	0	1.06009	4.67851	4.85463	2.5834	4.8773	0.0544423	0.214159	0.132582	0.0365419	0	0.0486452	0.239567	0.246865	0.135177	0.235028	1.25856	0.00508076	0.344948	3.35236	1.78927	1.59538	2.3879	2.69586
ENSMUSG00000086392	Mccc1os	methylcrotonoyl-Coenzyme A carboxylase 1 (alpha), opposite strand	1	1.36895	1.88602e-06	0.245605	15.3752	16.5108	16.6362	47.1967	51.8736	48.2119	0.114197	0.345561	0.101623	0.116928	0.124041	0.334127	0.372952	0.329603	1.03811	1.77345e-05	0.216439	13.7129	26.0901	13.8292	25.4421	50.6839	46.7259	37.0287	40.6441	0.126419	0.332207	0.092717	0.142375	0.0956333	0.174952	0.388917	0.356064	0.290348	0.293499	1.63612	1.68458e-11	0.222003	12.5713	8.94635	8.77457	11.9395	20.219
ENSMUSG00000086496	Gm14204	predicted gene 14204	1	1.12246	4.35103e-05	0.227429	65.6007	123.438	117.093	250.252	265.132	226.596	0.601416	1.44147	0.358721	0.723227	0.722301	1.46573	1.57704	1.28163	1.08299	2.00575e-06	0.205448	94.0312	42.1455	91.4852	100.708	182.462	205.715	135.198	227.607	0.453153	1.17302	0.52599	0.190276	0.523407	0.572938	1.15834	1.29692	0.877051	1.35978	1.56179	6.28878e-13	0.199904	56.152	60.8352	98.1157	59.6975	46.5036
ENSMUSG00000086695			1	1.55845	0.000368329	0.350477	1.02501	0.786228	1.91956	13.1712	8.6456	13.2583	0.098133	0.905825	0.0748262	0.0614967	0.158076	1.02986	0.686522	1.0011	1.16857	0.00251485	0.336048	1.95898	5.01732	2.12756	3.18027	17.9343	9.10244	10.3336	4.8773	0.213181	0.892484	0.14629	0.3024	0.162498	0.241536	1.51993	0.766093	0.894919	0.388992	1.5	0.000362307	0.343474	0.838089	0.894635	1.59538	2.3879	2.0219
ENSMUSG00000086697			1	1.45408	0.000964974	0.345807	8.20009	3.14491	0	15.3664	20.1731	18.0795	0.0451123	0.222652	0.0959203	0.0394166	0	0.192526	0.256684	0.218747	1.23179	0.00120267	0.332594	3.91797	6.02079	1.06378	3.18027	14.8153	15.1707	8.61132	13.819	0.0391881	0.175474	0.0468825	0.0581474	0.0130192	0.0387034	0.201195	0.204596	0.1195	0.176606	1.76821	1.07587e-05	0.3431	0	0	2.39307	1.19395	0.673966
ENSMUSG00000087084			1	1.03716	0.0439229	0.343149	4.10004	2.35868	5.75868	10.976	15.8503	14.4636	0.0748223	0.250621	0.0701278	0.0432265	0.111113	0.201081	0.294898	0.255883	0.889123	0.0208539	0.32431	2.93848	9.03118	6.38269	2.12018	13.2558	11.5298	7.75019	17.8834	0.0827247	0.245508	0.051414	0.127536	0.114221	0.0377283	0.263222	0.227363	0.157261	0.334186	1.61066	2.0367e-05	0.320831	5.86663	2.68391	2.39307	5.96975	4.0438
ENSMUSG00000087166	L1td1	LINE-1 type transposase domain containing 1	1	0.164292	0.95164	0.345814	4.10004	1.57246	1.91956	4.39039	2.88187	2.41059	0.0265002	0.0344346	0.0409993	0.0168478	0.0216535	0.0470238	0.031347	0.0249331	1.90156	9.50559e-07	0.350367	0.979492	2.00693	1.06378	3.18027	3.11901	18.8117	30.1396	24.3865	0.0177011	0.219264	0.0100195	0.0165693	0.0111296	0.033086	0.0362092	0.216877	0.357547	0.266423	0.38019	0.639665	0.352574	0.838089	3.57854	2.39307	5.96975	2.0219
ENSMUSG00000087263			1	1.00605	0.0540984	0.34241	12.3001	6.28982	10.2377	52.6846	24.4959	15.6689	0.589314	1.91278	0.710922	0.38952	0.667501	3.26155	1.54007	0.936729	1.94734	6.04659e-08	0.326682	8.81543	4.01386	5.31891	11.661	127.879	18.8117	47.3623	32.5153	0.433898	3.78377	0.521211	0.19154	0.321644	0.701198	8.58079	1.25354	3.24753	2.05322	-0.213496	0.806924	0.315693	45.2568	37.5747	45.4682	26.2669	38.4161
ENSMUSG00000087381			1	1.48874	0.000114399	0.315694	2.05002	10.221	10.2377	40.6111	31.7005	28.9271	0.297222	1.30633	0.0744567	0.397755	0.419454	1.57985	1.25241	1.08671	1.57047	4.50196e-07	0.281509	24.4873	3.01039	13.8292	16.9614	56.9219	48.5463	51.6679	60.1533	0.541624	2.26154	0.909796	0.0902721	0.525511	0.640916	2.40015	2.03283	2.22625	2.38694	0.52082	0.314332	0.287316	6.70471	21.4712	14.3584	8.35765	16.1752
ENSMUSG00000087674			1	1.12301	3.88406e-05	0.226302	28.7003	55.0359	56.3071	141.59	93.6607	106.066	0.999737	2.40197	0.569345	1.16981	1.26006	3.00849	2.02107	2.17636	1.3623	9.80875e-10	0.204103	35.2617	35.1213	55.3166	37.1031	113.064	121.366	111.086	114.616	0.801169	2.61953	0.715567	0.575233	1.14812	0.76576	2.60392	2.77577	2.6143	2.48412	0.779896	0.00131791	0.193488	53.6377	55.4674	49.4567	68.0552	75.4842
ENSMUSG00000089129			1	-0.0569433	0.990881	0.349499	2.05002	4.71737	3.19927	4.39039	4.3228	0	0.342219	0.300411	0.196449	0.484362	0.345845	0.450632	0.4506	0	1.01788	0.0137171	0.350685	1.95898	1.00346	3.19135	1.06009	6.23802	9.70927	4.30566	9.75459	0.174271	0.819358	0.192035	0.0793924	0.319968	0.105688	0.69399	1.0727	0.489485	1.02126	-0.111116	0.925481	0.349808	5.86663	6.26245	5.58382	5.96975	2.69586
ENSMUSG00000089827			1	0.100524	0.97731	0.350344	1.02501	6.28982	7.03839	12.0736	4.3228	1.2053	0.147511	0.177349	0.0288841	0.189909	0.223739	0.364412	0.132504	0.0351308	1.63405	2.91798e-05	0.349157	0.979492	2.00693	0	1.06009	9.35703	12.7434	8.61132	10.5675	0.0265016	0.333336	0.028235	0.0466925	0	0.0310789	0.306113	0.414013	0.287877	0.325339	0.167624	0.877963	0.351624	0.838089	2.68391	3.19075	2.3879	2.0219
ENSMUSG00000089996	Tmsb15b2	thymosin beta 15b2	1	1.46621	3.42581e-05	0.293878	17.4252	3.93114	8.95795	31.8303	28.8187	44.596	0.691732	2.4313	1.13919	0.275369	0.66064	2.22888	2.0494	3.01563	0.422845	0.231381	0.269884	16.6514	18.0624	8.51025	10.6009	22.6128	15.7776	16.3615	22.7607	0.847916	1.45003	1.11359	0.974938	0.582104	0.72103	1.71628	1.1892	1.26896	1.6257	1.54131	1.73797e-06	0.279496	6.70471	4.47318	5.58382	8.35765	6.73966
ENSMUSG00000090053	Palm2	paralemmin A kinase anchor protein	1	0.536962	0.373001	0.27912	108.651	245.303	191.956	336.962	416.43	113.298	1.76289	2.79137	0.977201	2.36391	1.94756	3.24607	4.07404	1.05399	1.60121	1.44322e-08	0.257535	75.4209	72.2495	45.7426	64.6655	244.842	264.578	212.7	266.626	0.566481	2.54735	0.693903	0.536499	0.430439	0.605084	2.55653	2.74347	2.26947	2.61992	0.485863	0.25103	0.244389	237.179	206.661	184.266	255.505	305.981
ENSMUSG00000090108			1	1.24284	0.0045998	0.329635	5.12505	5.50359	6.39853	28.5375	24.4959	8.43708	0.516961	1.86885	0.435765	0.501394	0.613725	2.59895	2.26559	0.742011	1.48344	1.48948e-05	0.306749	3.91797	9.03118	4.25513	6.36054	25.7318	20.6322	26.6951	20.3221	0.47899	2.28578	0.340779	0.633992	0.378536	0.562654	2.54003	2.02254	2.69273	1.88781	1.31006	0.000601374	0.309154	1.67618	3.57854	6.38151	2.3879	10.7835
ENSMUSG00000090121	Abhd12b	abhydrolase domain containing 12B	1	0.249817	0.901503	0.352884	8.20009	4.71737	5.11883	5.48798	8.6456	13.2583	0.0616268	0.0939058	0.0796696	0.049108	0.0561027	0.0571103	0.09137	0.133237	3.64988	2.767e-23	0.348978	9.79492	3.01039	6.38269	5.30045	23.3926	203.895	713.879	188.589	0.059989	3.19445	0.0973493	0.0241481	0.0648812	0.0535772	0.263856	2.28391	8.22823	2.00182	0.294445	0.74165	0.34977	8.38089	6.26245	3.19075	3.58185	10.7835
ENSMUSG00000090124	Ugt1a6a	UDP glucuronosyltransferase 1 family, polypeptide A7C	1	0.533707	0.581745	0.351939	5.12505	4.71737	7.03839	17.5615	8.6456	10.8477	0.0538116	0.117114	0.0456617	0.045033	0.07074	0.167588	0.0837881	0.0999664	2.29699	6.52272e-10	0.340708	5.87695	4.01386	4.25513	2.12018	59.2612	65.5376	79.2242	22.7607	0.0356015	0.586272	0.0535628	0.0295257	0.0396649	0.0196526	0.612968	0.673196	0.837372	0.221552	-0.0726744	0.952621	0.331074	18.438	78.7279	46.2659	13.1335	8.76156
ENSMUSG00000090231	Cfb	complement factor B	1	-0.0230247	0.997329	0.35143	1.02501	3.14491	2.55941	2.19519	0	2.41059	0.0259575	0.0172695	0.0109615	0.0360352	0.0308759	0.0251443	0	0.0266642	1.78932	3.12476e-06	0.345563	2.93848	1.00346	2.12756	4.24036	19.4938	33.3756	27.5562	5.69018	0.0279969	0.267399	0.0321455	0.00885985	0.0238047	0.0471776	0.24202	0.411497	0.349596	0.0664816	-0.903222	0.0703132	0.335669	24.3046	48.3103	39.0867	15.5214	17.5231
ENSMUSG00000090326	Dthd1	death domain containing 1	1	0.368693	0.76159	0.324772	0	4.71737	1.27971	6.58558	4.3228	4.82119	0.0262559	0.0676496	0	0.0612687	0.0174989	0.0855031	0.056998	0.0604476	1.71999	6.13777e-06	0.341716	1.95898	0	0	0	46.0054	16.3844	12.0559	1.62577	0.0060728	0.267822	0.0242912	0	0	0	0.647416	0.228976	0.173367	0.0215305	1.20937	0.00781436	0.344236	0.838089	2.68391	0.797688	0	0.673966
ENSMUSG00000090363			1	1.67678	1.63712e-05	0.325806	7.17508	4.71737	6.39853	20.8543	23.0549	50.6225	0.102478	0.525762	0.113425	0.0799028	0.114105	0.353108	0.396444	0.827735	1.56985	7.06075e-06	0.313806	3.91797	1.00346	5.31891	6.36054	18.7141	18.2049	22.3894	22.7607	0.0672593	0.37206	0.0633582	0.013097	0.0879725	0.104609	0.343452	0.331795	0.419889	0.393102	1.85245	1.93337e-07	0.312942	5.02854	4.47318	4.78613	2.3879	1.34793
ENSMUSG00000090399			1	0.485816	0.653409	0.353262	1.02501	3.14491	3.19927	8.78077	5.76373	1.2053	0.0477127	0.100873	0.0183313	0.0602631	0.0645437	0.168199	0.112125	0.0222958	1.82766	1.57912e-06	0.343403	1.95898	1.00346	0	0	10.1368	13.3502	14.6392	8.94171	0.0126639	0.242758	0.0358388	0.0148167	0	0	0.210465	0.275266	0.310592	0.174711	0.156044	0.883348	0.337904	4.19045	9.84099	9.57226	2.3879	8.76156
ENSMUSG00000090535			1	1.29096	0.00342114	0.334584	0	0.786228	0	10.976	4.3228	3.61589	0.0112856	0.270594	0	0.0338568	0	0.472486	0.188981	0.150314	1.53199	7.24618e-05	0.343653	0.979492	0	0	0	7.79752	7.88878	4.30566	4.8773	0.0100674	0.287201	0.0402696	0	0	0	0.363823	0.365534	0.205289	0.214158	1.03629	0.0341287	0.345632	1.67618	0	0	0	0
ENSMUSG00000090673			1	0.107785	0.97005	0.318578	13.3251	73.9054	56.3071	75.7342	63.4011	21.6954	0.410325	0.453697	0.105126	0.62473	0.501118	0.639966	0.544087	0.177039	1.54157	3.12768e-06	0.297738	23.5078	23.0797	38.2961	11.661	115.403	92.2381	105.058	78.0368	0.187967	0.887965	0.189718	0.150332	0.316107	0.095712	1.05699	0.83897	0.983275	0.672625	0.14038	0.87344	0.286496	67.8852	67.9923	71.792	59.6975	78.854
ENSMUSG00000091329			1	1.28899	0.00585935	0.348526	1.02501	5.50359	3.83912	19.7567	14.4093	14.4636	0.202104	0.930269	0.0552289	0.317733	0.23335	1.1402	0.844531	0.806078	0.976113	0.014	0.337185	0.979492	4.01386	7.44647	3.18027	10.9165	10.9229	6.88906	16.2577	0.207653	0.689702	0.0539879	0.17856	0.419787	0.178277	0.682868	0.678539	0.440357	0.957043	1.11037	0.0161736	0.339032	4.19045	0.894635	4.78613	2.3879	3.36983
ENSMUSG00000091562			1	0.383558	0.755309	0.333947	17.4252	73.1192	49.9086	88.9053	105.188	15.6689	0.519604	0.771706	0.178618	0.803079	0.577115	0.97612	1.17287	0.166131	1.90975	5.76704e-08	0.319919	15.6719	8.02772	10.6378	13.7812	91.231	98.9132	80.0853	73.1595	0.123333	1.01197	0.164334	0.06794	0.114088	0.14697	1.08569	1.16896	0.973887	0.819322	0.798341	0.0861359	0.307419	77.9423	53.6781	59.8266	31.0427	26.2847
ENSMUSG00000091575	2010016I18Rik	RIKEN cDNA 2010016I18 gene	1	-0.0271172	0.996292	0.352271	2.05002	1.57246	1.27971	1.0976	0	0	0.0285453	0.00648042	0.033901	0.0278619	0.0238728	0.0194413	0	0	1.58727	1.6213e-05	0.32953	2.93848	1.00346	5.31891	3.18027	14.0355	24.2732	33.5842	6.50306	0.0525382	0.377151	0.0497089	0.0137007	0.0920275	0.0547156	0.269462	0.462785	0.658865	0.117492	-1.14639	0.00315307	0.302627	47.7711	59.0459	107.688	44.1762	41.7859
ENSMUSG00000091705	H2-Q2	histocompatibility 2, Q region locus 2	1	1.83775	6.11182e-06	0.343868	1.02501	0	1.27971	16.464	34.5824	16.8742	0.0191824	0.564959	0.0238946	0	0.0336527	0.411086	0.87692	0.406871	2.20591	2.35524e-10	0.319767	10.7744	6.02079	3.19135	3.18027	32.7496	95.879	37.8898	45.5214	0.131946	1.4176	0.256934	0.11588	0.0778368	0.0771308	0.886322	2.57687	1.04785	1.15937	-0.0218075	0.984062	0.30639	20.9522	43.8371	34.3006	11.9395	31.0024
ENSMUSG00000091712	Sec14l5	SEC14-like lipid binding 5	1	0.354536	0.743579	0.300066	61.5006	117.934	99.8171	174.518	116.716	94.0132	1.26079	1.72514	0.774197	1.5907	1.41748	2.35309	1.59821	1.22412	1.52024	6.37e-07	0.27598	91.0927	29.1005	70.2096	63.6054	204.295	257.296	250.589	208.098	0.808309	3.33107	1.17304	0.302452	0.924716	0.833026	2.98569	3.73424	3.74233	2.86204	0.521301	0.268057	0.269176	95.5422	105.567	98.9134	41.7883	35.0462
ENSMUSG00000092526			1	1.32117	0.00245154	0.334117	5.12505	3.93114	1.91956	20.8543	10.0865	12.053	0.158871	0.632244	0.212359	0.174529	0.0897248	0.925541	0.454619	0.516571	1.54	3.14869e-06	0.297518	5.87695	5.01732	6.38269	7.42063	22.6128	20.0254	24.9728	24.3865	0.254337	1.09399	0.249105	0.171644	0.276705	0.319894	1.08778	0.956645	1.22757	1.10397	1.84409	5.3859e-07	0.321682	0	0	3.19075	3.58185	2.69586
ENSMUSG00000092564	BC051226	cDNA sequence BC051226	1	1.73783	1.34707e-09	0.256088	13.3251	11.0072	13.4369	42.8063	47.5508	68.7019	0.471888	1.97574	0.468357	0.414534	0.532775	1.61153	1.81801	2.49769	1.06798	1.28952e-05	0.219352	21.5488	22.0762	19.1481	22.2619	36.6484	44.2985	63.7238	49.5859	0.733415	1.96296	0.774794	0.64064	0.704158	0.814067	1.49546	1.79512	2.65714	1.90414	1.93046	1.44411e-14	0.232674	15.9237	8.05172	7.1792	10.7456	9.43552
ENSMUSG00000093909			1	1.05003	0.0467659	0.350279	2.05002	3.93114	3.83912	16.464	11.5275	10.8477	0.0321704	0.125712	0.0186776	0.0383759	0.0394578	0.160666	0.114243	0.102226	1.31826	0.000649879	0.339912	1.95898	5.01732	1.06378	1.06009	7.01777	14.5639	18.0838	9.75459	0.0190471	0.129942	0.0182579	0.0377415	0.0101404	0.0100484	0.0742294	0.152981	0.19546	0.0970973	1.23639	0.00410822	0.333222	6.70471	1.78927	2.39307	4.7758	8.08759
ENSMUSG00000094840			1	1.3654	0.000911913	0.323558	31.7753	80.9814	46.0694	229.398	125.361	232.622	0.888957	3.24628	0.496972	1.35708	0.812818	3.84289	2.13274	3.7632	1.64679	1.1975e-06	0.306068	30.3642	8.02772	30.8497	37.1031	89.6715	126.827	99.0302	186.963	0.424504	2.23683	0.485805	0.103662	0.504815	0.603734	1.62821	2.28693	1.83746	3.19472	1.30929	0.000353054	0.299344	10.8952	16.1034	60.6243	27.4609	25.6107
ENSMUSG00000095334			1	0.121713	0.963411	0.311938	112.751	219.358	192.596	174.518	286.746	128.967	6.74098	7.54247	4.03533	8.41181	7.77579	6.68999	11.1632	4.7742	1.32394	4.61317e-05	0.289784	152.801	53.1836	89.3577	63.6054	258.098	317.979	294.507	292.638	3.22004	11.9479	5.59425	1.57152	3.34604	2.36835	10.724	13.1206	12.5044	11.4426	0.17657	0.825025	0.280314	257.293	357.854	202.613	127.753	78.18
ENSMUSG00000095595	Fam177a	family with sequence similarity 177, member A	1	1.82942	3.12399e-22	0.178228	577.081	436.356	454.936	1785.79	1753.62	2177.97	3.9814	15.5211	4.42461	3.58475	3.93484	14.6655	14.6254	17.2725	1.36373	3.97779e-16	0.15688	594.552	770.661	506.36	513.083	1219.53	1938.82	1745.51	1558.3	4.42412	14.2311	4.66322	4.8785	4.06199	4.09279	10.8554	17.1386	15.877	13.0534	1.60566	3.98527e-24	0.150669	406.473	457.159	417.989	469.222	463.689
ENSMUSG00000096039	D830030K20Rik	RIKEN cDNA D830030K20 gene	1	1.05689	0.0390116	0.344009	1.02501	0	0.639853	5.48798	1.44093	8.43708	0.0120804	0.111842	0.0212658	0	0.0149752	0.121953	0.0325186	0.181055	0.847247	0.0458624	0.350628	1.95898	2.00693	1.06378	1.06009	4.67851	4.85463	5.16679	4.8773	0.0304816	0.116633	0.041576	0.0343772	0.0230912	0.0228818	0.112688	0.11612	0.127169	0.110553	1.57626	0.000226276	0.351627	0	0	0	1.19395	0
ENSMUSG00000096862			1	1.41416	0.000461842	0.322068	0	0	0.639853	12.0736	24.4959	19.2848	0.00289382	0.238643	0	0	0.00868147	0.155538	0.32048	0.239912	1.26126	0.00102899	0.336438	0	0	0	0	1.5595	13.9571	15.5004	10.5675	0	0.143836	0	0	0	0	0.0217758	0.193538	0.221169	0.138861	1.39937	0.000929559	0.339341	0	0	0	0	0
ENSMUSG00000097140			1	0.933434	0.0948356	0.345387	1.02501	4.71737	3.83912	10.976	8.6456	10.8477	0.185277	0.576296	0.0547277	0.269871	0.231233	0.627695	0.50212	0.599073	1.48497	4.11108e-05	0.32311	3.91797	4.01386	2.12756	3.18027	16.3748	22.4527	12.0559	8.12883	0.17161	0.908734	0.213992	0.17694	0.118851	0.176659	1.01501	1.38212	0.763632	0.474179	0.750054	0.142694	0.320777	7.5428	7.15708	3.19075	4.7758	4.71776
ENSMUSG00000097402	Gm17399	predicted gene, 17399	1	1.36701	0.00225345	0.343754	0	0	0.639853	9.87837	5.76373	6.02649	0.00599347	0.191674	0	0	0.0179804	0.263568	0.156177	0.155278	1.47678	0.000163439	0.347263	0	0	0	1.06009	8.57728	7.28195	5.16679	4.8773	0.00686841	0.185654	0	0	0	0.0274736	0.248053	0.209135	0.152689	0.132738	1.16067	0.0155371	0.352708	0.838089	2.68391	0	0	0.673966
ENSMUSG00000097406			1	-0.0624961	0.990545	0.343029	7.17508	67.6156	35.8318	42.8063	56.1964	6.02649	2.67545	2.52317	0.479738	4.84399	2.70262	3.06558	4.08715	0.416779	1.28919	0.000619581	0.331264	11.7539	10.0346	7.44647	9.5408	53.0232	41.2644	31.0008	39.0184	0.635616	3.1515	0.803929	0.553942	0.520917	0.663676	4.11583	3.18091	2.45899	2.85025	0.168078	0.861471	0.320344	45.2568	50.0996	44.6706	40.5943	41.7859
ENSMUSG00000097705		predicted gene, 26740	1	0.440356	0.696902	0.342888	0	0	0	0	2.88187	2.41059	0	0.0360496	0	0	0	0	0.060237	0.0479119	1.59545	5.14741e-05	0.351222	0	0	2.12756	3.18027	12.476	18.2049	18.9449	8.12883	0.0265882	0.32104	0	0	0.0427738	0.0635788	0.278321	0.403312	0.431872	0.170655	0.0178806	0.98826	0.349603	9.21898	10.7356	23.133	7.1637	4.71776
ENSMUSG00000097716	1700026J14Rik	RIKEN cDNA 1700026J14 gene	1	1.56192	0.000298282	0.346986	0	0	1.27971	14.2688	8.6456	7.23178	0.0178294	0.39729	0	0	0.0534883	0.566269	0.348449	0.277153	1.0853	0.00784891	0.34977	1.95898	0	0	1.06009	7.01777	5.46146	4.30566	4.8773	0.0287787	0.230467	0.0742503	0	0	0.0408644	0.301872	0.233301	0.189259	0.197435	1.51941	0.000462818	0.35298	1.67618	0.894635	0	0	0.673966
ENSMUSG00000097877			1	0.824736	0.00081332	0.194201	35.8754	58.1808	52.468	110.857	102.306	63.8808	0.517621	0.973726	0.353931	0.615009	0.583923	1.17142	1.09789	0.651864	1.96741	4.38509e-28	0.171443	41.1387	40.1386	30.8497	43.4637	145.814	173.553	149.837	195.092	0.376664	1.87514	0.415174	0.326941	0.31843	0.44611	1.67007	1.97403	1.75368	2.1028	0.899994	2.44695e-06	0.165158	37.714	59.9406	61.422	47.758	47.1776
ENSMUSG00000097960	A330074K22Rik	RIKEN cDNA A330074K22 gene	1	-0.0708679	0.978162	0.257651	52.2755	128.155	116.453	117.443	126.802	38.5695	1.26454	1.19622	0.61788	1.623	1.55273	1.48682	1.63029	0.471535	1.5386	1.67956e-09	0.233656	61.708	37.1282	37.2324	61.4852	154.391	185.083	151.559	179.647	0.581237	2.27144	0.746113	0.362321	0.460433	0.756082	2.11856	2.52214	2.12518	2.31986	0.133817	0.835036	0.22199	115.656	135.09	114.069	126.559	105.813
ENSMUSG00000099759	1700030C10Rik	RIKEN cDNA 1700030C10 gene	1	1.80194	1.65052e-06	0.321778	15.3752	3.14491	7.67824	45.0015	23.0549	74.7284	0.154904	0.851058	0.260706	0.057137	0.146869	0.817306	0.425235	1.31063	1.28658	0.000207796	0.307037	3.91797	5.01732	9.57404	11.661	21.0533	33.9824	19.806	27.638	0.128441	0.497298	0.0679594	0.0702405	0.16985	0.205712	0.414444	0.66433	0.398415	0.512004	1.95252	8.67203e-09	0.303232	4.19045	4.47318	6.38151	9.5516	5.39173
ENSMUSG00000099964			1	1.36018	1.81056e-06	0.243616	24.6003	22.8006	12.7971	53.7822	47.5508	72.3178	0.281109	0.815565	0.326883	0.324622	0.191824	0.765453	0.687297	0.993945	1.14284	4.1008e-06	0.223254	18.6103	17.0589	22.3394	15.9013	38.9876	44.2985	42.1955	56.0889	0.242629	0.689877	0.252968	0.187149	0.310574	0.219826	0.601442	0.678641	0.66516	0.814264	1.86136	1.49556e-14	0.224477	18.438	3.57854	10.3699	14.3274	15.5012
ENSMUSG00000100341			1	-0.190122	0.925326	0.306228	1.02501	1.57246	2.55941	0	1.44093	0	0.0797775	0.0223408	0.0438299	0.0720441	0.123459	0	0.0670224	0	1.52127	5.1918e-05	0.335068	0.979492	1.00346	1.06378	1.06009	18.7141	22.4527	4.30566	10.5675	0.043256	0.687005	0.042845	0.0354265	0.0475921	0.0471604	0.929018	1.1069	0.218418	0.493684	0.48878	0.462889	0.332425	0.838089	2.68391	1.59538	0	0
ENSMUSG00000100419			1	1.36212	0.00101399	0.325009	0	0	0	5.48798	5.76373	10.8477	0	0.248811	0	0	0	0.187763	0.200267	0.358403	0.952049	0.0165696	0.336285	0	0	0	0	6.23802	3.03415	0	4.06441	0	0.121228	0	0	0	0	0.23133	0.111739	0	0.141842	1.23884	0.00498224	0.338997	0	0	0	0	0
ENSMUSG00000100811			1	1.00508	0.0580439	0.345746	0	0	0.639853	4.39039	2.88187	6.02649	0.0096566	0.188244	0	0	0.0289698	0.188737	0.125816	0.250181	1.64756	2.14765e-05	0.346724	0	0	1.06378	1.06009	5.45827	8.49561	8.61132	9.75459	0.0222339	0.371298	0	0	0.0446704	0.0442652	0.254329	0.393115	0.410019	0.427731	0.813255	0.150254	0.352234	2.51427	1.78927	0.797688	3.58185	2.69586
ENSMUSG00000101166			1	0.867399	0.106358	0.327397	0	0	0	5.48798	2.88187	1.2053	0	0.0365588	0	0	0	0.0628379	0.0335112	0.0133272	1.55216	6.49443e-05	0.346002	1.95898	0	1.06378	0	10.1368	6.06829	6.88906	7.31595	0.00833014	0.0933519	0.0214225	0	0.011898	0	0.125805	0.0747905	0.0873674	0.0854453	0.946417	0.0655639	0.347567	0.838089	0	0	1.19395	1.34793
ENSMUSG00000102440	Pcdhga9	protocadherin gamma subfamily A, 9	1	0.633756	0.0750611	0.226236	97.376	206.778	161.883	239.276	354.47	177.179	1.04115	1.71286	0.606418	1.37976	1.13726	1.59605	2.40123	1.14129	1.42243	2.0995e-10	0.205669	75.4209	82.2841	110.633	57.2448	244.842	259.723	236.811	231.672	0.498825	1.7402	0.480474	0.423079	0.720853	0.370894	1.7702	1.86479	1.74957	1.57626	0.490365	0.0976236	0.193122	194.437	171.77	156.347	223.269	249.367
ENSMUSG00000102788			1	0.345141	0.820214	0.351281	1.02501	9.43473	4.47897	6.58558	11.5275	6.02649	0.0529814	0.0845338	0.0100651	0.0992651	0.0496142	0.0692643	0.123128	0.0612092	1.70866	5.73007e-06	0.338469	2.93848	0	3.19135	2.12018	17.1546	16.9912	11.1947	12.1932	0.0209909	0.162285	0.0295167	0	0.0327871	0.0216598	0.195561	0.192358	0.13041	0.130811	0.12102	0.913588	0.339788	3.35236	6.26245	7.97688	3.58185	5.39173
ENSMUSG00000103088	Pcdhgb6	protocadherin gamma subfamily B, 6	1	0.430464	0.274226	0.201815	93.276	202.847	181.718	222.812	266.573	179.589	1.07948	1.49561	0.585846	1.36509	1.28751	1.49892	1.82122	1.1667	1.68678	2.13487e-17	0.186737	73.4619	50.1732	72.3372	53.0045	262.777	229.988	186.005	212.975	0.388468	1.60721	0.47199	0.260178	0.475352	0.346353	1.91608	1.6654	1.38594	1.46143	0.439118	0.0904094	0.170647	217.065	246.025	161.931	159.989	173.883
ENSMUSG00000103332	Pcdhga2	protocadherin gamma subfamily A, 2	1	0.340289	0.57991	0.223899	57.4006	143.88	141.408	132.809	198.849	121.735	0.776065	1.01319	0.360136	0.967226	1.00083	0.892494	1.35709	0.790005	1.5018	2.88127e-11	0.207964	38.2002	39.1351	53.1891	51.9444	158.29	143.819	109.364	171.518	0.284028	1.04575	0.245173	0.202722	0.349151	0.339064	1.15297	1.04031	0.814013	1.1757	0.47679	0.111064	0.192994	113.142	136.879	90.9365	101.486	105.139
ENSMUSG00000103378			1	1.10497	0.00786237	0.305793	45.1005	36.1665	35.8318	156.956	95.1016	69.9072	0.300831	0.832419	0.327529	0.281419	0.293546	1.22088	0.751259	0.525115	0.954746	0.00340128	0.282416	47.0156	51.1767	25.5308	39.2233	126.32	71.6059	32.723	142.254	0.286615	0.768786	0.349275	0.306849	0.193987	0.29635	1.06501	0.599535	0.281922	1.12868	1.59331	5.34235e-07	0.277849	16.7618	11.6303	26.3237	27.4609	45.1557
ENSMUSG00000103585	Pcdhgb4	protocadherin gamma subfamily B, 4	1	0.375951	0.519683	0.229416	43.0505	73.9054	65.9049	82.3198	108.07	59.0596	0.413242	0.560876	0.271492	0.499382	0.468851	0.556045	0.741341	0.385241	1.59362	3.76054e-12	0.212049	40.1592	23.0797	28.7221	29.6825	109.165	103.161	101.614	107.301	0.190875	0.762201	0.259072	0.120169	0.189511	0.194748	0.799241	0.750054	0.760218	0.739292	0.292378	0.442579	0.193284	76.2661	74.2547	75.7804	65.6673	126.032
ENSMUSG00000103662		predicted gene, 34294	1	0.258465	0.874116	0.321113	4.10004	21.2281	7.03839	12.0736	18.7321	12.053	0.0800179	0.105298	0.0282946	0.156966	0.0547932	0.0892437	0.140617	0.0860346	1.57878	4.9674e-07	0.284003	8.81543	13.045	11.7016	9.5408	42.8864	33.9824	42.1955	40.6441	0.0723872	0.316467	0.0622323	0.0743268	0.0844891	0.0685004	0.343597	0.270376	0.345453	0.306442	0.721702	0.136338	0.305261	4.19045	2.68391	11.9653	3.58185	8.08759
ENSMUSG00000103694			1	1.13296	0.00147401	0.276969	13.3251	22.8006	19.1956	50.4895	56.1964	40.9801	0.118125	0.313348	0.0794839	0.145724	0.129166	0.322578	0.364628	0.252839	1.51202	4.27232e-08	0.250968	13.7129	21.0728	10.6378	24.3821	48.3447	72.2127	49.9457	65.8435	0.101289	0.403484	0.0836746	0.10378	0.0663896	0.151311	0.334788	0.496614	0.353437	0.429097	1.08727	0.000443532	0.251898	9.21898	8.05172	17.5491	21.4911	22.9148
ENSMUSG00000103770	Pcdha9	protocadherin alpha 9	1	0.119062	0.955484	0.265439	36.9004	101.423	101.737	103.174	105.188	60.2649	0.477997	0.527432	0.203254	0.598583	0.632156	0.608703	0.630244	0.343349	1.60469	6.67681e-09	0.252701	10.7744	27.0935	27.6583	19.0816	104.487	78.281	45.64	97.5459	0.113167	0.512636	0.0607098	0.123214	0.159395	0.109349	0.668165	0.497121	0.298237	0.58702	0.323856	0.494626	0.231807	87.1613	71.5708	79.7688	65.6673	93.0073
ENSMUSG00000104093	A330015K06Rik	RIKEN cDNA A330015K06 gene	1	1.22519	0.00241898	0.309567	12.3001	15.7246	17.276	45.0015	48.9917	50.6225	0.111282	0.352017	0.0844282	0.115647	0.133771	0.330851	0.365793	0.359406	1.3866	1.19228e-05	0.283788	24.4873	14.0485	14.8929	16.9614	52.2434	61.2898	44.7789	73.9723	0.119909	0.455177	0.17194	0.0796147	0.106955	0.121125	0.416317	0.485025	0.364635	0.554732	1.31634	0.000143988	0.286831	5.02854	18.7873	18.3468	7.1637	7.41363
ENSMUSG00000104241		predicted gene 9442	1	2.00366	8.11522e-07	0.349512	0	0.786228	0.639853	10.976	17.2912	21.6954	0.0480857	1.62944	0	0.0776902	0.066567	1.0842	1.7346	2.06952	1.04943	0.00754045	0.33665	2.93848	7.02425	5.31891	0	12.476	13.3502	6.88906	13.819	0.331319	1.22533	0.277217	0.534841	0.513219	0	1.33577	1.41947	0.753715	1.39236	1.03883	0.0318734	0.343399	2.51427	1.78927	1.59538	2.3879	3.36983
ENSMUSG00000104346	Pcdhga3	protocadherin gamma subfamily A, 3	1	0.914922	0.000456313	0.208225	128.126	251.593	304.57	509.285	541.791	336.278	1.5401	3.08041	0.798595	1.68022	2.14148	3.39998	3.67328	2.16796	1.54916	1.58299e-14	0.188024	109.703	97.3361	158.503	137.812	416.388	378.055	398.704	423.512	0.781911	2.89045	0.699463	0.500895	1.03364	0.89365	3.01301	2.7167	2.94813	2.88396	0.949426	3.8414e-06	0.177045	252.265	269.285	202.613	201.778	312.046
ENSMUSG00000104475			1	0.0359803	0.9933	0.333469	9.2251	23.5868	13.4369	23.0495	23.0549	2.41059	0.21885	0.230328	0.121975	0.334155	0.200419	0.32643	0.331588	0.0329677	1.91674	3.84232e-08	0.317129	3.91797	3.01039	7.44647	6.36054	42.8864	35.1961	34.4453	33.3282	0.0690912	0.554148	0.052993	0.0328631	0.103013	0.0874958	0.658316	0.536529	0.540303	0.481446	-0.0344673	0.974896	0.298098	26.8189	37.5747	39.0867	20.2972	28.9805
ENSMUSG00000104713	Gbp6	guanylate binding protein 6	1	0.233331	0.912715	0.350007	1.02501	3.14491	3.19927	5.48798	1.44093	6.02649	0.0184981	0.0316148	0.00710699	0.0233638	0.0250234	0.0407565	0.0108676	0.0432201	1.73073	2.46197e-06	0.331028	41.1387	4.01386	48.934	33.9229	140.355	186.297	328.091	50.3987	0.228613	1.42488	0.291786	0.0229776	0.354983	0.244705	1.1298	1.48923	2.69873	0.381779	0.230834	0.790538	0.321837	211.199	199.504	289.561	88.3523	127.38
ENSMUSG00000104727			1	0.772383	0.179294	0.323436	0	0	0	3.29279	4.3228	1.2053	0	0.179735	0	0	0	0.200692	0.267571	0.0709411	1.64766	1.54601e-05	0.341314	0	0	0	0	5.45827	4.85463	7.75019	8.94171	0	0.439541	0	0	0	0	0.360586	0.318489	0.52319	0.555899	1.51109	0.000360075	0.345887	0.838089	0	0	0	0
ENSMUSG00000104974			1	1.11603	0.0030466	0.286827	8.20009	10.221	11.5174	24.1471	23.0549	33.7483	0.12924	0.345171	0.0989092	0.132096	0.156715	0.311969	0.302494	0.421051	1.06255	0.00027772	0.258357	13.7129	10.0346	10.6378	9.5408	24.1723	23.0595	28.4174	30.8895	0.130778	0.368219	0.169202	0.0999322	0.134249	0.119728	0.338494	0.320676	0.40664	0.407067	1.35248	6.90449e-06	0.257947	9.21898	7.15708	9.57226	9.5516	10.1095
ENSMUSG00000105003			1	1.44044	0.00151146	0.352827	1.02501	2.35868	3.19927	19.7567	17.2912	15.6689	0.0256113	0.200909	0.0109974	0.0271151	0.0387215	0.227042	0.2018	0.173886	1.2479	0.00188234	0.34958	2.93848	0	0	6.36054	11.6963	17.5981	2.5834	16.2577	0.0258124	0.146706	0.032251	0	0	0.0709986	0.145688	0.217684	0.0328822	0.190571	1.30345	0.00396979	0.350354	0.838089	2.68391	4.78613	1.19395	2.0219
ENSMUSG00000105326			1	0.298372	0.861649	0.352571	3.07503	4.71737	7.67824	10.976	11.5275	1.2053	0.135859	0.206663	0.074641	0.122689	0.210246	0.285363	0.304366	0.0302612	0.627078	0.156628	0.347527	0.979492	2.00693	2.12756	5.30045	7.79752	6.06829	4.30566	5.69018	0.063107	0.166111	0.0243213	0.0402202	0.054032	0.133855	0.219735	0.169821	0.123987	0.1509	0.0300535	0.979823	0.342727	7.5428	2.68391	7.1792	4.7758	6.73966
ENSMUSG00000105383			1	0.885115	0.0296521	0.278723	17.4252	14.1521	21.755	32.9279	37.4643	44.596	0.131883	0.281977	0.120677	0.105013	0.169959	0.244251	0.282226	0.319452	1.06655	0.000152891	0.249801	16.6514	13.045	23.4032	21.2018	35.8686	34.5893	52.5291	52.8374	0.128722	0.348979	0.117965	0.0745892	0.169575	0.152761	0.288386	0.276176	0.431572	0.399782	1.25013	2.65823e-05	0.251919	10.0571	15.2088	12.763	15.5214	16.1752
ENSMUSG00000105516			1	0.722016	0.218466	0.316993	12.3001	8.6485	7.67824	19.7567	20.1731	15.6689	0.165419	0.324573	0.201931	0.152129	0.142198	0.347404	0.360245	0.266069	1.54467	2.41544e-06	0.295211	2.93848	6.02079	7.44647	8.48072	25.7318	25.4868	18.0838	28.4509	0.100927	0.458832	0.0493483	0.0816076	0.127904	0.14485	0.49043	0.482399	0.3522	0.510298	1.13927	0.00371447	0.304622	3.35236	5.36781	3.98844	8.35765	4.71776
ENSMUSG00000105594			1	-0.371088	0.765751	0.330431	46.1255	39.3114	44.7897	26.3423	34.5824	27.7218	0.496301	0.337989	0.494884	0.451918	0.542101	0.302722	0.403601	0.307644	1.84076	5.48262e-08	0.307869	55.831	8.02772	20.2119	19.0816	53.0232	152.921	161.032	177.208	0.280941	1.66973	0.612768	0.0711115	0.226887	0.212996	0.660454	1.89159	2.04966	2.07722	0.345206	0.620227	0.307765	31.0093	25.0498	22.3353	14.3274	19.545
ENSMUSG00000106644			1	1.23295	0.00781361	0.34103	1.02501	0.786228	0	8.78077	7.20467	6.02649	0.0843904	1.06087	0.138963	0.114208	0	1.27506	1.06247	0.845082	1.06191	0.00849198	0.345276	0	0	0	0	3.11901	4.85463	0.861132	6.50306	0	0.587856	0	0	0	0	0.49091	0.758796	0.138499	0.963217	1.47846	0.000673706	0.351245	0	0	0	1.19395	1.34793
ENSMUSG00000107132	Gm15997	predicted gene 15997	1	1.65819	0.0001166	0.351998	2.05002	1.57246	1.91956	14.2688	11.5275	21.6954	0.0388064	0.330581	0.0404493	0.0332437	0.0427261	0.301555	0.247412	0.442775	0.725671	0.0938322	0.349103	1.95898	5.01732	1.06378	1.06009	3.11901	9.10244	5.16679	6.50306	0.0412495	0.134911	0.0395404	0.0817353	0.0219607	0.0217615	0.071447	0.207066	0.120943	0.140187	0.364118	0.657698	0.350818	2.51427	0	3.98844	4.7758	2.0219
ENSMUSG00000000766	Oprm1	opioid receptor, mu 1	2	0.349751	0.771	0.316111	14.3502	46.3874	36.4716	49.3919	77.8104	10.8477	0.426276	0.60282	0.17445	0.604218	0.50016	0.643128	1.02893	0.1364	1.08923	0.00168494	0.302237	11.7539	12.0416	14.8929	10.6009	36.6484	37.6234	28.4174	35.7668	0.147632	0.482355	0.146169	0.12086	0.189424	0.134076	0.51723	0.527317	0.409832	0.475041	0.609033	0.206584	0.288033	25.1427	32.2069	31.1098	28.6548	20.8929
ENSMUSG00000003477	Inmt	indolethylamine N-methyltransferase	2	2.35153	1.48971e-09	0.347307	1.02501	2.35868	1.91956	50.4895	30.2596	65.0861	0.052061	1.40508	0.027999	0.0690339	0.0591501	1.47721	0.899108	1.83894	2.32909	1.72991e-10	0.335258	6.85644	3.01039	1.06378	2.12018	56.1422	62.5034	32.723	39.0184	0.0875344	1.49342	0.191589	0.0678926	0.0304024	0.0602532	1.7804	1.96841	1.06041	1.16445	1.3363	0.00117748	0.3291	5.02854	21.4712	4.78613	4.7758	4.71776
ENSMUSG00000005681	Apoa2	apolipoprotein A-II	2	1.78691	1.594e-05	0.34669	0	0	0	7.68318	10.0865	15.6689	0	0.67032	0	0	0	0.467378	0.623127	0.920454	2.26726	1.97491e-09	0.345707	0	0	0	0	10.9165	14.5639	17.2226	11.3804	0	0.884986	0	0	0	0	0.71978	0.953623	1.1604	0.706142	1.45325	0.000957242	0.353007	0.838089	0.894635	0	1.19395	0
ENSMUSG00000015852	Fcrls	Fc receptor-like S, scavenger receptor	2	1.21308	0.0026253	0.30833	146.577	148.597	177.239	526.846	481.272	443.549	2.18188	6.67245	1.89712	2.06072	2.5878	7.30369	6.77572	5.93796	1.8173	5.51212e-09	0.284686	202.755	180.624	182.97	233.22	1285.03	826.502	1279.64	364.172	2.55819	14.11	2.68448	1.93015	2.47772	3.14043	19.309	12.3331	19.6484	5.14959	2.12034	2.67745e-12	0.278143	25.1427	82.3065	156.347	53.7278	25.6107
ENSMUSG00000020155	Kcnmb1	potassium large conductance calcium-activated channel, subfamily M, beta member 1	2	1.0661	0.0208193	0.322926	9.2251	13.3659	17.9159	39.5135	51.8736	27.7218	0.102385	0.298152	0.0647565	0.100528	0.14187	0.297088	0.396089	0.201279	1.96631	2.89039e-09	0.302802	14.6924	8.02772	6.38269	10.6009	108.386	58.8624	41.3343	35.7668	0.0690809	0.494543	0.105502	0.0465253	0.0468767	0.0774191	0.88328	0.476375	0.344216	0.274302	1.2781	0.000392743	0.293998	10.8952	14.3142	23.9307	10.7456	15.5012
ENSMUSG00000023132	Gzma	granzyme A	2	0.33921	0.827942	0.353134	0	0	0	1.0976	4.3228	2.41059	0	0.0934978	0	0	0	0.0393918	0.157556	0.0835457	3.03402	9.22544e-17	0.342302	6.85644	3.01039	14.8929	10.6009	155.95	274.287	479.651	56.0889	0.302487	9.44552	0.235013	0.0832806	0.522104	0.369549	6.06648	10.5959	19.0664	2.05328	0.765517	0.154422	0.333794	76.2661	116.303	159.538	35.8185	39.09
ENSMUSG00000026674	Ddr2	discoidin domain receptor family, member 2	2	1.13198	5.12516e-06	0.210404	82.0009	107.713	135.009	353.426	243.518	185.616	0.399234	0.953733	0.280838	0.395261	0.521602	1.29647	0.907197	0.657531	2.03168	2.14968e-25	0.186108	128.313	88.3049	90.4214	100.708	503.72	458.156	583.848	329.218	0.345518	1.85397	0.449539	0.249693	0.324003	0.358836	2.00281	1.80904	2.37216	1.23184	1.15045	2.56457e-09	0.173472	232.151	286.283	251.272	187.45	232.518
ENSMUSG00000027315	Spint1	serine protease inhibitor, Kunitz type 1	2	0.649821	0.409047	0.351487	22.5502	66.8293	56.9469	87.8077	99.4244	137.404	0.668659	1.45354	0.285583	0.906832	0.813562	1.19108	1.36965	1.79988	1.50875	9.33678e-05	0.343334	28.4053	2.00693	37.2324	21.2018	126.32	156.562	133.475	95.1073	0.290415	1.86611	0.367991	0.0209845	0.493335	0.279349	1.85724	2.28594	2.00535	1.31592	1.98473	2.63379e-07	0.338487	37.714	19.682	39.8844	10.7456	2.0219
ENSMUSG00000030255	Sspn	sarcospan	2	1.70496	4.34591e-15	0.201069	77.9008	95.9198	90.8592	379.768	355.91	238.649	0.615446	2.26198	0.507929	0.670113	0.668296	2.65221	2.52427	1.60948	2.14983	2.90204e-31	0.177549	117.539	79.2737	92.549	85.8672	499.821	459.977	474.484	420.26	0.60614	3.4763	0.783973	0.426752	0.631355	0.582481	3.78347	3.45776	3.6702	2.99375	1.69144	4.58294e-21	0.169759	104.761	154.772	115.665	82.3826	66.7226
ENSMUSG00000030761	Myo7a	myosin VIIA	2	1.84977	5.88157e-07	0.319357	36.9004	58.1808	69.1042	379.768	355.91	289.271	0.231499	1.42813	0.144628	0.244332	0.305538	1.59429	1.51739	1.17271	2.69399	2.38692e-17	0.298664	94.0312	13.045	42.5513	29.6825	631.6	558.89	423.677	475.536	0.178688	2.35143	0.377009	0.0422136	0.174492	0.121036	2.87394	2.52549	1.96999	2.0363	1.62742	8.74628e-07	0.288346	110.628	183.4	121.249	32.2367	42.4599
ENSMUSG00000031594	Fgl1	fibrinogen-like protein 1	2	1.32661	0.00410552	0.348707	3.07503	2.35868	1.27971	4.39039	11.5275	19.2848	0.0176849	0.0933419	0.0231546	0.0190298	0.0108702	0.0354093	0.094418	0.150198	1.5482	3.5726e-05	0.334311	1.95898	2.00693	1.06378	2.12018	11.6963	11.5298	12.917	9.75459	0.0131391	0.0994936	0.0150895	0.0124768	0.00838069	0.0166094	0.102247	0.100093	0.115387	0.0802475	2.02876	8.98564e-08	0.335387	1.67618	0.894635	0	2.3879	2.69586
ENSMUSG00000031803	B3gnt3	UDP-GlcNAc:betaGal beta-1,3-N-acetylglucosaminyltransferase 3	2	0.993912	0.0643507	0.346801	3.07503	2.35868	3.83912	9.87837	12.9684	10.8477	0.0463185	0.167438	0.0430171	0.035354	0.0605845	0.148014	0.197338	0.156961	1.71424	2.11255e-06	0.325861	2.93848	5.01732	2.12756	3.18027	12.476	15.1707	37.0287	16.2577	0.0443563	0.327574	0.0420505	0.0579493	0.0311397	0.0462858	0.20262	0.244678	0.614521	0.248476	1.85231	4.39137e-07	0.321021	5.02854	3.57854	4.78613	2.3879	4.0438
ENSMUSG00000032343	Impg1	interphotoreceptor matrix proteoglycan 1	2	0.945012	0.100748	0.353297	1.02501	9.43473	12.1572	19.7567	30.2596	32.543	0.0726078	0.256372	0.00898539	0.0886169	0.120221	0.185503	0.28854	0.295074	2.05134	9.87918e-08	0.349388	3.91797	2.00693	1.06378	2.12018	46.0054	42.4781	6.02793	61.7791	0.0196881	0.387969	0.0351339	0.0145253	0.00975666	0.0193363	0.4682	0.42931	0.0626879	0.591678	1.63278	8.84161e-05	0.347299	4.19045	3.57854	2.39307	14.3274	0.673966
ENSMUSG00000034303	Ccdc15	coiled-coil domain containing 15	2	1.26325	5.87153e-05	0.259666	10.2501	27.518	19.1956	47.1967	73.4876	45.8013	0.170781	0.494807	0.085546	0.246074	0.180722	0.4219	0.667144	0.395379	2.01957	2.04575e-14	0.246116	8.81543	13.045	12.7654	10.6009	56.1422	70.999	53.3902	58.5276	0.0921656	0.572352	0.0752614	0.0898879	0.111467	0.0920464	0.54397	0.683159	0.528616	0.533663	1.3567	6.86313e-08	0.222518	23.4665	23.2605	30.3122	15.5214	20.8929
ENSMUSG00000034795	Ccdc122	coiled-coil domain containing 122	2	1.37599	7.25596e-07	0.239074	16.4002	15.7246	21.755	50.4895	56.1964	59.0596	0.329291	1.00454	0.280348	0.288009	0.419515	0.924437	1.04494	1.04425	2.33115	2.20719e-24	0.217887	10.7744	15.052	15.9567	14.8413	110.725	81.3151	80.0853	77.2239	0.237544	1.71658	0.188409	0.212436	0.285387	0.263945	2.1974	1.60258	1.62409	1.44224	1.55446	6.81841e-14	0.191918	33.5236	40.2586	24.7283	17.9093	19.545
ENSMUSG00000035929	H2-Q4	histocompatibility 2, Q region locus 4	2	1.0858	0.0324292	0.345715	1.02501	10.221	5.11883	47.1967	48.9917	162.715	0.0670538	1.02803	0.0116159	0.124107	0.0654387	0.57288	0.603924	1.90729	2.64605	1.06657e-13	0.330921	83.2568	40.1386	140.419	91.1677	1054.23	1288.91	2568.76	321.089	1.02013	17.3051	0.965168	0.375554	1.66492	1.07488	13.8699	16.8401	34.5347	3.97545	1.58143	3.76964e-05	0.323432	343.617	525.151	496.162	168.347	241.954
ENSMUSG00000039452	Snx22	sorting nexin 22	2	1.58592	1.59348e-09	0.234595	26.6503	37.7389	39.6709	121.833	97.9835	148.252	0.429248	1.49848	0.306861	0.465594	0.515288	1.50256	1.22723	1.76564	2.03374	2.0088e-19	0.212969	34.2822	22.0762	38.2961	25.4421	126.32	131.682	173.088	143.88	0.344951	1.90276	0.4038	0.209869	0.461355	0.30478	1.6886	1.74809	2.36436	1.80999	1.16013	1.13896e-06	0.207385	34.3617	51.8889	39.0867	25.073	24.2628
ENSMUSG00000041596	Nlrp5-ps	NLR family, pyrin domain containing 5, pseudogene	2	1.76202	2.75799e-05	0.349716	0	0	0	8.78077	10.0865	8.43708	0	0.0919167	0	0	0	0.0891105	0.103955	0.0826847	2.25885	1.06414e-09	0.33913	0	1.00346	0	0	10.1368	15.1707	7.75019	15.4448	0.00196244	0.131053	0	0.00784975	0	0	0.111502	0.165719	0.0871141	0.159877	2.3039	2.4286e-09	0.346951	0	0	0.797688	1.19395	0
ENSMUSG00000042379	Esm1	endothelial cell-specific molecule 1	2	0.646662	0.418731	0.353341	0	0.786228	3.83912	6.58558	4.3228	3.61589	0.0241921	0.0724654	0	0.0118184	0.0607579	0.0989585	0.0659677	0.05247	1.8384	7.72986e-07	0.336096	3.91797	1.00346	2.12756	0	14.8153	15.1707	12.917	13.0061	0.0247699	0.225252	0.0562277	0.011623	0.0312288	0	0.2413	0.245379	0.214981	0.19935	1.72763	1.53873e-05	0.340057	0.838089	3.57854	2.39307	2.3879	0.673966
ENSMUSG00000044783	A730008H23Rik	Holliday junction recognition protein	2	1.87693	2.81432e-39	0.138089	232.677	297.194	293.693	1177.72	1073.5	952.185	1.77395	6.86335	1.40327	1.92047	1.99812	7.60778	7.04243	5.93983	2.48597	4.3777e-89	0.121977	259.565	188.651	272.328	241.7	1289.71	1304.68	1394.17	1702.99	1.44392	9.82451	1.60137	0.939363	1.71839	1.51656	9.03015	9.07176	9.975	11.2211	1.73217	1.3139e-48	0.114865	320.988	338.172	406.821	260.281	285.762
ENSMUSG00000046101	Mcmdc2	minichromosome maintenance domain containing 2	2	1.59975	9.44634e-08	0.261766	12.3001	11.7934	11.5174	39.5135	33.1415	60.2649	0.11448	0.424693	0.111376	0.114419	0.117645	0.383224	0.326427	0.564428	2.28428	4.80393e-18	0.24825	4.89746	7.02425	6.38269	12.7211	46.0054	48.5463	49.0845	61.7791	0.0695458	0.532213	0.0453638	0.0525128	0.0604679	0.119839	0.483619	0.506798	0.52727	0.611164	1.82077	7.64245e-13	0.233807	12.5713	11.6303	10.3699	8.35765	9.43552
ENSMUSG00000048015	Neurod4	neurogenic differentiation 4	2	1.85751	5.40245e-06	0.345941	1.02501	1.57246	1.27971	18.6591	12.9684	13.2583	0.0121801	0.140192	0.00901763	0.0148225	0.0127003	0.175826	0.124104	0.120647	1.59162	1.80076e-05	0.332104	1.95898	2.00693	2.12756	1.06009	10.9165	12.7434	9.47245	13.0061	0.0153734	0.116157	0.01763	0.0145774	0.0195834	0.00970286	0.111497	0.129255	0.0988631	0.125011	1.69898	1.29506e-05	0.332023	0.838089	0.894635	3.19075	4.7758	2.0219
ENSMUSG00000053279	Aldh1a1	aldehyde dehydrogenase family 1, subfamily A1	2	1.45077	8.23525e-15	0.172654	426.404	380.534	395.429	1277.6	1103.75	1140.21	6.11506	17.9048	6.11031	5.8427	6.39218	19.6094	17.2047	16.9002	2.10932	1.75512e-41	0.15143	494.643	535.85	328.709	392.233	1770.82	1683.34	2970.04	1715.18	6.09162	33.6535	7.25089	6.33971	4.92825	5.84762	29.4598	27.8107	50.4908	26.8527	1.60438	2.21276e-26	0.144025	542.244	681.712	537.642	548.023	492.669
ENSMUSG00000054885			2	1.43233	0.00160083	0.352085	0	0.786228	1.91956	7.68318	10.0865	10.8477	0.0387086	0.391501	0	0.0325239	0.0836019	0.317719	0.423596	0.433188	1.74737	4.54483e-06	0.342842	0	0	3.19135	0	9.35703	11.5298	9.47245	8.94171	0.0322277	0.435907	0	0	0.128911	0	0.419399	0.513208	0.433856	0.377165	1.83935	6.06911e-06	0.349028	0.838089	0	0.797688	0	1.34793
ENSMUSG00000055761	Nkain3	Na+/K+ transporting ATPase interacting 3	2	0.287127	0.809712	0.283721	39.9754	115.575	73.5831	105.369	144.093	47.0066	0.529975	0.683292	0.257509	0.797707	0.534708	0.72701	1.00966	0.3132	0.726468	0.019512	0.262488	34.2822	27.0935	64.8907	41.3435	86.5525	85.5629	66.3072	69.9079	0.271105	0.570362	0.225905	0.144095	0.437343	0.277076	0.647282	0.635453	0.506719	0.491996	0.942842	0.00321861	0.249347	92.1898	85.885	73.3873	46.5641	46.5036
ENSMUSG00000056116	H2-T22	histocompatibility 2, T region locus 22	2	1.5333	1.57881e-06	0.273341	53.3006	65.2569	57.5868	201.958	210.376	276.013	0.602678	2.33998	0.512102	0.671785	0.624147	2.07832	2.19865	2.74296	2.69222	5.44548e-26	0.243694	144.965	78.2702	188.289	160.074	916.209	1230.65	2257.89	499.11	1.38461	13.7066	1.42477	0.620878	1.89274	1.60007	10.2196	13.6319	25.7357	5.23911	2.36278	7.58085e-22	0.232932	268.189	257.655	244.89	164.765	212.973
ENSMUSG00000057143	Trim12c	tripartite motif-containing 12C	2	0.984966	0.0121616	0.282776	41.0004	26.7317	20.4753	72.4414	61.9601	78.3443	0.243168	0.592642	0.322513	0.225302	0.181689	0.610341	0.530158	0.637427	2.5746	7.08741e-23	0.248418	70.5234	50.1732	41.4875	49.8242	405.471	384.73	675.989	204.846	0.410629	3.81514	0.567479	0.325848	0.341442	0.407748	3.70282	3.48909	6.3082	1.76045	2.47718	5.03437e-23	0.23799	56.152	71.5708	93.3295	45.3701	32.3504
ENSMUSG00000058246	Gm10037	predicted gene 10037	2	1.41629	0.000289357	0.314125	1.02501	7.07605	7.03839	15.3664	18.7321	28.9271	0.515119	2.07819	0.09573	0.708091	0.741535	1.53716	1.90301	2.7944	2.02818	1.3505e-10	0.29024	2.93848	5.01732	6.38269	3.18027	33.5294	24.2732	27.5562	23.5736	0.400078	2.9269	0.280737	0.38688	0.623683	0.309013	3.63546	2.61363	3.05314	2.40537	2.12888	1.17971e-10	0.299957	3.35236	4.47318	2.39307	1.19395	2.0219
ENSMUSG00000060534	Dcc	deleted in colorectal carcinoma	2	0.181507	0.935275	0.314345	118.901	323.926	296.252	341.353	433.721	102.45	1.50351	1.77258	0.670239	1.95644	1.88384	2.06098	2.65942	0.597338	1.09031	0.00118344	0.294005	77.3799	38.1317	120.207	62.5453	263.556	194.185	157.587	194.279	0.424853	1.30927	0.446199	0.177465	0.708948	0.366801	1.72477	1.262	1.05383	1.19648	0.49679	0.338507	0.283325	305.903	257.655	206.601	183.868	145.577
ENSMUSG00000061171	Slc38a11	solute carrier family 38, member 11	2	1.09345	0.00295841	0.280416	10.2501	16.5108	16.6362	39.5135	59.0783	16.8742	0.191326	0.508095	0.125961	0.217396	0.230621	0.52009	0.789711	0.214483	2.01189	1.25336e-12	0.26238	6.85644	8.02772	11.7016	9.5408	49.9042	54.6146	43.0566	52.0245	0.110017	0.702978	0.0861912	0.0814485	0.15045	0.121979	0.711963	0.773773	0.627702	0.698473	1.50483	6.83062e-08	0.246767	10.0571	6.26245	19.1445	16.7153	18.1971
ENSMUSG00000066800	Rnasel	ribonuclease L (2', 5'-oligoisoadenylate synthetase-dependent)	2	1.89338	1.49229e-19	0.196455	65.6007	64.4707	78.0621	376.476	257.927	243.47	0.526329	2.21089	0.46504	0.489692	0.624254	2.85855	1.9889	1.78522	2.56268	1.84261e-44	0.177737	60.7285	54.1871	43.615	64.6655	354.008	325.261	476.206	357.668	0.389486	3.08669	0.440385	0.317149	0.323489	0.476922	2.91346	2.65835	4.00484	2.77012	1.28769	8.75565e-14	0.159608	122.361	145.826	177.885	139.692	196.124
ENSMUSG00000067212	H2-T23	histocompatibility 2, T region locus 23	2	1.35521	0.000347316	0.303708	65.6007	55.0359	46.0694	175.615	158.503	333.867	0.655268	2.61991	0.730476	0.656632	0.578694	2.09453	1.91985	3.84535	2.07738	4.2924e-12	0.277134	261.524	100.346	240.415	286.224	1125.18	1378.72	2226.03	438.144	2.50457	16.7455	2.97898	0.922538	2.80091	3.31587	14.5457	17.6999	29.406	5.33028	1.4165	5.0174e-06	0.266768	683.881	917.896	741.85	379.676	574.893
ENSMUSG00000070873	Lilra5	leukocyte immunoglobulin-like receptor, subfamily A (with TM domain), member 5	2	1.03319	0.0550294	0.352713	1.02501	1.57246	1.91956	7.68318	7.20467	9.64238	0.0226689	0.12108	0.0142982	0.0235023	0.0302061	0.114795	0.109321	0.139124	2.32965	1.87076e-10	0.335975	3.91797	2.00693	0	1.06009	29.6306	25.4868	32.723	11.3804	0.0236016	0.401176	0.0559078	0.0231138	0	0.0153847	0.479853	0.40989	0.54152	0.173438	1.47056	0.00039905	0.338581	3.35236	0.894635	4.78613	3.58185	2.0219
ENSMUSG00000071716	Apol7e	apolipoprotein L 7e	2	0.0834289	0.976882	0.285173	0	0	0	0	0	0	0	0	0	0	0	0	0	0	0.884444	0.0195619	0.31969	0	0	0	0	0.779752	6.06829	3.44453	2.43865	0	0.0483896	0	0	0	0	0.0119586	0.0924219	0.0539818	0.0351961	1.60621	4.20994e-05	0.330213	0	1.78927	0	0	0
ENSMUSG00000072494	Ppp1r3e	protein phosphatase 1, regulatory (inhibitor) subunit 3E	2	1.56503	2.04142e-15	0.182595	31.7753	40.0976	32.6325	116.345	123.92	96.4238	0.558972	1.79966	0.477672	0.645857	0.553387	1.87333	2.02636	1.4993	1.97989	1.22519e-25	0.180466	26.4463	24.0832	18.0843	15.9013	93.5703	95.879	86.1132	103.236	0.309681	1.63151	0.406688	0.298908	0.284434	0.248695	1.63302	1.66173	1.53574	1.69554	1.63895	1.1151e-22	0.158631	39.3902	28.6283	30.3122	34.6246	27.6326
ENSMUSG00000073491	Ifi213	interferon activated gene 213	2	0.431879	0.727423	0.352974	1.02501	6.28982	3.83912	7.68318	12.9684	30.1324	0.0383851	0.169797	0.00975889	0.0641636	0.0412328	0.0783501	0.134305	0.296736	2.82215	2.68577e-14	0.345319	51.9131	6.02079	29.7859	73.1462	423.406	690.572	1829.91	211.35	0.39354	8.78175	0.505599	0.0473271	0.296704	0.72453	4.67997	7.58017	20.6685	2.19841	1.84149	2.94408e-06	0.340175	88.8375	94.8314	182.671	54.9217	70.7664
ENSMUSG00000073879			2	1.61533	7.22365e-05	0.335101	0	0.786228	0	32.9279	57.6373	26.5165	0.00355467	0.529105	0	0.010664	0	0.446463	0.793656	0.347196	1.37095	0.000481847	0.346055	0	0	0	0	0	30.3415	28.4174	17.8834	0	0.279229	0	0	0	0	0	0.442822	0.426762	0.247332	1.75924	1.91918e-05	0.349542	2.51427	1.78927	0	1.19395	1.34793
ENSMUSG00000074272	Ceacam1	carcinoembryonic antigen-related cell adhesion molecule 1	2	1.78397	6.48333e-09	0.272609	7.17508	6.28982	14.0768	51.587	46.1099	38.5695	0.0782046	0.381402	0.0565002	0.0530689	0.125045	0.435102	0.394958	0.314146	2.50171	3.40973e-23	0.23967	13.7129	8.02772	12.7654	11.661	79.5348	94.6654	99.8913	66.6564	0.0908392	0.77329	0.110461	0.0521916	0.105171	0.0955327	0.727101	0.859434	0.933166	0.573457	2.26032	6.40066e-20	0.233335	9.21898	12.5249	9.57226	19.1032	8.08759
ENSMUSG00000074361	C5ar2	complement component 5a receptor 2	2	1.1916	0.00312385	0.306806	7.17508	10.221	6.39853	34.0255	15.8503	24.1059	0.0705674	0.218902	0.0599332	0.0914768	0.0602921	0.30442	0.144016	0.208271	2.19476	5.47847e-14	0.271552	5.87695	15.052	10.6378	6.36054	62.3802	57.6488	83.5298	35.7668	0.0755663	0.578559	0.050217	0.103805	0.0929681	0.0552749	0.604926	0.555174	0.827733	0.326405	1.3127	4.20001e-05	0.269793	11.7333	13.4195	11.1676	7.1637	9.43552
ENSMUSG00000076934			2	0.0724664	0.980541	0.279691	0	0	0	0	0	0	0	0	0	0	0	0	0	0	0.141379	0.773923	0.307434	0	0	0	0	0	0.606829	1.72226	0	0	0.0515928	0	0	0	0	0	0.0526403	0.153731	0	-0.0834346	0.939546	0.310473	0.838089	0.894635	1.59538	0	0
ENSMUSG00000076937			2	0.268098	0.886138	0.34938	0	0.786228	0	1.0976	0	2.41059	0.0136321	0.0593724	0	0.0408963	0	0.0570726	0	0.121045	0.0462825	0.941885	0.353105	0	0	1.06378	0	0.779752	1.21366	0.861132	0.812883	0.013508	0.0511461	0	0	0.054032	0	0.043947	0.0679286	0.0495947	0.0431143	-0.195801	0.849877	0.350197	5.86663	12.5249	11.1676	2.3879	1.34793
ENSMUSG00000076940			2	0.109939	0.967381	0.302825	0	0	0	0	0	0	0	0	0	0	0	0	0	0	-0.0965151	0.861063	0.324142	0	0	0	0	0	0	0	0	0	0	0	0	0	0	0	0	0	0	0.0847278	0.942275	0.328715	0	0.894635	1.59538	0	0
ENSMUSG00000078160			2	1.92258	2.56498e-06	0.348668	0	3.14491	1.27971	21.9519	34.5824	8.43708	0.0143773	0.208664	0	0.0301958	0.0129363	0.210697	0.337092	0.0782016	2.65915	1.98241e-13	0.335922	0	2.00693	1.06378	1.06009	39.7674	34.5893	22.3894	24.3865	0.00867626	0.311959	0	0.0148483	0.00997361	0.00988315	0.413714	0.357354	0.238018	0.238751	1.9083	1.11086e-06	0.340822	0.838089	0	1.59538	1.19395	3.36983
ENSMUSG00000078684			2	1.26437	2.87528e-05	0.251521	19.4752	25.9455	17.276	73.539	57.6373	42.1854	0.105769	0.293236	0.0925596	0.132124	0.0926238	0.374356	0.297973	0.20738	2.15493	1.33331e-16	0.24433	12.7334	5.01732	10.6378	11.661	53.0232	52.7942	64.5849	69.095	0.0480378	0.326193	0.0619073	0.0196878	0.0528972	0.0576591	0.292563	0.289283	0.364148	0.358775	1.90092	4.71823e-15	0.225398	11.7333	16.1034	18.3468	13.1335	14.8273
ENSMUSG00000078722			2	1.68932	1.00217e-06	0.29673	8.20009	19.6557	23.0347	79.027	97.9835	59.0596	0.161815	0.73904	0.0720549	0.18506	0.228332	0.743785	0.936552	0.536784	2.1732	1.84156e-12	0.285413	5.87695	10.0346	9.57404	6.36054	45.2256	80.1015	48.2234	63.4049	0.0679486	0.596064	0.0528268	0.0728001	0.0880198	0.0581476	0.461364	0.811491	0.502702	0.6087	1.76927	1.9133e-09	0.264903	20.1141	16.1034	8.77457	25.073	24.2628
ENSMUSG00000078879	Zfp973	zinc finger protein 973	2	1.4961	0.000693689	0.348708	2.05002	3.14491	1.91956	16.464	23.0549	7.23178	0.0574382	0.380085	0.0465714	0.0765504	0.0491928	0.40061	0.569716	0.16993	1.80079	1.25483e-06	0.335289	3.91797	1.00346	1.06378	2.12018	14.0355	21.239	11.1947	17.8834	0.0463164	0.418004	0.0910498	0.0188212	0.0252845	0.0501102	0.370173	0.55628	0.301704	0.443861	2.57775	3.64224e-12	0.34006	0	0	1.59538	0	0.673966
ENSMUSG00000078880	Gm14308	predicted gene 14308	2	1.39887	0.00166567	0.344797	0	0	0	5.48798	8.6456	4.82119	0	0.122093	0	0	0	0.106222	0.169944	0.0901144	2.16282	8.46826e-09	0.342811	0	0	0	0	7.79752	9.70927	12.917	9.75459	0	0.208842	0	0	0	0	0.163586	0.202284	0.276914	0.192584	1.81927	9.65579e-06	0.351444	0	0	0	0	0
ENSMUSG00000078902			2	1.75285	1.32841e-11	0.235221	33.8254	21.2281	19.1956	119.638	87.8969	83.1655	0.169863	0.672671	0.220353	0.148172	0.141064	0.834782	0.622851	0.560381	1.71131	1.97052e-14	0.208424	29.3848	26.0901	32.9772	24.3821	99.0286	104.375	87.8355	125.184	0.18154	0.775662	0.19582	0.140325	0.224766	0.165249	0.748947	0.783916	0.678819	0.890965	1.46481	5.26395e-10	0.213044	19.2761	12.5249	26.3237	26.2669	19.545
ENSMUSG00000079304	4933413G19Rik	RIKEN cDNA 4933413G19 gene	2	1.07718	0.0206553	0.32601	6.15006	9.43473	12.1572	36.2207	30.2596	20.4901	0.206412	0.639789	0.127057	0.208847	0.28333	0.801501	0.680014	0.437852	1.82526	2.79581e-08	0.29919	17.6309	1.00346	9.57404	19.0816	76.4157	57.042	48.2234	60.1533	0.251701	1.43278	0.372607	0.0171162	0.206945	0.410137	1.83281	1.35867	1.18191	1.35774	1.28183	0.000420446	0.296021	12.5713	21.4712	17.5491	4.7758	4.0438
ENSMUSG00000079494	Nat8f5	N-acetyltransferase 8 (GCN5-related) family member 5	2	1.7666	1.30101e-05	0.34	3.07503	0	4.47897	14.2688	17.2912	32.543	0.0808347	0.673841	0.0917494	0	0.150755	0.456002	0.561193	1.00433	1.7386	6.10859e-07	0.315142	2.93848	2.00693	10.6378	6.36054	35.8686	26.7005	24.9728	22.7607	0.167163	0.946711	0.0896878	0.0494391	0.332083	0.197442	1.24246	0.918482	0.883952	0.741951	1.14696	0.00637637	0.32058	5.86663	5.36781	3.98844	5.96975	3.36983
ENSMUSG00000083929			2	1.21514	0.00508805	0.324903	0	0	0	21.9519	25.9368	33.7483	0	0.415025	0	0	0	0.337919	0.405474	0.501682	1.41419	0.000236565	0.340277	0	1.00346	0	0	0.779752	37.0166	31.8619	34.1411	0.00297673	0.426418	0	0.0119069	0	0	0.0130102	0.613348	0.54324	0.536075	1.79622	7.676e-06	0.343997	0	0	0	0	0.673966
ENSMUSG00000084350			2	0.721222	0.311688	0.351568	3.07503	2.35868	3.19927	9.87837	10.0865	2.41059	0.0374346	0.0977216	0.0374906	0.0308121	0.044001	0.128999	0.133767	0.0303991	1.68368	5.19529e-06	0.332166	2.93848	1.00346	2.12756	4.24036	11.6963	18.2049	17.2226	12.1932	0.0319185	0.208241	0.0366482	0.0101009	0.0271391	0.0537859	0.165552	0.255893	0.249104	0.162416	1.73837	1.53708e-05	0.342135	1.67618	0	2.39307	2.3879	0
ENSMUSG00000085549			2	1.85982	7.76856e-06	0.351081	0	0.786228	0.639853	12.0736	20.1731	9.64238	0.0282493	0.809956	0	0.0456412	0.0391066	0.700637	1.18888	0.540354	1.57933	4.72351e-05	0.346105	0.979492	1.00346	1.06378	0	5.45827	6.67512	6.88906	18.6963	0.0398684	0.577436	0.0542862	0.0448867	0.0603009	0	0.34332	0.416954	0.44279	1.10668	1.76427	1.79845e-05	0.349518	0.838089	0	0.797688	0	2.69586
ENSMUSG00000085658			2	1.51293	0.000576551	0.348956	0	0	0	5.48798	11.5275	4.82119	0	0.081444	0	0	0	0.0613662	0.130905	0.0520604	2.18697	4.73571e-09	0.341179	0.979492	0	1.06378	0	10.9165	10.9229	11.1947	16.2577	0.00551994	0.146964	0.0104604	0	0.0116194	0	0.132309	0.13147	0.138647	0.185431	1.63559	0.000111177	0.351812	0	0	1.59538	0	0.673966
ENSMUSG00000085705			2	0.682323	0.367556	0.352844	3.07503	3.14491	1.27971	8.78077	7.20467	2.41059	0.0772785	0.193339	0.0903745	0.0990337	0.0424273	0.276412	0.230327	0.0732798	2.17665	2.85113e-09	0.335075	0.979492	1.00346	0	1.06009	14.8153	13.9571	14.6392	13.0061	0.0215527	0.476613	0.0294479	0.0243491	0	0.032414	0.5055	0.472921	0.510414	0.417619	1.81497	5.81583e-06	0.343812	1.67618	0.894635	0.797688	0	1.34793
ENSMUSG00000085833	Gm13003	predicted gene 13003	2	1.48211	0.000753812	0.347449	0	0.786228	0	10.976	5.76373	8.43708	0.00284472	0.0903399	0	0.00853415	0	0.119098	0.0635143	0.0884077	1.83588	1.82221e-06	0.346855	0	0	0	1.06009	4.67851	10.9229	9.47245	13.0061	0.00279325	0.110099	0	0	0	0.011173	0.0550245	0.127577	0.113842	0.143952	1.7136	4.32062e-05	0.352753	0	1.78927	0.797688	0	0
ENSMUSG00000086272			2	1.55844	0.000348429	0.349405	4.10004	1.57246	0.639853	10.976	17.2912	19.2848	0.0465405	0.361299	0.0879794	0.0361534	0.0154886	0.252268	0.403601	0.428027	1.79907	1.06037e-06	0.33285	5.87695	0	4.25513	3.18027	20.2736	22.4527	28.4174	14.6319	0.0738835	0.53174	0.129004	0	0.0955313	0.0709986	0.505053	0.555468	0.723409	0.343028	1.64686	4.20052e-05	0.338496	4.19045	4.47318	0	1.19395	1.34793
ENSMUSG00000086509	Nkx2-2os	NK2 homeobox 2, opposite strand	2	1.56093	0.000270363	0.344941	3.07503	0.786228	3.19927	19.7567	14.4093	13.2583	0.0169868	0.114085	0.0208205	0.00570384	0.024436	0.143279	0.106125	0.092852	2.02235	1.70262e-08	0.326837	0.979492	1.00346	2.12756	5.30045	21.0533	24.88	15.5004	19.5092	0.0162008	0.157133	0.00678421	0.00560954	0.0150717	0.0373376	0.165491	0.194218	0.124506	0.144316	2.58974	2.8955e-13	0.327308	2.51427	0.894635	1.59538	0	2.69586
ENSMUSG00000086563			2	0.473397	0.558161	0.302887	7.17508	11.7934	12.7971	21.9519	15.8503	12.053	0.437296	0.679562	0.27485	0.484047	0.552991	0.900677	0.66045	0.477559	0.941591	0.00291736	0.274491	9.79492	11.0381	6.38269	9.5408	15.595	21.239	19.806	25.1994	0.342239	0.896554	0.38382	0.349099	0.255808	0.380231	0.693538	0.937998	0.900066	1.05462	0.917203	0.0121766	0.271988	7.5428	8.94635	10.3699	8.35765	10.7835
ENSMUSG00000086600			2	1.57558	0.000224748	0.345014	1.02501	2.35868	3.83912	24.1471	18.7321	7.23178	0.0372373	0.253757	0.0145255	0.0358138	0.0613725	0.366518	0.288752	0.106002	2.10186	6.86465e-09	0.331237	2.93848	1.00346	1.06378	0	18.7141	19.4185	12.0559	20.3221	0.0175276	0.285614	0.0425974	0.0117406	0.0157723	0	0.307883	0.317262	0.202679	0.314635	1.07587	0.0161537	0.328445	1.67618	3.57854	3.19075	4.7758	7.41363
ENSMUSG00000086773			2	0.201011	0.913947	0.302911	0	0	0	0	0	1.2053	0	0.0130475	0	0	0	0	0	0.0391425	1.68913	5.99807e-06	0.335248	0	0	0	0	7.01777	6.67512	16.3615	2.43865	0	0.297627	0	0	0	0	0.255802	0.241628	0.609427	0.0836519	1.57322	0.000115966	0.339139	0	0	0	0	0.673966
ENSMUSG00000087175	Gm15133	predicted gene 15133	2	0.318482	0.800977	0.308533	0	0	0	2.19519	0	0	0	0.0273515	0	0	0	0.0820546	0	0	1.77818	2.41259e-06	0.33981	0.979492	0	0	0	6.23802	9.70927	11.1947	5.69018	0.00874181	0.330952	0.0349672	0	0	0	0.252734	0.39065	0.463472	0.216952	2.07853	1.18116e-07	0.346218	0	0	1.59538	0	0
ENSMUSG00000089679	Gm16299	predicted gene 16299	2	1.63281	0.000158788	0.351615	3.07503	3.14491	5.11883	38.4159	30.2596	18.0795	0.0433209	0.328874	0.032706	0.0358397	0.0614168	0.437639	0.350087	0.198897	1.39102	0.000376734	0.345169	3.91797	1.00346	0	7.42063	17.1546	16.9912	14.6392	20.3221	0.0333882	0.21026	0.0426282	0.00881181	0	0.082113	0.211822	0.208354	0.184716	0.236147	1.46893	0.000557009	0.344952	4.19045	0.894635	0.797688	5.96975	3.36983
ENSMUSG00000089727	Klra8	killer cell lectin-like receptor, subfamily A, member 8	2	0.0975798	0.97456	0.310939	0	0	0	0	0	0	0	0	0	0	0	0	0	0	2.87167	4.01262e-15	0.341424	0	0	0	1.06009	20.2736	49.1532	74.0574	8.12883	0.0068859	1.10474	0	0	0	0.0275436	0.5878	1.41526	2.19412	0.221793	1.9655	5.54472e-07	0.343179	0	0	0	0	0
ENSMUSG00000089756	Zfp966	zinc finger protein 966	2	1.32949	0.000305918	0.295814	6.15006	8.6485	9.5978	30.7327	31.7005	20.4901	0.0875658	0.295606	0.0615617	0.0927577	0.108378	0.329502	0.345169	0.212148	2.11209	1.31891e-12	0.275723	3.91797	4.01386	7.44647	7.42063	42.1066	43.0849	28.4174	30.0767	0.0571395	0.413233	0.0401189	0.0331725	0.0779869	0.0772795	0.489323	0.497226	0.33746	0.328924	1.83059	3.62389e-10	0.264066	10.0571	7.15708	4.78613	11.9395	5.39173
ENSMUSG00000089815	Gm5083	predicted gene 5083	2	1.71577	4.39412e-05	0.347879	3.07503	0.786228	1.91956	15.3664	15.8503	18.0795	0.0495439	0.426793	0.0751369	0.020584	0.0529108	0.402163	0.421284	0.456934	1.12756	0.0035348	0.334713	0.979492	3.01039	2.12756	7.42063	14.0355	7.88878	12.917	10.5675	0.0820617	0.31923	0.0244829	0.0607312	0.054391	0.188642	0.398151	0.222235	0.374432	0.282105	2.21885	5.77726e-09	0.341117	0.838089	0.894635	0	1.19395	0.673966
ENSMUSG00000090101	Snhg9	small nucleolar RNA host gene 9	2	1.38233	0.00100538	0.329648	4.10004	3.14491	4.47897	21.9519	15.8503	13.2583	0.671032	2.91874	0.659125	0.541709	0.812263	3.77989	2.77172	2.2046	1.97775	2.19838e-09	0.302422	2.93848	5.01732	5.31891	3.18027	23.3926	33.3756	20.6672	25.1994	0.643928	4.72983	0.483236	0.665942	0.894628	0.531908	4.36588	6.18595	3.94156	4.42593	1.64795	3.0342e-06	0.304749	2.51427	7.15708	1.59538	4.7758	4.71776
ENSMUSG00000090272	Mndal	myeloid nuclear differentiation antigen like	2	0.92177	0.104955	0.347067	3.07503	7.07605	1.91956	23.0495	8.6456	38.5695	0.0620629	0.358115	0.044652	0.110093	0.0314435	0.358493	0.136559	0.579294	3.4717	1.5019e-23	0.330095	22.5283	5.01732	17.0205	11.661	233.926	450.874	1063.5	100.797	0.207385	7.85281	0.33464	0.0601517	0.258585	0.176165	3.94351	7.54822	18.3204	1.5991	1.6115	1.83757e-05	0.319555	65.371	107.356	149.168	46.5641	61.3309
ENSMUSG00000091275			2	1.77899	8.45758e-06	0.33688	0	3.14491	3.83912	19.7567	15.8503	22.9006	0.0367465	0.29629	0	0.0482398	0.0619996	0.302943	0.246825	0.339102	1.81358	1.56983e-07	0.313502	4.89746	4.01386	5.31891	1.06009	25.7318	18.2049	25.834	18.6963	0.053655	0.364827	0.0717211	0.0474423	0.0796676	0.015789	0.427665	0.300472	0.43875	0.292422	2.16891	1.13832e-09	0.320886	0.838089	3.57854	2.39307	1.19395	2.0219
ENSMUSG00000091542			2	1.69143	2.53707e-05	0.334512	44.0755	66.8293	63.9853	374.28	443.807	245.881	0.364511	2.20803	0.256562	0.416813	0.42016	2.33356	2.81011	1.48042	1.67157	1.92551e-06	0.316544	64.6465	65.2252	56.3804	89.0475	70.1777	506.703	462.428	341.411	0.395265	2.30984	0.384944	0.313469	0.343371	0.539275	0.474251	3.40053	3.19335	2.17124	2.15544	2.68512e-10	0.308948	52.7996	33.1015	83.7573	50.1459	66.0487
ENSMUSG00000091938			2	0.288089	0.862564	0.341638	1.02501	0.786228	1.91956	2.19519	1.44093	3.61589	0.0559372	0.10623	0.042652	0.035054	0.0901055	0.0978387	0.0652212	0.155629	0.944777	0.0236165	0.350723	0.979492	2.00693	0	1.06009	3.89876	4.85463	11.1947	2.43865	0.0391339	0.271183	0.0416936	0.068949	0	0.045893	0.188344	0.232898	0.552626	0.110865	1.58979	0.000203924	0.352794	2.51427	1.78927	5.58382	0	0.673966
ENSMUSG00000092571			2	1.43056	0.00131574	0.347188	2.05002	3.14491	2.55941	19.7567	20.1731	6.02649	0.14469	0.859378	0.107122	0.176079	0.150869	1.10577	1.14664	0.325724	1.7304	3.32363e-06	0.335041	0.979492	1.00346	3.19135	1.06009	15.595	10.9229	12.0559	17.8834	0.0819393	0.843109	0.0523577	0.0432921	0.174476	0.0576312	0.946069	0.65805	0.747356	1.02096	1.71844	9.98235e-06	0.332451	1.67618	0.894635	0.797688	3.58185	6.06569
ENSMUSG00000094707	A830019P07Rik	RIKEN cDNA A830019P07 gene	2	1.81163	9.0991e-07	0.317159	3.07503	3.14491	3.19927	21.9519	23.0549	16.8742	0.0554815	0.364467	0.0509088	0.0557866	0.0597492	0.389263	0.415184	0.288954	2.01795	2.76774e-11	0.279187	2.93848	5.01732	9.57404	4.24036	32.7496	24.88	32.723	30.0767	0.0893043	0.572762	0.0497649	0.0685804	0.165836	0.0730363	0.629453	0.474888	0.642693	0.544012	2.14257	3.21505e-11	0.294271	5.02854	1.78927	2.39307	1.19395	3.36983
ENSMUSG00000095295	Gm3317	predicted gene 3317	2	1.35447	0.00280402	0.345931	0	1.57246	0	8.78077	4.3228	12.053	0.00849466	0.133982	0	0.025484	0	0.142256	0.071123	0.188568	1.78641	3.96222e-06	0.348451	1.95898	0	0	1.06009	6.23802	15.7776	11.1947	10.5675	0.0117482	0.190046	0.0303109	0	0	0.0166819	0.10954	0.275137	0.200878	0.17463	1.48113	0.000687763	0.352292	0	0	0.797688	0	0.673966
ENSMUSG00000095681			2	0.988562	0.0519304	0.334272	5.12505	4.71737	5.11883	15.3664	18.7321	8.43708	0.080067	0.228657	0.0771621	0.0760998	0.0869391	0.247801	0.30678	0.13139	1.96767	1.46903e-08	0.316656	0.979492	2.00693	4.25513	2.12018	14.8153	12.1366	26.6951	22.7607	0.0350679	0.330207	0.0150857	0.0249472	0.0670284	0.0332102	0.258959	0.210669	0.476809	0.374393	1.81484	4.463e-07	0.314705	1.67618	5.36781	3.19075	3.58185	2.0219
ENSMUSG00000095730	Vmn2r29	vomeronasal 2, receptor 29	2	1.59111	0.000195709	0.345995	1.02501	0	0	9.87837	14.4093	4.82119	0.00392796	0.11972	0.0117839	0	0	0.121639	0.180193	0.0573295	1.64827	2.11431e-05	0.3466	0	0	0	0	7.01777	9.10244	6.88906	5.69018	0	0.0949343	0	0	0	0	0.0936642	0.120647	0.0939566	0.0714697	1.41473	0.00142442	0.352942	1.67618	1.78927	0	0	0
ENSMUSG00000097073	9430037G07Rik	RIKEN cDNA 9430037G07 gene	2	1.50587	0.000732492	0.3523	0	0.786228	1.27971	14.2688	17.2912	3.61589	0.00705623	0.116775	0	0.00780081	0.0133679	0.141523	0.17417	0.0346332	1.75153	5.05199e-06	0.345141	0.979492	3.01039	2.12756	0	18.7141	13.3502	12.917	13.819	0.0132267	0.156355	0.00927837	0.0230155	0.0206128	0	0.201185	0.142528	0.1419	0.139806	1.63583	8.54594e-05	0.347391	1.67618	2.68391	3.19075	0	1.34793
ENSMUSG00000097177	9330159M07Rik	RIKEN cDNA 9330159M07 gene	2	1.34557	3.33403e-05	0.269333	13.3251	9.43473	13.4369	49.3919	44.6689	20.4901	0.119611	0.380249	0.123898	0.0939944	0.140939	0.491899	0.451787	0.197061	1.6023	1.65826e-10	0.230408	15.6719	17.0589	13.8292	21.2018	67.0587	61.2898	56.8347	50.3987	0.154913	0.629949	0.149064	0.130957	0.134533	0.205097	0.723875	0.657022	0.626924	0.511975	1.57594	2.78642e-10	0.226106	20.9522	10.7356	18.3468	16.7153	12.8054
ENSMUSG00000097295			2	-0.333618	0.82811	0.348169	5.12505	2.35868	5.75868	3.29279	0	2.41059	0.221639	0.0943084	0.240854	0.118769	0.305294	0.165748	0	0.117178	1.58641	4.41379e-06	0.310892	2.93848	8.02772	3.19135	4.24036	22.6128	22.4527	23.2506	9.75459	0.204247	1.06185	0.141265	0.311482	0.156917	0.207325	1.23374	1.21653	1.29627	0.500842	1.74335	1.7837e-06	0.31648	2.51427	3.57854	3.98844	3.58185	2.69586
ENSMUSG00000097381			2	1.76022	9.34604e-06	0.33452	2.05002	2.35868	5.11883	25.2447	28.8187	13.2583	0.0483855	0.337011	0.0287464	0.0354383	0.0809719	0.37916	0.439575	0.192298	1.97904	1.13821e-08	0.31621	1.95898	3.01039	5.31891	2.12018	22.6128	22.4527	16.3615	29.2638	0.0429796	0.362903	0.0281005	0.0348524	0.0780347	0.0309308	0.368124	0.362987	0.27218	0.448323	2.10437	4.04338e-09	0.320695	0.838089	0.894635	6.38151	2.3879	0.673966
ENSMUSG00000097567			2	0.206026	0.932986	0.352065	1.02501	3.93114	1.91956	6.58558	1.44093	1.2053	0.0317133	0.0422752	0.0131739	0.0541354	0.0278308	0.0906579	0.0201448	0.016023	1.30677	0.000859266	0.343898	7.83593	2.00693	3.19135	6.36054	14.0355	13.9571	37.0287	10.5675	0.0630706	0.282302	0.103023	0.0212962	0.042914	0.0850495	0.209425	0.206813	0.564586	0.148386	1.56205	0.000174881	0.343835	3.35236	1.78927	6.38151	4.7758	2.69586
ENSMUSG00000097574	C920006O11Rik	RIKEN cDNA C920006O11 gene	2	1.72748	1.1955e-05	0.331367	3.07503	0.786228	7.03839	19.7567	20.1731	31.3377	0.0805244	0.512857	0.0626488	0.0171629	0.161761	0.431127	0.447063	0.660381	2.2055	7.37884e-11	0.311505	0.979492	3.01039	2.12756	7.42063	32.7496	23.6663	35.3064	25.1994	0.0684226	0.686188	0.0204137	0.0506374	0.0453509	0.157288	0.774611	0.555895	0.853344	0.560904	2.13047	2.15474e-09	0.319914	0	5.36781	0.797688	0	3.36983
ENSMUSG00000097845	A230020J21Rik	RIKEN cDNA A230020J21 gene	2	0.171497	0.94562	0.336629	1.02501	2.35868	3.19927	5.48798	1.44093	2.41059	0.0425872	0.0591054	0.0182868	0.0450877	0.0643871	0.10487	0.0279632	0.0444834	0.477192	0.313993	0.352147	0	2.00693	9.57404	5.30045	6.23802	7.28195	8.61132	6.50306	0.076663	0.146999	0	0.0295615	0.178708	0.0983819	0.129202	0.149781	0.182258	0.126754	0.550243	0.412581	0.348134	0	0.894635	3.98844	0	0.673966
ENSMUSG00000098050			2	0.506685	0.587134	0.337296	1.02501	1.57246	0.639853	3.29279	2.88187	3.61589	0.0331874	0.100595	0.0297386	0.048882	0.0209417	0.102325	0.0909495	0.108511	1.40133	0.000354114	0.346233	0.979492	0	0	0	2.33926	6.06829	9.47245	6.50306	0.0072676	0.203485	0.0290704	0	0	0	0.0787925	0.202982	0.326034	0.206132	1.97326	9.04195e-07	0.350003	0	0	0	0	0
ENSMUSG00000100183			2	0.499373	0.53002	0.309714	10.2501	11.7934	7.67824	19.7567	17.2912	9.64238	0.406	0.642737	0.395734	0.487858	0.334407	0.816992	0.726164	0.385056	0.913212	0.00418366	0.275545	13.7129	7.02425	7.44647	11.661	19.4938	16.9912	22.3894	26.0123	0.383665	0.938185	0.541579	0.223903	0.300792	0.468386	0.873749	0.756307	1.02548	1.09721	0.570211	0.279465	0.299345	5.86663	7.15708	7.97688	5.96975	4.0438
ENSMUSG00000103358			2	0.46763	0.676276	0.352855	2.05002	9.43473	3.19927	15.3664	8.6456	3.61589	0.0475192	0.0892135	0.0185341	0.0913947	0.0326289	0.148803	0.0850241	0.0338137	0.387009	0.424197	0.346127	5.87695	6.02079	3.19135	3.18027	14.8153	6.06829	6.88906	2.43865	0.039849	0.079183	0.0543529	0.0449418	0.0301875	0.0299137	0.155503	0.0632525	0.0738891	0.0240878	1.05049	0.0273159	0.340714	5.86663	2.68391	6.38151	4.7758	6.73966
ENSMUSG00000103442	Pcdha1	protocadherin alpha 1	2	0.334489	0.806532	0.328578	5.12505	18.8695	11.5174	18.6591	21.614	10.8477	0.0716336	0.102244	0.02873	0.113338	0.072833	0.112035	0.131797	0.0628981	0.917108	0.0122552	0.311575	4.89746	7.02425	9.57404	7.42063	18.7141	16.9912	11.1947	23.5736	0.0400065	0.112608	0.0280844	0.0325103	0.0561529	0.0432783	0.121792	0.109814	0.0744487	0.144377	0.869366	0.043548	0.299725	15.9237	11.6303	5.58382	10.7456	11.4574
ENSMUSG00000104563			2	1.22818	0.000446826	0.279137	47.1505	105.354	70.3839	332.572	223.345	83.1655	0.892764	2.55482	0.527425	1.26272	0.888151	3.98462	2.71759	0.962237	1.81706	6.24547e-11	0.255662	46.0361	37.1282	77.6561	58.3049	207.414	284.603	245.423	234.11	0.614265	3.12047	0.526782	0.342897	0.908846	0.678536	2.69356	3.67039	3.25684	2.86108	1.12261	0.000163654	0.246288	53.6377	68.8869	110.879	65.6673	77.5061
ENSMUSG00000104674			2	0.951325	0.0267943	0.296124	13.3251	9.43473	8.95795	29.6351	23.0549	21.6954	0.125823	0.297345	0.149967	0.113771	0.113729	0.357239	0.282243	0.252555	2.35996	1.83771e-16	0.268721	8.81543	4.01386	6.38269	10.6009	57.7017	53.401	62.8626	52.0245	0.0845174	0.731457	0.101491	0.0372968	0.0751569	0.124125	0.753924	0.692903	0.839315	0.639688	1.34744	5.20642e-06	0.254136	11.7333	23.2605	11.1676	3.58185	14.8273
ENSMUSG00000105265	Sox2ot	SOX2 overlapping transcript (non-protein coding)	2	1.4499	5.0904e-08	0.233324	343.379	521.269	404.387	1361.02	1363.12	1272.79	3.82039	11.9754	2.89785	4.7135	3.84981	12.3025	12.5133	11.1103	1.77445	1.89949e-15	0.208652	596.511	221.766	363.813	427.216	1613.31	1640.87	1525.07	1488.39	3.41454	15.1909	5.14966	1.54519	3.21234	3.75097	15.8065	15.9652	15.2686	13.7232	2.13519	5.2976e-24	0.200877	275.731	221.87	437.133	186.256	161.078
ENSMUSG00000105891	A230001M10Rik	RIKEN cDNA A230001M10 gene	2	1.46004	8.7223e-07	0.255256	14.3502	20.4419	16.6362	53.7822	82.1332	38.5695	0.308842	1.04879	0.241654	0.36884	0.316031	0.970071	1.50449	0.671809	2.37447	1.3621e-21	0.235785	17.6309	13.045	12.7654	6.36054	75.636	91.6312	74.9185	94.2944	0.205359	1.62231	0.303717	0.181371	0.224912	0.111436	1.4787	1.77901	1.4967	1.73484	1.82581	7.54628e-14	0.225783	23.4665	18.7873	14.3584	11.9395	7.41363
ENSMUSG00000105987	AI506816	expressed sequence AI506816	2	0.747203	0.0457172	0.248469	50.2255	97.4922	63.3455	121.833	99.4244	166.331	0.790889	1.43629	0.526959	1.09598	0.749733	1.36913	1.1347	1.80505	1.87567	3.2919e-15	0.222368	58.7695	39.1351	57.4442	76.3264	213.652	221.493	416.788	143.067	0.608371	3.02732	0.630757	0.339003	0.630578	0.833145	2.6024	2.67923	5.1877	1.63994	1.46726	5.0973e-10	0.21322	58.6663	66.203	90.9365	66.8612	64.7007
ENSMUSG00000106334			2	1.47956	3.51744e-07	0.251413	66.6257	73.1192	57.5868	198.665	136.889	331.457	0.77365	2.59635	0.736592	0.866154	0.718203	2.35252	1.64622	3.79032	2.25948	7.36226e-22	0.222999	101.867	89.3084	84.0388	93.2879	438.221	745.186	593.32	359.294	1.00309	6.81116	1.15207	0.815196	0.972088	1.07301	5.62462	9.49836	7.78184	4.33982	1.91663	3.33347e-17	0.212696	99.7326	94.8314	153.156	102.68	150.968
ENSMUSG00000002324	Rec8	REC8 meiotic recombination protein	3	3.77756	2.79597e-30	0.316186	0	0	2.55941	74.6366	99.4244	114.503	0.0129639	1.37634	0	0	0.0388917	1.07685	1.45682	1.59536	4.04263	1.24883e-39	0.296891	1.95898	1.00346	1.06378	5.30045	134.117	152.921	103.336	105.675	0.0318571	1.9197	0.0269939	0.01116	0.0149924	0.074282	2.09738	2.37489	1.65134	1.55519	4.51972	1.33764e-48	0.299773	0	2.68391	0	0	0.673966
ENSMUSG00000058174	Gm5148	predicted gene 5148	3	4.1309	2.77934e-49	0.271372	1.02501	1.57246	2.55941	93.2957	102.306	120.53	0.0212823	1.27716	0.0116925	0.0192192	0.032935	1.1399	1.26945	1.42212	4.12448	5.00854e-58	0.250522	3.91797	3.01039	2.12756	4.24036	108.386	120.759	113.669	135.751	0.0374469	1.56341	0.0457191	0.0283522	0.0253923	0.0503239	1.43537	1.58817	1.53826	1.69184	3.70645	6.0192e-52	0.237744	1.67618	2.68391	5.58382	8.35765	3.36983
ENSMUSG00000066258	Trim12a	tripartite motif-containing 12A	3	2.84022	3.23498e-17	0.313772	1.02501	3.93114	3.83912	61.4654	80.6923	100.04	0.0251546	0.67589	0.00808444	0.0332214	0.034158	0.519254	0.692289	0.816127	5.02692	3.53114e-64	0.29042	1.95898	4.01386	4.25513	8.48072	407.811	450.874	788.797	224.356	0.0366617	4.287	0.0158056	0.0261378	0.0351135	0.0695901	3.73417	4.09992	7.38065	1.93328	5.1406	3.39506e-73	0.278106	5.86663	10.7356	4.78613	7.1637	2.0219
ENSMUSG00000074527	Gm14296	predicted gene 14296	3	4.16214	4.01855e-152	0.156423	32.8003	36.9527	27.5137	747.463	671.475	617.112	0.196606	4.1235	0.187044	0.225782	0.176992	4.56543	4.16513	3.63993	4.24415	6.16617e-182	0.146094	20.5693	40.1386	26.5945	40.2834	663.569	743.973	625.182	754.355	0.176658	4.55337	0.119989	0.188978	0.158671	0.238992	4.39304	4.89125	4.2294	4.69977	4.21027	1.16952e-214	0.133424	24.3046	29.523	43.0752	28.6548	28.9805
ENSMUSG00000085882			3	3.35944	2.06261e-33	0.267851	5.12505	5.50359	3.83912	97.6861	90.7788	78.3443	0.110703	2.05077	0.110864	0.127561	0.0936833	2.26335	2.13604	1.75292	3.77336	7.80821e-46	0.257784	4.89746	3.01039	2.12756	4.24036	117.743	91.0244	83.5298	100.797	0.07643	2.4382	0.108373	0.053765	0.048152	0.0954305	2.95692	2.27011	2.14358	2.38219	3.87223	7.63103e-48	0.258892	0.838089	5.36781	4.78613	1.19395	0
ENSMUSG00000003436		delta-like 3 (Drosophila)	4	-0.405806	0.598259	0.273977	143.502	71.5467	82.5411	61.4654	34.5824	112.093	1.17345	0.821799	1.61256	0.861448	1.04633	0.739807	0.422717	1.30287	-1.57177	4.2081e-09	0.244433	269.36	159.551	155.312	245.941	64.7195	51.5805	54.2513	65.8435	2.31949	0.761046	3.09636	1.48028	1.82602	2.87531	0.844325	0.668258	0.723234	0.808368	-0.379184	0.429204	0.245649	52.7996	88.5689	75.7804	88.3523	64.0268
ENSMUSG00000005547	Cyp2a5	cytochrome P450, family 2, subfamily a, polypeptide 5	4	-0.85573	0.168522	0.352751	23.5752	29.0904	17.9159	3.29279	11.5275	10.8477	0.365146	0.132926	0.344542	0.455528	0.295368	0.051544	0.183254	0.163979	-1.69982	1.43774e-05	0.350891	15.6719	1.00346	28.7221	20.1417	0.779752	0.606829	0.861132	1.62577	0.247959	0.0160858	0.234296	0.012108	0.439181	0.30625	0.0132299	0.0102247	0.0149301	0.0259585	-0.776271	0.172598	0.348137	15.9237	5.36781	21.5376	4.7758	4.0438
ENSMUSG00000009185	Ccl8	chemokine (C-C motif) ligand 8	4	0.0989647	0.976882	0.338922	0	0	0	0	0	2.41059	0	0.0478494	0	0	0	0	0	0.143548	-0.0762854	0.900097	0.350773	9.79492	3.01039	10.6378	18.0215	4.67851	20.0254	7.75019	3.25153	0.610037	0.593937	0.576857	0.143093	0.64077	1.07943	0.312703	1.32919	0.529333	0.204519	-2.36371	1.4948e-09	0.351925	77.1042	510.837	578.324	45.3701	65.3747
ENSMUSG00000011263	Exoc3l2	exocyst complex component 3-like 2	4	-1.43244	0.00135481	0.348307	14.3502	11.0072	10.2377	0	1.44093	0	0.167938	0.0069834	0.191808	0.15764	0.154365	0	0.0209502	0	-1.13409	0.00400238	0.340693	11.7539	27.0935	4.25513	12.7211	3.11901	3.03415	2.5834	8.12883	0.174028	0.0637068	0.160713	0.298993	0.0595063	0.1769	0.0483996	0.0467568	0.0409646	0.118706	-1.35237	0.00165547	0.340656	13.4094	8.05172	5.58382	17.9093	12.1314
ENSMUSG00000011486	Slc25a41	solute carrier family 25, member 41	4	-0.721622	0.308613	0.350517	6.15006	11.0072	4.47897	3.29279	2.88187	1.2053	0.184092	0.0633081	0.147698	0.283236	0.121342	0.0847004	0.0752839	0.02994	-1.63829	2.34567e-05	0.34626	10.7744	9.03118	10.6378	15.9013	2.33926	0	0.861132	3.25153	0.27709	0.0437671	0.264695	0.17907	0.267293	0.397302	0.0652209	0	0.0245342	0.0853135	-0.696975	0.241159	0.345888	5.02854	3.57854	5.58382	11.9395	3.36983
ENSMUSG00000016529	Il10	interleukin 10	4	0.116384	0.967261	0.318418	1.02501	0	0	0	0	1.2053	0.00767302	0.00933246	0.0230191	0	0	0	0	0.0279974	-0.49578	0.273028	0.340874	2.93848	0	2.12756	3.18027	0	0	1.72226	0	0.04795	0.0114711	0.0675054	0	0.0499899	0.0743047	0	0	0.0458845	0	-1.60634	0.000124675	0.347588	11.7333	20.5766	33.5029	14.3274	12.1314
ENSMUSG00000020014	Cfap54	cilia and flagella associated protein 54	4	-1.72852	2.9081e-12	0.225833	594.506	859.347	733.272	245.862	187.321	130.172	2.3196	0.595874	1.76612	2.73533	2.45735	0.782315	0.60532	0.399987	-1.01999	3.89445e-06	0.198817	631.772	525.815	641.46	675.277	420.287	305.235	217.866	197.531	1.82261	0.975971	1.91991	1.28968	1.99376	2.08708	1.44952	1.04543	0.767824	0.641111	-1.27236	3.94297e-09	0.193775	462.625	534.992	666.868	567.126	742.036
ENSMUSG00000020017	Hal	histidine ammonia lyase	4	0.011137	0.998791	0.327616	8.20009	8.6485	5.11883	10.976	8.6456	2.41059	0.0428485	0.0436098	0.0453543	0.0512531	0.0319381	0.0650235	0.0520151	0.0137908	-0.959572	0.0184589	0.343994	137.129	4.01386	7.44647	96.4681	9.35703	16.3844	14.6392	11.3804	0.348099	0.0823469	0.775866	0.0183294	0.0430915	0.555108	0.0600832	0.104479	0.0960565	0.0687689	-1.91152	1.67657e-06	0.346161	16.7618	297.019	334.231	14.3274	12.1314
ENSMUSG00000020428	Gabra6	gamma-aminobutyric acid (GABA) A receptor, subunit alpha 6	4	0.0926488	0.967767	0.257161	0	0	0	0	1.44093	0	0	0.00623043	0	0	0	0	0.0186913	0	-1.9152	3.29819e-09	0.295924	5.87695	9.03118	5.31891	111.309	1.5595	0.606829	0	1.62577	0.401987	0.0127787	0.071692	0.0889182	0.0663627	1.38098	0.0215905	0.00834307	0	0.0211814	-0.175874	0.832839	0.288921	5.02854	0.894635	0	0	0.673966
ENSMUSG00000020793	Galr2	galanin receptor 2	4	-1.30278	0.00124309	0.314929	45.1005	36.1665	35.8318	14.2688	12.9684	7.23178	0.628178	0.186371	0.683927	0.587643	0.612965	0.231762	0.213919	0.113433	-0.544253	0.146807	0.295621	21.5488	15.052	19.1481	16.9614	10.1368	7.88878	14.6392	12.1932	0.273534	0.19544	0.33428	0.188455	0.303804	0.267599	0.178461	0.137923	0.263363	0.202015	-1.54392	8.09425e-06	0.296275	17.5999	15.2088	47.8613	33.4306	37.0681
ENSMUSG00000022129	Dct	dopachrome tautomerase	4	-0.540311	0.552481	0.342883	27.6753	32.2353	52.468	23.0495	17.2912	20.4901	0.526545	0.280576	0.360099	0.449408	0.770128	0.321232	0.244731	0.275764	-0.540036	0.200365	0.325501	23.5078	46.1594	56.3804	43.4637	25.7318	27.3073	23.2506	22.7607	0.541169	0.3702	0.312896	0.495878	0.767536	0.588368	0.3887	0.409644	0.358898	0.323557	-1.5037	9.19237e-05	0.320444	33.5236	26.8391	47.0636	192.226	132.771
ENSMUSG00000022491	Glycam1	glycosylation dependent cell adhesion molecule 1	4	-0.204783	0.91783	0.314315	15.3752	3.93114	1.27971	2.19519	1.44093	0	0.329979	0.0614845	0.723719	0.198265	0.0679516	0.110675	0.0737782	0	0.0756121	0.895791	0.334436	6.85644	1.00346	10.6378	37.1031	28.0711	14.5639	22.3894	0	0.677509	0.893655	0.330147	0.0389975	0.523894	1.817	1.53399	0.790362	1.25026	0	-0.470749	0.496866	0.338084	16.7618	57.2567	30.3122	2.3879	5.39173
ENSMUSG00000023078	Cxcl13	chemokine (C-X-C motif) ligand 13	4	0.0082234	0.998931	0.344942	0	2.35868	1.27971	2.19519	0	1.2053	0.0338607	0.0306807	0	0.0646518	0.0369302	0.0601496	0	0.0318927	-0.291445	0.575221	0.352488	105.785	43.149	371.26	200.357	52.2434	66.7512	333.258	16.2577	4.73726	3.52217	2.76831	0.911355	9.9369	5.33249	1.5516	1.96875	10.114	0.454387	-1.9463	1.72474e-06	0.352826	1642.66	1390.26	1743.75	333.112	416.511
ENSMUSG00000024330	Col11a2	collagen, type XI, alpha 2	4	-0.499467	0.226421	0.22102	762.608	759.496	699.999	599.288	402.02	500.198	3.83635	2.58872	3.70954	3.95843	3.8411	3.12235	2.12716	2.51666	-0.464048	0.0504075	0.19547	1131.31	521.802	1220.16	1383.42	630.04	798.587	884.383	684.447	5.23395	4.19436	5.62936	2.0956	6.20976	7.00108	3.55796	4.47857	5.10348	3.63743	-1.50765	1.39497e-13	0.188293	1615.84	1176.45	2342.01	1500.8	2027.96
ENSMUSG00000025014	Dntt	deoxynucleotidyltransferase, terminal	4	0.0857429	0.978902	0.320985	1.02501	1.57246	3.19927	4.39039	2.88187	0	0.029119	0.0361163	0.0141706	0.0232925	0.049894	0.0650113	0.0433378	0	-0.360794	0.451935	0.339724	3.91797	1.00346	4.25513	3.18027	0.779752	1.21366	1.72226	1.62577	0.043538	0.0211654	0.0554086	0.0114537	0.0615477	0.0457421	0.012515	0.0193443	0.0282466	0.0245557	-1.66971	3.85997e-05	0.341866	3.35236	34.8908	35.0983	4.7758	4.71776
ENSMUSG00000025804	Ccr1	chemokine (C-C motif) receptor 1	4	-0.948925	0.0922767	0.349466	25.6253	22.8006	37.1115	3.29279	5.76373	9.64238	0.318404	0.0684818	0.266292	0.253872	0.435049	0.0366506	0.0651521	0.103643	-0.296485	0.539886	0.332334	72.4824	64.2217	58.508	69.9659	24.1723	60.0761	106.78	7.31595	0.678521	0.602714	0.770514	0.551007	0.63613	0.756432	0.291624	0.719764	1.3164	0.0830609	-1.58621	4.9803e-05	0.328562	80.4566	153.877	179.48	74.0249	85.5937
ENSMUSG00000026009	Icos	inducible T cell co-stimulator	4	0.307499	0.852622	0.350238	1.02501	1.57246	1.91956	2.19519	1.44093	4.82119	0.0147512	0.0269453	0.00930421	0.0152935	0.0196559	0.0213428	0.0142275	0.0452657	0.279223	0.561075	0.327259	11.7539	5.01732	11.7016	20.1417	15.595	20.6322	20.6672	9.75459	0.112022	0.17489	0.109142	0.0376018	0.111131	0.190213	0.164343	0.215921	0.222556	0.0967378	-1.78873	3.71682e-07	0.30836	158.399	405.27	361.353	90.7402	106.487
ENSMUSG00000026011	Ctla4	cytotoxic T-lymphocyte-associated protein 4	4	-0.426289	0.732929	0.352745	5.12505	4.71737	10.8775	1.0976	0	3.61589	0.113893	0.024938	0.0780004	0.0769266	0.186753	0.0178924	0	0.0569217	-0.466882	0.311561	0.343011	22.5283	8.02772	13.8292	22.2619	10.1368	9.10244	18.0838	0.812883	0.256079	0.169713	0.35074	0.100873	0.220209	0.352495	0.179107	0.159718	0.326509	0.0135164	-1.76824	5.13999e-06	0.333309	71.2376	219.186	229.734	40.5943	67.3966
ENSMUSG00000028114	Mettl14	methyltransferase like 14	4	-0.103894	0.929839	0.172431	1324.31	864.85	870.2	849.54	876.087	1102.85	4.40467	4.09265	5.41339	3.7879	4.0127	3.71954	3.89547	4.66292	-1.65473	8.17457e-26	0.150304	3071.69	4659.09	2424.36	3160.13	1048.77	957.577	1102.25	892.545	13.0941	4.7053	12.8444	15.724	10.3685	13.4393	4.97705	4.51285	5.34523	3.98607	-0.0693699	0.878373	0.145943	791.156	708.551	930.105	927.699	896.375
ENSMUSG00000028344	Invs	inversin	4	-1.64348	2.9394e-47	0.110305	933.785	1196.64	1097.99	375.378	337.178	291.682	6.01398	1.86367	4.87683	6.69626	6.46885	2.09984	1.91551	1.57567	-1.09094	8.18793e-30	0.092277	878.604	838.896	997.827	973.162	390.656	447.233	471.039	399.125	4.76285	2.56435	4.69398	3.61729	5.45238	5.28773	2.36864	2.69292	2.91847	2.27738	-1.52166	1.65767e-55	0.0944225	809.594	825.748	982.752	922.924	1048.69
ENSMUSG00000028784			4	-1.61302	1.31027e-05	0.310554	30.7503	27.518	31.9927	8.78077	7.20467	3.61589	0.508945	0.110861	0.487418	0.467355	0.57206	0.149078	0.124223	0.0592832	-1.56524	4.8261e-07	0.281257	26.4463	18.0624	35.1048	28.6224	3.11901	6.06829	8.61132	10.5675	0.429848	0.128307	0.42882	0.236381	0.582183	0.472011	0.0573962	0.110896	0.161931	0.183003	-1.77763	2.09477e-07	0.301029	12.5713	17.8927	22.3353	28.6548	18.871
ENSMUSG00000028860	Sytl1	synaptotagmin-like 1	4	-1.08937	0.0314843	0.345419	37.9254	24.3731	11.5174	5.48798	2.88187	10.8477	0.304112	0.0798768	0.449168	0.309291	0.153876	0.0696175	0.0371267	0.132886	-1.53864	3.19344e-05	0.33031	16.6514	51.1767	8.51025	33.9229	3.89876	5.46146	4.30566	8.12883	0.3064	0.0734647	0.201737	0.500421	0.105454	0.417989	0.0536068	0.0745737	0.0604959	0.105182	-1.58692	4.98944e-05	0.328763	31.8474	22.3659	40.6821	20.2972	19.545
ENSMUSG00000029530	Ccr9	chemokine (C-C motif) receptor 9	4	-0.0734759	0.98828	0.352017	5.12505	7.86228	7.67824	7.68318	5.76373	3.61589	0.051382	0.0421937	0.0355685	0.0584647	0.0601129	0.057113	0.0435116	0.0259565	-0.0363673	0.953044	0.337919	21.5488	9.03118	15.9567	10.6009	12.476	16.9912	18.0838	7.31595	0.0992851	0.110209	0.152985	0.0517483	0.115865	0.0765425	0.100521	0.135953	0.148889	0.0554719	-1.65956	1.85955e-05	0.329299	40.2283	94.8314	145.179	23.879	29.6545
ENSMUSG00000029695	Aass	aminoadipate-semialdehyde synthase	4	-0.509171	0.217831	0.223307	115.826	121.079	135.649	77.9294	86.456	85.5761	1.0561	0.704884	0.9207	1.03124	1.21637	0.663498	0.74755	0.703603	-0.603216	0.00770069	0.193989	152.801	141.489	137.228	149.473	108.386	73.4264	95.5857	91.8558	1.13712	0.843063	1.24249	0.928575	1.14128	1.23614	1.00022	0.672917	0.901388	0.797725	-1.84473	9.12371e-20	0.191165	260.646	458.948	385.284	208.941	218.365
ENSMUSG00000030236	Slco1b2	solute carrier organic anion transporter family, member 1b2	4	-1.07358	0.0285795	0.336718	24.6003	24.3731	10.2377	10.976	2.88187	2.41059	0.184634	0.0515508	0.218845	0.232319	0.102739	0.104584	0.0278871	0.0221812	-1.04585	0.00350223	0.310194	26.4463	31.1074	15.9567	19.0816	7.79752	9.70927	9.47245	8.12883	0.198568	0.0897722	0.240668	0.228478	0.148518	0.176606	0.0805318	0.099582	0.0999692	0.0790059	-0.722095	0.152337	0.313781	7.5428	10.7356	16.7515	25.073	21.5669
ENSMUSG00000030427	Lilra6	leukocyte immunoglobulin-like receptor, subfamily A (with TM domain), member 6	4	-0.00742905	0.998931	0.327394	4.10004	0	0	1.0976	0	1.2053	0.0144524	0.00853853	0.0433572	0	0	0.0124321	0	0.0131835	-0.336308	0.499602	0.34721	38.2002	2.00693	7.44647	21.2018	3.11901	10.9229	25.834	2.43865	0.186601	0.130933	0.413234	0.0175223	0.0823881	0.233259	0.0382917	0.133171	0.324095	0.0281746	-1.8386	5.45073e-06	0.347414	25.9808	79.6226	131.619	15.5214	20.8929
ENSMUSG00000031933	Izumo1r	IZUMO1 receptor, JUNO	4	0.20632	0.932794	0.349545	0	0.786228	0.639853	1.0976	0	1.2053	0.0118818	0.0183998	0	0.0191969	0.0164484	0.0267901	0	0.0284094	-0.0513809	0.934582	0.352265	3.91797	1.00346	4.25513	1.06009	1.5595	4.24781	4.30566	0	0.0591988	0.0673145	0.0913319	0.0188795	0.101451	0.0251327	0.0412577	0.111601	0.1164	0	-1.78233	5.85739e-06	0.337733	44.4187	70.6762	52.6474	22.6851	25.6107
ENSMUSG00000032425	Zfp949	zinc finger protein 949	4	-1.33735	1.11927e-15	0.15473	1609.27	1784.74	1726.96	589.409	619.601	720.768	15.4487	5.79235	13.6357	16.2033	16.5072	5.34927	5.7108	6.31699	-1.78898	1.279e-37	0.134818	2073.58	1473.09	2290.32	2371.42	548.166	547.967	554.569	612.101	17.372	5.49661	17.9734	10.3054	20.3043	20.9051	5.39234	5.35307	5.5746	5.66643	-1.073	3.01227e-14	0.130796	1049.29	1044.93	1656	1462.59	1409.94
ENSMUSG00000033036			4	-1.07847	0.0199433	0.325137	18.4502	1.57246	4.47897	0	0	1.2053	0.319121	0.0157952	0.701278	0.0640392	0.192047	0	0	0.0473857	-1.53361	6.82199e-05	0.342828	5.87695	9.03118	13.8292	3.18027	0	0	0	0	0.296908	0	0.228507	0.283412	0.549953	0.125761	0	0	0	0	-0.670749	0.251136	0.337664	1.67618	1.78927	3.19075	3.58185	4.71776
ENSMUSG00000034438	Gbp8	guanylate-binding protein 8	4	-0.241992	0.904275	0.347621	9.2251	7.07605	6.39853	3.29279	0	2.41059	0.0696621	0.0174562	0.0802468	0.0659517	0.0627879	0.0306795	0	0.0216893	0.29842	0.532198	0.329242	50.9336	23.0797	57.4442	36.043	47.5649	71.6059	97.3079	15.4448	0.366997	0.587361	0.45323	0.165757	0.52281	0.326191	0.48035	0.718131	1.00418	0.146782	-2.39641	6.3336e-12	0.319267	1620.86	1815.22	1640.85	595.781	932.769
ENSMUSG00000037548	H2-DMb2	histocompatibility 2, class II, locus Mb2	4	0.214556	0.919324	0.331851	3.07503	8.6485	11.5174	6.58558	5.76373	16.8742	0.167522	0.203514	0.0610013	0.183827	0.25774	0.13993	0.124373	0.346239	-0.333408	0.416274	0.294061	29.3848	13.045	26.5945	22.2619	17.1546	16.9912	20.6672	13.0061	0.45535	0.387989	0.596306	0.213658	0.551979	0.459456	0.395078	0.388608	0.486382	0.281886	-1.90843	1.4948e-09	0.284126	69.5614	125.249	107.688	44.1762	59.309
ENSMUSG00000040405	Havcr1	hepatitis A virus cellular receptor 1	4	0.0461659	0.99103	0.320132	0	0.786228	0	0	0	0	0.00406949	0	0	0.0122085	0	0	0	0	-0.0599482	0.921726	0.34825	5.87695	3.01039	2.12756	2.12018	1.5595	3.64098	3.44453	3.25153	0.0468429	0.0494439	0.0871253	0.0360199	0.0322595	0.0319669	0.0262383	0.0608345	0.0592204	0.0514823	-2.00141	4.39137e-07	0.346868	14.2475	25.0498	54.2428	11.9395	5.39173
ENSMUSG00000040498	Igsf23	immunoglobulin superfamily, member 23	4	-1.67085	4.99749e-05	0.340773	5.12505	12.5796	13.4369	0	0	0	0.174712	0	0.0795645	0.209251	0.23532	0	0	0	-1.46674	8.27306e-05	0.331479	13.7129	10.0346	8.51025	11.661	0.779752	2.42732	3.44453	2.43865	0.168242	0.0405753	0.217775	0.12862	0.138231	0.188343	0.0140538	0.0434456	0.0634393	0.0413624	-1.87944	4.37679e-07	0.325653	8.38089	18.7873	15.9538	11.9395	13.4793
ENSMUSG00000040752	Myh6	myosin, heavy polypeptide 6, cardiac muscle, alpha	4	-1.6487	6.29279e-13	0.209884	160.927	176.115	146.526	60.3678	40.3461	33.7483	0.834217	0.232408	0.782146	0.917137	0.803368	0.314262	0.213302	0.169659	-1.17061	3.56663e-10	0.171256	196.878	131.454	197.863	192.936	63.16	91.0244	75.7796	72.3466	0.872021	0.421884	0.978846	0.527494	1.00616	0.975589	0.356382	0.510053	0.436938	0.384161	-1.78497	3.42512e-18	0.192689	109.79	110.04	129.226	120.589	138.163
ENSMUSG00000041491	Cep78	centrosomal protein 78	4	-1.49022	1.08424e-34	0.116602	698.032	710.75	661.608	233.788	229.108	251.907	8.48985	2.92568	8.05947	8.79278	8.61729	2.89122	2.87744	3.0084	-1.62083	1.83888e-59	0.0972642	815.917	682.356	818.048	747.363	234.705	257.902	241.978	238.988	8.75029	3.22708	9.63684	6.50469	9.88212	8.97751	3.14607	3.43308	3.31447	3.01468	-1.06112	3.28731e-23	0.101523	389.712	376.642	539.237	519.368	471.776
ENSMUSG00000042638	Gucy2c	guanylate cyclase 2c	4	-0.901194	0.126045	0.350408	31.7753	25.1593	23.6746	7.68318	10.0865	7.23178	0.211686	0.0661059	0.236181	0.200369	0.198507	0.0611678	0.0815512	0.0555986	-0.52984	0.231601	0.338329	11.7539	60.2079	13.8292	11.661	5.45827	18.8117	18.0838	13.0061	0.164143	0.118346	0.0893705	0.369481	0.107545	0.0901743	0.0471003	0.161206	0.15946	0.105618	-1.18807	0.00714958	0.335539	26.8189	16.9981	35.896	56.1157	33.6983
ENSMUSG00000042684	Npl	N-acetylneuraminate pyruvate lyase	4	-0.427271	0.523958	0.262583	83.0259	66.0431	62.0658	39.5135	53.3145	53.0331	1.26496	0.877039	1.40781	1.19988	1.18719	0.717634	0.983355	0.930126	-0.724649	0.00607643	0.227062	175.329	92.3187	115.952	133.571	94.35	60.6829	68.8906	69.9079	2.18675	1.43112	3.04118	1.29243	2.05708	2.35634	1.85732	1.1863	1.38579	1.29507	-1.56646	2.67359e-10	0.224491	204.494	302.387	269.619	95.516	123.336
ENSMUSG00000043091	Tuba1c	tubulin, alpha 1C	4	-1.52079	2.5829e-06	0.275922	103.526	51.891	52.468	17.5615	14.4093	19.2848	1.08289	0.269991	1.54054	0.82736	0.880758	0.279907	0.233239	0.296826	-0.396135	0.16887	0.22488	116.56	83.2876	112.761	126.151	84.2133	63.1103	108.503	67.4693	1.62655	1.38748	1.77431	1.02327	1.75559	1.95302	1.45485	1.08273	1.91545	1.0969	-0.65206	0.051414	0.230413	84.647	98.4099	90.1388	54.9217	47.1776
ENSMUSG00000044103	Il1f9	interleukin 1 family, member 9	4	-0.563023	0.339527	0.282991	56.3756	26.7317	25.5941	13.1712	21.614	31.3377	0.677699	0.416726	1.00639	0.511304	0.51541	0.25184	0.419703	0.578635	-1.3668	8.71941e-07	0.251	47.9951	63.2183	36.1686	57.2448	21.8331	10.9229	13.7781	21.9478	0.886726	0.349284	0.876451	0.931752	0.675531	1.06317	0.452483	0.224807	0.29179	0.428056	-1.00204	0.0053316	0.275833	20.9522	16.9981	23.133	22.6851	28.9805
ENSMUSG00000044338	Aplnr	apelin receptor	4	-0.737229	0.293962	0.352857	23.5752	8.6485	18.5557	5.48798	4.3228	3.61589	0.14256	0.0379647	0.1875	0.0736997	0.16648	0.0467505	0.0373977	0.0297458	-0.043674	0.944687	0.347019	60.7285	10.0346	13.8292	34.983	14.8153	27.9142	65.446	5.69018	0.241128	0.264924	0.494079	0.065892	0.115075	0.289465	0.136795	0.255958	0.6175	0.0494433	-0.676804	0.262105	0.346279	29.3331	18.7873	33.5029	10.7456	14.1533
ENSMUSG00000044678	Ly6k	lymphocyte antigen 6 complex, locus K	4	-0.0433329	0.991078	0.30732	0	0.786228	0.639853	0	0	0	0.0193924	0	0	0.0313315	0.0268456	0	0	0	-0.723775	0.0818207	0.337245	2.93848	0	3.19135	5.30045	0	0	1.72226	0	0.11027	0.0189977	0.111798	0	0.124185	0.205097	0	0	0.0759908	0	-1.51364	0.000263925	0.340543	10.8952	13.4195	11.1676	2.3879	7.41363
ENSMUSG00000046750	Selenov	selenoprotein V	4	-0.711551	0.130363	0.278419	100.451	69.9743	76.7824	38.4159	36.0233	59.0596	2.00914	1.0843	2.31054	1.72455	1.99233	0.94645	0.901317	1.40512	-1.51452	3.07161e-08	0.248952	127.334	93.3222	131.909	150.533	39.7674	25.4868	37.0287	46.3343	2.88631	0.978162	2.99614	1.77227	3.17449	3.60233	1.06194	0.675887	1.01043	1.16439	-0.620089	0.110675	0.250748	59.5043	80.5172	67.0058	47.758	53.9173
ENSMUSG00000047220	Ccdc36	coiled-coil domain containing 36	4	-0.00819035	0.998893	0.277467	2318.57	781.51	705.758	942.836	857.355	1975.48	13.4103	13.5246	23.6023	8.52404	8.10452	10.2801	9.49352	20.8003	-1.57374	1.23195e-08	0.252009	3610.41	4959.12	2349.89	3305.36	903.733	1035.25	808.603	1242.08	34.8274	11.6024	37.5964	41.6795	25.0277	35.0061	10.6804	12.15	9.76507	13.814	-0.103458	0.894883	0.243693	571.577	772.07	607.041	939.639	831.674
ENSMUSG00000047293	Gpr15	G protein-coupled receptor 15	4	-1.13178	0.0102343	0.32013	30.7503	21.2281	21.1152	10.976	5.76373	7.23178	0.587738	0.193893	0.701278	0.518718	0.543218	0.268108	0.142981	0.170589	-1.23477	0.000242718	0.297605	29.3848	15.052	20.2119	18.0215	4.67851	7.88878	10.3336	4.06441	0.469697	0.178033	0.68552	0.283412	0.482267	0.427588	0.123869	0.207419	0.279576	0.101268	-1.03911	0.0080801	0.296592	20.1141	18.7873	25.526	21.4911	14.8273
ENSMUSG00000051113	Fam71e1	family with sequence similarity 71, member E1	4	-0.763517	0.0305646	0.241259	82.0009	60.5395	68.4643	35.1231	37.4643	42.1854	2.58847	1.40924	2.84146	2.24771	2.67624	1.30359	1.41213	1.51199	-1.41576	1.01449e-09	0.212315	99.9082	70.2425	78.7198	89.0475	33.5294	21.239	18.0838	41.457	2.90381	1.12756	3.54145	2.00959	2.85396	3.21024	1.34885	0.848507	0.743394	1.56948	-1.25115	9.52276e-07	0.222286	72.9138	72.4655	46.2659	71.637	55.9392
ENSMUSG00000052861	Dnah6	dynein, axonemal, heavy chain 6	4	-1.60999	7.22365e-05	0.333995	345.429	559.794	474.771	100.979	102.306	49.4172	1.14775	0.209705	0.803211	1.39469	1.24536	0.251495	0.258766	0.118854	-0.0698542	0.897881	0.31494	295.807	95.3291	292.54	253.361	398.454	251.834	89.5577	136.564	0.552813	0.586184	0.703618	0.183013	0.7117	0.612921	1.07563	0.675125	0.247048	0.346932	-1.02739	0.0135827	0.307964	347.807	351.592	583.908	187.45	208.929
ENSMUSG00000054385	Ceacam2	carcinoembryonic antigen-related cell adhesion molecule 2	4	-0.806432	0.130888	0.315837	21.5252	18.8695	19.1956	9.87837	8.6456	7.23178	0.162451	0.0703773	0.16547	0.155421	0.166461	0.0813363	0.0722938	0.0575018	-0.942993	0.00271863	0.273146	46.0361	21.0728	31.9135	28.6224	16.3748	23.6663	8.61132	8.12883	0.245338	0.125673	0.362016	0.133745	0.256677	0.228913	0.146138	0.20975	0.0785325	0.0682709	-1.79971	3.39192e-08	0.289501	35.1998	33.1015	47.0636	23.879	21.5669
ENSMUSG00000054836	Elp6	elongator acetyltransferase complex subunit 6	4	-0.641836	0.14857	0.257697	5624.23	2147.97	2110.88	1498.22	1335.74	2985.52	45.5493	27.1598	74.5652	30.5127	31.57	21.2753	19.2633	40.9409	-1.83621	2.04583e-13	0.232089	8401.1	13472.5	7060.32	7737.59	2052.31	2065.04	1829.91	2734.54	116.517	32.8858	113.938	147.471	97.935	106.726	31.5886	31.5646	28.7812	39.6089	-0.474095	0.204811	0.223486	1640.98	2058.56	1675.15	2270.89	2083.23
ENSMUSG00000055546	Timd4	T cell immunoglobulin and mucin domain containing 4	4	0.410771	0.73922	0.344233	0	0.786228	0	0	2.88187	3.61589	0.00380168	0.0310251	0	0.0114051	0	0	0.0424403	0.0506349	-0.827128	0.0539679	0.353036	20.5693	2.00693	8.51025	13.7812	0.779752	4.24781	7.75019	2.43865	0.15549	0.0597767	0.284871	0.022433	0.120546	0.194111	0.0122558	0.066303	0.124477	0.0360708	-1.82148	7.10909e-06	0.347799	39.3902	83.2011	90.1388	22.6851	26.2847
ENSMUSG00000055560		zinc finger protein 459	4	-1.03237	4.82663e-05	0.210221	153.752	92.7749	122.852	46.0991	64.842	56.649	1.15676	0.527093	1.36201	0.880583	1.22767	0.437402	0.624816	0.51906	-1.57967	7.37058e-16	0.18329	138.108	176.61	112.761	124.03	47.5649	43.0849	32.723	45.5214	1.18286	0.428416	1.25152	1.2917	1.04511	1.1431	0.489173	0.440032	0.343892	0.440568	-1.12414	6.17078e-08	0.183784	136.609	92.1474	100.509	127.753	138.163
ENSMUSG00000055826	Tescl	tescalcin-like	4	-0.562554	0.484624	0.329317	7.17508	1.57246	1.27971	0	0	0	0.114041	0	0.238245	0.055944	0.0479342	0	0	0	-1.93697	5.11213e-07	0.348792	17.6309	6.02079	9.57404	15.9013	0	0.606829	0	0	0.411461	0.00580766	0.598863	0.165057	0.332608	0.549318	0	0.0232306	0	0	-1.25266	0.00530836	0.344635	6.70471	11.6303	6.38151	7.1637	4.71776
ENSMUSG00000056777			4	0.000918304	0.999824	0.314759	2.05002	0.786228	1.27971	1.0976	1.44093	1.2053	0.0880351	0.0810034	0.124865	0.0513109	0.0879291	0.0716066	0.0954687	0.0759349	-1.70174	9.78832e-06	0.345145	9.79492	17.0589	6.38269	5.30045	0.779752	0	0	2.43865	0.552699	0.0543549	0.610298	0.857865	0.40675	0.335884	0.0551384	0	0	0.162281	-0.483228	0.472785	0.333996	5.02854	0.894635	0.797688	0	2.69586
ENSMUSG00000058147	Xlr3c	X-linked lymphocyte-regulated 3C	4	-0.472694	0.566249	0.30605	0	3.14491	5.11883	0	0	0	0.0566102	0	0	0.0625838	0.107247	0	0	0	-1.50895	6.25117e-05	0.335719	15.6719	5.01732	10.6378	13.7812	0	1.21366	0.861132	0	0.211923	0.0112404	0.297751	0.0769364	0.206713	0.26629	0	0.0259878	0.0189737	0	-0.725858	0.179789	0.329278	0.838089	1.78927	2.39307	1.19395	10.7835
ENSMUSG00000058443			4	-0.666786	0.384537	0.351169	17.4252	5.50359	1.91956	3.29279	0	3.61589	0.336847	0.0960412	0.690882	0.233804	0.0858553	0.139836	0	0.148288	-1.61446	3.45152e-05	0.347982	21.5488	17.0589	27.6583	7.42063	3.89876	3.03415	2.5834	1.62577	0.721463	0.127523	0.873992	0.558422	1.14734	0.306098	0.17946	0.138695	0.121514	0.0704239	-0.291593	0.743639	0.349277	5.86663	9.84099	4.78613	1.19395	4.0438
ENSMUSG00000058523	Mup5	major urinary protein 5	4	-1.64466	1.8889e-05	0.321409	47.1505	36.1665	25.5941	6.58558	4.3228	8.43708	1.21677	0.217148	1.4996	1.23246	0.918265	0.224342	0.14955	0.277552	-0.949106	0.00581491	0.295987	12.7334	30.1039	36.1686	10.6009	9.35703	9.10244	6.88906	12.1932	0.68977	0.340719	0.414277	0.790491	1.20354	0.350772	0.345494	0.333768	0.25993	0.423685	-1.27185	0.000433384	0.29426	38.5521	35.7854	19.9422	31.0427	19.545
ENSMUSG00000058670	4932411N23Rik	RIKEN cDNA 4932411N23 gene	4	-0.406938	0.732258	0.33639	8.20009	0	3.19927	1.0976	0	2.41059	0.0339902	0.0105605	0.0708071	0	0.0311636	0.0101515	0	0.0215301	-1.74887	8.32671e-06	0.352163	12.7334	23.0797	10.6378	16.9614	1.5595	1.21366	3.44453	0.812883	0.131374	0.0176675	0.112476	0.164541	0.0961062	0.152375	0.0156336	0.0120824	0.0352854	0.0076687	-0.333958	0.69042	0.345504	0	0.894635	1.59538	5.96975	3.36983
ENSMUSG00000060068			4	-0.550772	0.505642	0.330258	4.10004	3.14491	3.19927	0	0	2.41059	0.417855	0.0940425	0.463922	0.38128	0.408363	0	0	0.282127	-1.49541	0.000131595	0.347133	2.93848	4.01386	8.51025	9.5408	0	0.606829	0	0	0.711433	0.0197907	0.340124	0.374976	1.00749	1.12314	0	0.0791629	0	0	-1.24047	0.00527807	0.341123	5.86663	5.36781	1.59538	7.1637	4.71776
ENSMUSG00000060183	Cxcl11	chemokine (C-X-C motif) ligand 11	4	0.0386163	0.993071	0.348491	2.05002	0.786228	1.27971	1.0976	1.44093	4.82119	0.0112074	0.0199792	0.0158961	0.0065322	0.0111939	0.00911597	0.0121538	0.038668	-1.0464	0.0116894	0.353331	494.643	27.0935	236.16	750.543	56.1422	88.5971	271.257	15.4448	3.01695	0.980895	3.92358	0.173454	1.91593	6.05483	0.505402	0.792046	2.49529	0.130843	-2.29856	5.23348e-09	0.352489	1069.4	1503.88	1564.27	441.762	562.762
ENSMUSG00000060424	Pantr1	POU domain, class 3, transcription factor 3 adjacent noncoding transcript 1	4	-0.778387	0.000708448	0.181689	4928.25	3122.9	3727.15	2186.41	1801.17	2601.03	58.6918	32.8829	69.5372	47.2129	59.3252	33.0433	27.6447	37.9607	-1.75074	1.97072e-25	0.160235	3663.3	6786.43	3639.2	4379.23	1416.81	1348.37	1014.41	1335.57	62.4861	20.6781	52.8755	79.0589	53.7242	64.2858	23.2087	21.9348	16.9804	20.5885	-0.888024	3.95134e-07	0.15338	3529.19	2784.11	2901.19	3659.46	3557.19
ENSMUSG00000060730			4	-0.181121	0.943271	0.347131	6.15006	2.35868	1.27971	1.0976	2.88187	2.41059	0.280366	0.188476	0.511101	0.210027	0.119971	0.0977005	0.260516	0.207212	-2.0237	1.39672e-07	0.348508	8.81543	16.0554	10.6378	13.7812	2.33926	0.606829	0.861132	0	0.991884	0.0921838	0.749425	1.10163	0.924954	1.19153	0.225694	0.0581422	0.0848994	0	0.672596	0.279465	0.353103	3.35236	1.78927	0.797688	0	1.34793
ENSMUSG00000062083			4	0.188567	0.939397	0.337307	12.3001	4.71737	5.11883	9.87837	4.3228	10.8477	0.370609	0.424672	0.591274	0.242972	0.27758	0.508618	0.226036	0.539361	-1.72731	1.71748e-07	0.299487	21.5488	40.1386	29.7859	28.6224	7.79752	6.67512	7.75019	4.06441	1.39555	0.365135	1.05964	1.59304	1.49806	1.43146	0.435161	0.369944	0.441976	0.213458	-0.563363	0.328415	0.31686	9.21898	9.84099	11.9653	5.96975	11.4574
ENSMUSG00000063245			4	-1.39514	0.00144625	0.340638	19.4752	10.221	13.4369	3.29279	1.44093	1.2053	0.350603	0.0487702	0.449368	0.252691	0.349751	0.0813788	0.0361658	0.0287659	-1.10148	0.00221973	0.313194	7.83593	20.0693	20.2119	22.2619	6.23802	7.28195	8.61132	3.25153	0.397409	0.169627	0.184956	0.382329	0.48794	0.534411	0.167102	0.193716	0.235721	0.0819679	-1.11486	0.00994107	0.32445	10.0571	16.9981	10.3699	11.9395	8.08759
ENSMUSG00000064722			4	-1.17099	0.000357979	0.262928	54.3256	54.2497	43.51	25.2447	20.1731	10.8477	12.2796	4.57655	12.3892	13.2561	11.1936	6.1665	5.00434	2.55883	-1.28257	9.71255e-07	0.236521	47.0156	45.1559	38.2961	36.043	8.57728	13.3502	23.2506	14.6319	9.29003	3.9293	10.9683	8.50237	9.13768	8.55176	2.27093	3.51017	6.29045	3.64566	-1.64284	1.02319e-10	0.230816	52.7996	67.0977	49.4567	91.9342	78.18
ENSMUSG00000066000	Zfp979	zinc finger protein 979	4	-0.357008	0.68762	0.27416	58.4256	34.594	44.7897	27.4399	40.3461	32.543	0.552009	0.404271	0.662619	0.420378	0.57303	0.333327	0.497733	0.381753	-0.865399	0.0014738	0.237509	99.9082	90.3118	61.6993	75.2664	39.7674	41.8712	49.0845	34.1411	0.906237	0.538633	1.1591	0.845648	0.732118	0.888085	0.523602	0.547487	0.660408	0.423032	-2.06362	1.92596e-15	0.241584	150.856	163.718	175.491	72.831	88.2895
ENSMUSG00000066180			4	-1.26888	0.00437231	0.335078	15.3752	4.71737	3.19927	0	0	0	0.488059	0	0.936489	0.307866	0.219823	0	0	0	-1.63731	2.98569e-05	0.350249	9.79492	11.0381	5.31891	7.42063	0.779752	0	0.861132	0	0.493646	0.0293407	0.610298	0.555089	0.338958	0.470237	0.0551384	0	0.0622244	0	-1.15767	0.0125805	0.34436	4.19045	7.15708	4.78613	9.5516	2.0219
ENSMUSG00000067235	H2-Q10	histocompatibility 2, Q region locus 10	4	-0.219263	0.920099	0.341435	9.2251	11.7934	7.03839	7.68318	2.88187	4.82119	0.0675236	0.037048	0.0627067	0.0858937	0.0539703	0.0559385	0.0213084	0.033897	0.248828	0.586875	0.30944	74.4414	17.0589	54.2529	58.3049	42.8864	70.999	122.281	19.5092	0.352882	0.50645	0.517625	0.0957368	0.385839	0.412327	0.338436	0.556408	0.986072	0.144883	-1.60825	4.71787e-06	0.302139	170.97	261.234	263.237	99.0979	117.944
ENSMUSG00000067341	H2-Eb2	histocompatibility 2, class II antigen E beta2	4	0.226673	0.915942	0.345067	0	0	0.639853	0	1.44093	0	0.0032043	0.00695811	0	0	0.00961289	0	0.0208743	0	0.386789	0.428567	0.348575	2.93848	1.00346	3.19135	4.24036	2.33926	6.06829	7.75019	2.43865	0.0385719	0.0718187	0.0400327	0.0110337	0.0444681	0.058753	0.0361682	0.093175	0.122449	0.0354829	-1.65206	2.65823e-05	0.332907	20.1141	16.9981	30.3122	14.3274	10.7835
ENSMUSG00000067577	A430093F15Rik	RIKEN cDNA A430093F15 gene	4	-0.0949945	0.97765	0.337673	4.10004	1.57246	1.91956	1.0976	1.44093	2.41059	0.0368622	0.024279	0.0570306	0.0234356	0.0301204	0.0163527	0.0218021	0.0346823	-0.221476	0.683511	0.351555	3.91797	0	5.31891	6.36054	3.89876	1.21366	4.30566	1.62577	0.0563008	0.044545	0.0557492	0	0.0774075	0.0920464	0.0629595	0.0194632	0.0710505	0.0247066	-1.51439	0.000396517	0.34854	7.5428	24.1552	25.526	5.96975	10.7835
ENSMUSG00000067870			4	-0.308839	0.844229	0.342099	23.5752	11.7934	9.5978	1.0976	12.9684	16.8742	1.22031	0.84926	1.83483	0.98346	0.842654	0.0914973	1.09789	1.35839	-1.73898	8.76131e-07	0.31942	47.0156	49.1698	39.3599	29.6825	5.45827	6.06829	12.0559	8.12883	3.12779	0.710503	3.74316	3.15952	3.20504	2.40343	0.493183	0.544507	1.11312	0.691197	0.0497876	0.967472	0.321826	7.5428	15.2088	17.5491	10.7456	10.1095
ENSMUSG00000068252	Apol7b	apolipoprotein L 7b	4	-0.000305827	0.999824	0.290927	1.02501	0	0	0	0	0	0.00454826	0	0.0136448	0	0	0	0	0	-0.271927	0.56382	0.320504	0.979492	2.00693	0	1.06009	0	1.21366	0	0	0.0125193	0.00465664	0.0133382	0.0220574	0	0.0146816	0	0.0186266	0	0	-1.85669	1.15003e-06	0.332024	9.21898	19.682	12.763	3.58185	7.41363
ENSMUSG00000073407	Gm6034	predicted gene 6034	4	-0.738343	0.237306	0.331885	6.15006	4.71737	2.55941	1.0976	0	0	0.0846231	0.00705981	0.110796	0.0910589	0.0520144	0.0211794	0	0	-0.805442	0.0583651	0.349178	8.81543	3.01039	2.12756	3.18027	2.33926	0	1.72226	0	0.0767365	0.0214336	0.16246	0.0447767	0.0401021	0.0596075	0.0489256	0	0.0368088	0	-1.53092	0.000266322	0.344649	14.2475	12.5249	9.57226	2.3879	6.73966
ENSMUSG00000073647			4	-1.56136	1.56124e-05	0.302668	28.7003	64.4707	41.5905	18.6591	2.88187	8.43708	1.89192	0.416409	1.12579	2.70963	1.84036	0.783949	0.122964	0.342315	-0.361049	0.324951	0.27147	23.5078	21.0728	35.1048	19.0816	18.7141	16.3844	22.3894	15.4448	0.961288	0.82424	0.943276	0.682457	1.44071	0.778713	0.852219	0.740965	1.04188	0.661891	-1.15097	0.000362937	0.263591	52.7996	42.9425	54.2428	37.0125	53.2433
ENSMUSG00000073682			4	-0.724743	0.237306	0.325773	48.1755	25.1593	14.0768	16.464	7.20467	15.6689	3.76584	1.72453	5.9801	3.34625	1.97117	2.18899	0.972814	2.01179	-1.53412	2.95e-06	0.295573	53.872	107.371	28.7221	53.0045	13.2558	10.9229	18.0838	21.135	7.10507	2.25071	6.84074	11.0041	3.73026	6.84522	1.9103	1.56322	2.66305	2.86628	-0.986972	0.0169523	0.302977	21.7903	18.7873	34.3006	28.6548	34.3723
ENSMUSG00000074547			4	0.0345168	0.993976	0.333912	3.07503	1.57246	0.639853	1.0976	2.88187	1.2053	0.0878356	0.0890443	0.147818	0.0809908	0.0346975	0.0565131	0.150691	0.059929	-1.78514	4.92332e-06	0.351381	16.6514	17.0589	9.57404	11.661	2.33926	1.82049	2.5834	1.62577	0.640141	0.116038	0.818816	0.677041	0.48152	0.583186	0.130548	0.100894	0.147325	0.0853832	-0.139992	0.899097	0.342271	0.838089	0.894635	0.797688	0	2.69586
ENSMUSG00000076462			4	0.0632148	0.989774	0.327351	0	0.786228	0	0	0	0	0.0147519	0	0	0.0442557	0	0	0	0	-0.0652427	0.914529	0.344637	0.979492	0	0	1.06009	0	0.606829	1.72226	0	0.0276445	0.0360228	0.0526382	0	0	0.0579399	0	0.0367542	0.107337	0	-2.22529	1.04741e-08	0.347243	26.8189	44.7318	39.8844	15.5214	14.1533
ENSMUSG00000076479			4	0.0782495	0.977684	0.281204	0	0	0	0	0	0	0	0	0	0	0	0	0	0	0.0633578	0.906291	0.30805	0	0	0	0	0	1.21366	0	0	0	0.0280414	0	0	0	0	0	0.112165	0	0	-1.63488	2.6244e-05	0.329222	9.21898	28.6283	12.763	4.7758	4.71776
ENSMUSG00000080880			4	-1.42414	0.0011507	0.342526	12.3001	9.43473	14.0768	2.19519	4.3228	0	0.427648	0.0787799	0.412141	0.338722	0.532081	0.0787836	0.157556	0	-1.15096	0.00410167	0.346606	6.85644	6.02079	4.25513	4.24036	0	2.42732	0.861132	0	0.174642	0.0319999	0.235013	0.166561	0.149173	0.147819	0	0.0937693	0.0342305	0	-1.77177	3.1526e-06	0.328107	15.0856	14.3142	13.5607	8.35765	12.1314
ENSMUSG00000080917			4	0.147642	0.939397	0.267268	0	0	0	0	0	1.2053	0	0.00668061	0	0	0	0	0	0.0200418	-0.530507	0.171498	0.302741	0	1.00346	5.31891	3.18027	0	0.606829	0.861132	0	0.0389931	0.00691759	0	0.0133188	0.0894628	0.0531908	0	0.0112472	0.0164232	0	-1.56155	2.42801e-05	0.313364	6.70471	9.84099	19.9422	9.5516	2.0219
ENSMUSG00000081123			4	-0.769641	0.20558	0.333137	12.3001	6.28982	4.47897	0	1.44093	1.2053	0.476323	0.0556371	0.729555	0.399729	0.299686	0	0.0929665	0.0739447	-1.29022	0.00124856	0.349421	4.89746	35.1213	1.06378	9.5408	2.33926	1.21366	0.861132	1.62577	0.667953	0.102505	0.297151	1.7199	0.0660149	0.588745	0.16108	0.0829934	0.0605935	0.105352	-1.04103	0.0329537	0.345763	3.35236	1.78927	11.1676	9.5516	14.8273
ENSMUSG00000081159			4	-0.653809	0.397046	0.349295	7.17508	2.35868	5.11883	1.0976	0	2.41059	0.250447	0.0593724	0.348325	0.122689	0.280328	0.0570726	0	0.121045	-2.5583	1.93008e-12	0.336289	21.5488	26.0901	17.0205	20.1417	2.33926	0.606829	0.861132	1.62577	0.999417	0.0754071	1.07014	1.04573	0.864511	1.0173	0.131841	0.0339643	0.0495947	0.0862286	-0.81512	0.133012	0.342789	10.8952	5.36781	3.98844	4.7758	4.0438
ENSMUSG00000081303			4	-1.24608	0.0088525	0.348259	16.4002	11.0072	10.2377	3.29279	1.44093	1.2053	0.146406	0.0233591	0.181247	0.13034	0.127633	0.0389775	0.0173221	0.0137778	-1.04221	0.00795064	0.336333	6.85644	16.0554	12.7654	18.0215	3.11901	3.03415	7.75019	4.8773	0.144706	0.0597945	0.0775138	0.146497	0.147603	0.207208	0.0400178	0.0386596	0.101611	0.0588894	-0.635052	0.292686	0.339468	9.21898	9.84099	12.763	3.58185	3.36983
ENSMUSG00000081665	Pira1	paired-Ig-like receptor A1	4	-0.0147308	0.998077	0.251061	0	0.786228	0	0	0	0	0.00404359	0	0	0.0121308	0	0	0	0	-0.0151565	0.977196	0.283281	1.95898	0	0	2.12018	0	0.606829	3.44453	0	0.0151551	0.0172295	0.028857	0	0	0.0317635	0	0.0100746	0.0588436	0	-1.70174	4.28822e-07	0.294665	5.02854	20.5766	29.5145	7.1637	3.36983
ENSMUSG00000081788			4	-1.72375	3.35472e-06	0.315687	21.5252	21.2281	21.1152	4.39039	4.3228	1.2053	0.322413	0.0504353	0.305772	0.323103	0.338363	0.0668006	0.0667958	0.0177096	-1.45619	7.48002e-06	0.291821	14.6924	19.0658	15.9567	16.9614	7.01777	1.82049	4.30566	4.8773	0.231235	0.0734511	0.213501	0.22361	0.237156	0.250672	0.115735	0.0298151	0.0725601	0.0756946	-1.49984	5.51381e-06	0.283555	18.438	25.9444	23.133	22.6851	19.545
ENSMUSG00000081946			4	0.250693	0.896538	0.345057	0	1.57246	2.55941	1.0976	2.88187	3.61589	0.080639	0.141989	0	0.0891481	0.152769	0.062205	0.165868	0.197895	-2.30049	1.72604e-09	0.349622	21.5488	45.1559	21.2756	29.6825	5.45827	1.82049	2.5834	0	1.48771	0.152128	1.16637	1.97267	1.17782	1.63399	0.335293	0.111056	0.162164	0	-0.157077	0.887351	0.351142	8.38089	1.78927	3.98844	1.19395	0.673966
ENSMUSG00000082082			4	-1.33966	0.00342349	0.34725	9.2251	20.4419	14.7166	1.0976	1.44093	1.2053	0.297177	0.024841	0.172314	0.409119	0.310097	0.0219594	0.0292771	0.0232867	-1.60117	5.15973e-05	0.352535	13.7129	7.02425	13.8292	11.661	0	1.21366	0.861132	0	0.216805	0.0113046	0.262021	0.108326	0.270263	0.22661	0	0.0261363	0.0190821	0	-0.912758	0.083845	0.349832	10.8952	12.5249	12.763	11.9395	12.1314
ENSMUSG00000082305			4	-1.58217	5.00624e-05	0.322741	28.7003	24.3731	15.9963	5.48798	4.3228	2.41059	0.317695	0.0570057	0.375429	0.341609	0.236048	0.0768919	0.0615092	0.0326159	-1.80589	2.69031e-08	0.295675	20.5693	20.0693	30.8497	26.5022	1.5595	5.46146	6.88906	4.8773	0.318721	0.0706651	0.275245	0.216749	0.422213	0.360675	0.0236833	0.082366	0.106908	0.0697037	-0.943131	0.0235392	0.300473	10.0571	9.84099	23.9307	10.7456	18.1971
ENSMUSG00000082308			4	-0.954904	0.0732291	0.339364	5.12505	5.50359	7.67824	2.19519	0	0	0.330523	0.0394817	0.258176	0.297059	0.436333	0.118445	0	0	-1.36545	0.000617555	0.350775	1.95898	9.03118	6.38269	7.42063	0.779752	0	0.861132	0	0.300471	0.0242664	0.10095	0.375618	0.336404	0.388912	0.0456025	0	0.051463	0	-1.22606	0.00681178	0.344731	5.86663	8.94635	3.98844	8.35765	2.0219
ENSMUSG00000082433			4	-0.711632	0.231337	0.317186	4.10004	4.71737	2.55941	0	0	0	0.0749753	0	0.076584	0.0944121	0.0539298	0	0	0	-0.820492	0.0462807	0.340097	4.89746	0	3.19135	7.42063	0.779752	0.606829	0.861132	0	0.0750383	0.0122649	0.093579	0	0.0623683	0.144206	0.0169091	0.0130682	0.0190821	0	-1.5236	0.000213342	0.33889	5.86663	14.3142	11.9653	4.7758	5.39173
ENSMUSG00000082816			4	0.393991	0.766728	0.352467	3.07503	2.35868	2.55941	5.48798	4.3228	4.82119	0.0830023	0.1522	0.0901943	0.0741272	0.0846854	0.172413	0.13792	0.146267	-1.64895	1.73819e-05	0.343472	11.7539	27.0935	23.4032	15.9013	6.23802	1.82049	3.44453	3.25153	0.553056	0.124509	0.352671	0.656115	0.718199	0.48524	0.212418	0.0615624	0.119858	0.104196	-0.75661	0.185749	0.346335	14.2475	3.57854	5.58382	8.35765	3.36983
ENSMUSG00000082976	Gm15056	predicted gene 15056	4	0.00194123	0.999179	0.242037	0	0	0	0	0	0	0	0	0	0	0	0	0	0	-0.389099	0.273592	0.267792	26.4463	2.00693	1.06378	126.151	0	1.21366	8.61132	0	3.159	0.227806	2.12237	0.129992	0.0873156	10.2963	0	0.109773	0.80145	0	-1.82103	3.76724e-09	0.277009	180.189	738.074	853.527	38.2064	54.5912
ENSMUSG00000083245			4	0.323808	0.837501	0.350003	4.10004	3.93114	1.91956	5.48798	5.76373	4.82119	0.102033	0.166859	0.119781	0.123055	0.0632618	0.171728	0.183163	0.145686	-1.50765	0.000144581	0.351997	8.81543	12.0416	8.51025	6.36054	0.779752	0.606829	2.5834	0	0.251838	0.0341056	0.263452	0.290448	0.260126	0.193325	0.0264467	0.0204393	0.0895364	0	-0.182798	0.862771	0.350998	4.19045	6.26245	4.78613	0	1.34793
ENSMUSG00000083421			4	-0.304721	0.853091	0.348633	39.9754	19.6557	14.7166	12.0736	12.9684	25.3112	0.858333	0.588371	1.32587	0.698511	0.550622	0.428913	0.467872	0.868329	-1.55857	2.8266e-05	0.332498	43.0976	172.596	59.5718	89.0475	24.9521	20.0254	25.834	9.75459	2.83212	0.774125	1.46224	4.72631	2.06723	3.07271	0.960789	0.765747	1.0165	0.353469	-0.278349	0.749114	0.337495	3.35236	5.36781	15.1561	14.3274	22.9148
ENSMUSG00000083431			4	-0.00434729	0.999179	0.342836	5.12505	6.28982	1.27971	3.29279	1.44093	7.23178	0.0658775	0.0622461	0.0761104	0.100084	0.0214385	0.0523766	0.0232768	0.111085	-1.92131	8.39667e-07	0.352287	16.6514	38.1317	21.2756	9.5408	0	3.03415	1.72226	0.812883	0.29962	0.0238702	0.252961	0.467537	0.330574	0.147409	0	0.0519494	0.0303426	0.0131889	-0.76006	0.186507	0.348363	17.5999	3.57854	2.39307	2.3879	1.34793
ENSMUSG00000083815			4	-1.17766	0.0075854	0.324772	3.07503	8.6485	7.03839	0	0	0	0.194416	0	0.088431	0.266486	0.228332	0	0	0	-1.00742	0.0118872	0.340908	2.93848	5.01732	4.25513	1.06009	0	0	0	0	0.0913292	0	0.0864439	0.119127	0.128029	0.0317169	0	0	0	0	-1.57207	0.000119345	0.339412	6.70471	6.26245	7.1792	7.1637	8.08759
ENSMUSG00000083890			4	-0.975023	0.0754734	0.348388	12.3001	4.71737	5.11883	1.0976	2.88187	0	0.257741	0.0480336	0.411204	0.168976	0.193044	0.0393023	0.104799	0	-1.93838	3.45856e-07	0.344301	16.6514	21.0728	12.7654	6.36054	0.779752	1.82049	1.72226	1.62577	0.454704	0.057029	0.569449	0.581639	0.4465	0.221225	0.0302635	0.0701671	0.0683054	0.0593801	-1.31663	0.00264723	0.343088	3.35236	4.47318	8.77457	8.35765	7.41363
ENSMUSG00000084283			4	-0.824182	0.169664	0.340268	18.4502	10.221	14.0768	3.29279	2.88187	9.64238	0.218634	0.0803206	0.267252	0.158632	0.230018	0.0510871	0.0454076	0.144467	-1.87982	2.99141e-08	0.308757	30.3642	53.1836	28.7221	40.2834	11.6963	6.06829	3.44453	7.31595	0.532081	0.11825	0.449926	0.636038	0.435288	0.607071	0.19669	0.101341	0.0591913	0.115778	-0.877202	0.0767334	0.330927	5.86663	8.05172	10.3699	11.9395	6.73966
ENSMUSG00000084796			4	-0.0460636	0.991653	0.352087	1.02501	2.35868	3.19927	1.0976	0	2.41059	0.261064	0.133754	0.1121	0.276392	0.3947	0.128572	0	0.272688	-0.591162	0.182763	0.344836	25.4668	5.01732	14.8929	34.983	7.01777	11.5298	18.9449	4.8773	2.24667	1.34639	2.84911	0.453038	1.70412	3.98041	0.891029	1.45377	2.45798	0.582764	-0.664676	0.265877	0.342124	11.7333	21.4712	39.0867	16.7153	12.8054
ENSMUSG00000085204			4	-0.788246	0.168665	0.325047	15.3752	11.7934	19.1956	6.58558	5.76373	7.23178	1.04291	0.436846	0.968575	0.796034	1.36412	0.44436	0.394958	0.471219	-0.999696	0.0021274	0.283107	28.4053	19.0658	19.1481	40.2834	11.6963	16.3844	11.1947	5.69018	1.68109	0.818415	1.8305	0.99164	1.26206	2.64018	0.855413	1.18999	0.836631	0.391629	-0.613342	0.23432	0.301473	10.0571	17.8927	12.763	16.7153	10.1095
ENSMUSG00000085437	1700047A11Rik	RIKEN cDNA 1700047A11 gene	4	-0.369618	0.774811	0.336415	8.20009	3.93114	1.91956	0	1.44093	3.61589	0.223016	0.0811966	0.376349	0.193317	0.0993832	0	0.0719367	0.171653	-1.54791	8.79889e-05	0.351087	17.6309	20.0693	5.31891	16.9614	1.5595	0.606829	3.44453	0	0.663386	0.0756878	0.827758	0.760482	0.255408	0.809894	0.0830947	0.0321098	0.187547	0	0.0746941	0.9536	0.348573	0.838089	0	0.797688	9.5516	2.69586
ENSMUSG00000085687			4	-1.66909	2.28876e-13	0.20906	164.002	217.785	183.638	73.539	41.7871	39.7748	1.43955	0.393785	1.17163	1.66706	1.47994	0.562715	0.324728	0.293911	-1.0258	4.97156e-08	0.171036	199.816	210.728	213.82	235.34	94.35	101.947	105.919	101.61	1.51265	0.828247	1.46027	1.24294	1.59821	1.74917	0.782529	0.839688	0.89769	0.793081	-1.70381	7.23243e-18	0.185564	118.171	112.724	199.422	188.644	180.623
ENSMUSG00000086075			4	-0.912955	5.48539e-05	0.187005	481.755	338.864	310.329	161.347	165.707	241.059	3.3556	1.6917	4.05866	3.05886	2.94929	1.45594	1.51856	2.1006	-1.5105	2.08886e-18	0.162488	581.818	604.086	409.556	438.877	184.801	151.101	155.865	180.46	4.1682	1.62349	5.01419	4.20184	3.61002	3.84673	1.80749	1.46764	1.5578	1.66101	-1.12083	4.48938e-10	0.162418	276.569	344.435	276	435.792	350.462
ENSMUSG00000086193			4	-1.01762	0.0563076	0.348681	15.3752	7.86228	5.75868	1.0976	1.44093	3.61589	0.675205	0.14449	1.02801	0.563254	0.43435	0.0786045	0.104799	0.250067	-2.00271	8.18551e-08	0.339112	22.5283	12.0416	13.8292	14.8413	0.779752	0.606829	0.861132	4.06441	1.05135	0.118128	1.54086	0.664731	0.967418	1.03238	0.0605269	0.0467781	0.0683054	0.296901	-0.999528	0.0392263	0.339583	6.70471	9.84099	3.98844	8.35765	10.7835
ENSMUSG00000087185			4	-1.00634	0.0546102	0.343123	4.10004	10.221	6.39853	1.0976	0	1.2053	0.155102	0.0168709	0.0856675	0.228822	0.150816	0.0245639	0	0.0260487	-1.63097	3.45779e-05	0.351589	11.7539	4.01386	7.44647	10.6009	0	0.606829	0.861132	0	0.178425	0.0089909	0.251228	0.0692428	0.162787	0.230443	0	0.0146181	0.0213454	0	-1.71522	2.61493e-05	0.345322	11.7333	3.57854	11.1676	22.6851	8.76156
ENSMUSG00000087297			4	-0.982065	0.073043	0.348837	10.2501	11.0072	5.11883	2.19519	1.44093	1.2053	0.888592	0.164995	0.982246	1.13018	0.553352	0.225316	0.1502	0.119468	-1.81507	3.15248e-06	0.350682	17.6309	8.02772	12.7654	6.36054	0	0.606829	0.861132	0.812883	1.06936	0.0625114	1.72832	0.635139	1.27987	0.634131	0	0.0670435	0.097897	0.0851051	-1.75486	1.38072e-05	0.343892	4.19045	4.47318	17.5491	16.7153	12.1314
ENSMUSG00000089855			4	-0.912908	0.0383013	0.296495	2918.21	1160.47	874.04	671.729	788.19	740.053	317.48	144.463	539.944	230.063	182.433	133.123	158.635	141.631	-1.93477	6.96823e-11	0.272917	475.054	1224.23	869.11	1838.2	237.825	136.537	212.7	231.672	199.757	43.4331	89.9153	187.016	168.247	353.849	51.0863	29.126	46.6882	46.8319	-0.315062	0.584627	0.263003	890.889	1061.04	1286.67	1160.52	1460.48
ENSMUSG00000091014			4	-0.756488	0.250358	0.344983	11.2751	2.35868	5.11883	1.0976	1.44093	1.2053	0.258382	0.0526577	0.446439	0.100067	0.228639	0.0465491	0.0620611	0.0493628	-1.49015	0.000178239	0.352332	12.7334	7.02425	11.7016	8.48072	0.779752	1.21366	2.5834	0	0.394875	0.0531493	0.515755	0.229629	0.48476	0.349355	0.0358437	0.0554034	0.12135	0	-0.758305	0.188991	0.349061	5.86663	9.84099	0.797688	4.7758	5.39173
ENSMUSG00000091227			4	-0.207594	0.928384	0.34213	38.9504	11.7934	9.5978	5.48798	8.6456	31.3377	0.418641	0.319925	0.783781	0.254273	0.217868	0.118283	0.18924	0.652251	-1.9777	1.36164e-08	0.317595	95.0107	185.641	76.5923	119.79	23.3926	12.7434	18.9449	24.3865	2.29007	0.457626	1.95575	3.08419	1.61253	2.50782	0.546481	0.295643	0.452255	0.536127	-0.212242	0.819523	0.329184	5.86663	6.26245	12.763	9.5516	18.871
ENSMUSG00000091318	Gm5415	predicted gene 5415	4	-0.814415	0.204295	0.351938	57.4006	19.6557	30.713	13.1712	4.3228	18.0795	0.307336	0.101922	0.467907	0.171676	0.282426	0.114999	0.0383303	0.152438	-1.66202	1.20913e-05	0.340385	98.9287	214.741	113.825	118.73	33.5294	25.4868	25.834	21.9478	1.06197	0.250533	0.824942	1.44525	0.970779	1.00693	0.317309	0.239529	0.249829	0.195466	-0.534467	0.424835	0.344098	2.51427	2.68391	11.1676	22.6851	21.5669
ENSMUSG00000092202			4	-1.13087	0.0213726	0.343513	9.2251	5.50359	4.47897	0	1.44093	0	0.38267	0.0297301	0.524941	0.335556	0.287513	0	0.0891903	0	-1.81068	3.15543e-06	0.349854	7.83593	9.03118	8.51025	5.30045	0	0.606829	0	0	0.425222	0.00995278	0.45613	0.424296	0.506667	0.313795	0	0.0398111	0	0	-0.547075	0.417001	0.348252	7.5428	2.68391	2.39307	7.1637	4.0438
ENSMUSG00000092219			4	-0.992824	0.0550941	0.339054	2.05002	9.43473	4.47897	0	0	1.2053	0.229638	0.0166334	0.0820543	0.404623	0.202237	0	0	0.0499001	-0.957009	0.0222146	0.352245	5.87695	3.01039	5.31891	4.24036	0	1.21366	1.72226	0.812883	0.18486	0.0433336	0.240632	0.0994835	0.222744	0.176579	0	0.0560064	0.0817806	0.0355473	-1.53338	0.000235697	0.342836	8.38089	4.47318	8.77457	7.1637	4.0438
ENSMUSG00000092563			4	-0.448858	0.696078	0.348944	7.17508	3.93114	3.83912	1.0976	1.44093	3.61589	0.277724	0.114551	0.380333	0.223272	0.229566	0.0623171	0.0830836	0.198252	-1.54422	8.37284e-05	0.349259	14.6924	18.0624	13.8292	9.5408	4.67851	3.03415	1.72226	0	0.720074	0.145411	0.796686	0.790491	0.766962	0.526157	0.287912	0.185427	0.108304	0	0.193051	0.853176	0.352039	1.67618	0.894635	6.38151	1.19395	1.34793
ENSMUSG00000094615			4	-1.43027	0.000721945	0.33427	9.2251	9.43473	4.47897	0	0	0	0.40671	0	0.461555	0.505779	0.252796	0	0	0	-1.00366	0.0143935	0.347948	1.95898	7.02425	3.19135	1.06009	0.779752	0	0	0	0.153166	0.0113231	0.100263	0.29016	0.167058	0.0551809	0.0452923	0	0	0	-1.6513	4.85776e-05	0.341629	7.5428	7.15708	4.78613	7.1637	8.08759
ENSMUSG00000094935			4	-0.855857	0.125457	0.332494	5.12505	3.14491	3.19927	0	0	0	0.0565479	0	0.0718317	0.0472286	0.0505833	0	0	0	-1.54513	8.66142e-05	0.35012	4.89746	7.02425	9.57404	4.24036	0.779752	0	0.861132	0	0.0884322	0.00675158	0.0702177	0.0812836	0.140396	0.061832	0.0126879	0	0.0143184	0	-0.599887	0.34485	0.345175	4.19045	1.78927	1.59538	2.3879	3.36983
ENSMUSG00000096474			4	-0.960851	0.0750611	0.343001	8.20009	7.86228	7.03839	1.0976	1.44093	2.41059	0.501844	0.10698	0.502583	0.516316	0.486632	0.0720542	0.0960654	0.152819	-1.118	0.00233649	0.319386	14.6924	10.0346	8.51025	10.6009	3.89876	4.85463	1.72226	4.06441	0.662659	0.25446	0.921168	0.50778	0.545723	0.675966	0.277415	0.343039	0.125227	0.272159	-1.5002	0.00011445	0.323169	10.8952	16.1034	11.1676	7.1637	8.08759
ENSMUSG00000096968			4	-0.525923	0.586855	0.349915	7.17508	4.71737	15.3565	4.39039	1.44093	8.43708	0.354721	0.180005	0.258366	0.182006	0.623791	0.169332	0.0564399	0.314242	-1.16317	0.00301014	0.340073	10.7744	21.0728	9.57404	4.24036	3.89876	4.85463	0	3.25153	0.385731	0.123111	0.39688	0.62649	0.360698	0.158856	0.162986	0.201541	0	0.127918	-0.840036	0.109867	0.338976	7.5428	8.94635	10.3699	5.96975	10.1095
ENSMUSG00000097109			4	-1.07259	0.0263596	0.333257	41.0004	29.8766	30.713	10.976	15.8503	6.02649	0.503935	0.164911	0.575751	0.449528	0.486527	0.165088	0.242112	0.0875336	-2.1892	1.12303e-10	0.312017	40.1592	88.3049	38.2961	58.3049	10.1368	5.46146	0.861132	11.3804	0.753789	0.110655	0.576884	1.0238	0.562655	0.851814	0.165257	0.0884206	0.0143458	0.174597	-0.290777	0.708753	0.315376	10.8952	8.05172	12.763	16.7153	25.6107
ENSMUSG00000097257			4	-1.61846	6.60549e-05	0.334353	34.8504	34.594	25.5941	7.68318	4.3228	2.41059	1.02316	0.156587	1.06135	1.12884	0.879291	0.250623	0.143203	0.0759349	-1.14053	0.00104036	0.304517	37.2207	20.0693	36.1686	42.4036	9.35703	10.9229	17.2226	11.3804	1.04005	0.428813	1.15957	0.504626	1.15246	1.34353	0.330831	0.383522	0.622244	0.378656	-1.49951	5.22596e-05	0.311341	13.4094	16.9981	53.4451	31.0427	26.2847
ENSMUSG00000097385			4	-0.378556	0.776444	0.345882	29.7253	9.43473	6.39853	6.58558	10.0865	12.053	0.111211	0.0720705	0.210772	0.0716795	0.0511807	0.0500159	0.077797	0.0883986	-1.85253	2.33587e-07	0.324485	42.1181	64.2217	36.1686	39.2233	10.1368	6.67512	11.1947	4.06441	0.309787	0.0659173	0.305502	0.37597	0.268324	0.289351	0.0834452	0.0545688	0.0941689	0.0314862	-0.247814	0.788014	0.342777	0	2.68391	7.97688	4.7758	6.06569
ENSMUSG00000097410			4	-0.00317069	0.999179	0.300877	21.5252	16.5108	18.5557	20.8543	10.0865	24.1059	0.162266	0.157125	0.17421	0.143177	0.169412	0.18078	0.0887977	0.201797	-1.54552	2.49248e-08	0.252498	56.8105	106.367	52.1253	77.3865	17.1546	20.0254	24.9728	24.3865	0.56852	0.200861	0.470341	0.710753	0.441382	0.651605	0.161183	0.186855	0.239774	0.215631	-0.672048	0.156911	0.294093	10.8952	9.84099	13.5607	17.9093	16.8491
ENSMUSG00000097487	Ptges3l	prostaglandin E synthase 3 (cytosolic)-like	4	-0.970115	0.000310033	0.21601	144.527	135.231	93.4186	41.7087	53.3145	80.7549	2.64635	1.24806	2.90625	2.91368	2.11913	0.898338	1.16618	1.67965	-1.32764	6.92532e-11	0.187246	132.231	127.44	156.376	137.812	49.9042	44.9054	60.2793	50.3987	2.75225	1.18784	2.72006	2.11581	3.29	2.88314	1.16503	1.04108	1.43801	1.10724	-0.90449	0.000113169	0.194722	78.7804	96.6206	115.665	89.5463	63.3528
ENSMUSG00000097516			4	-0.814141	0.19331	0.347221	7.17508	7.07605	6.39853	2.19519	1.44093	2.41059	0.0851755	0.0248533	0.0834327	0.0881615	0.0839323	0.0273407	0.0182258	0.0289933	-0.696857	0.114488	0.35261	1.95898	8.02772	0	2.12018	0.779752	0.606829	0.861132	0.812883	0.0315055	0.010217	0.0233023	0.0770702	0	0.0256493	0.0105264	0.00813532	0.0118792	0.010327	-1.68046	3.61887e-05	0.343065	8.38089	7.15708	3.98844	9.5516	13.4793
ENSMUSG00000097891			4	-1.01169	0.0503428	0.340614	9.2251	3.14491	4.47897	1.0976	0	0	0.23167	0.0154333	0.363313	0.132708	0.198988	0.0462999	0	0	-1.97351	3.18892e-07	0.34948	5.87695	10.0346	10.6378	7.42063	0	0	0	0	0.326358	0	0.236766	0.326285	0.438332	0.304049	0	0	0	0	-0.908548	0.0811309	0.346332	4.19045	5.36781	1.59538	3.58185	6.06569
ENSMUSG00000098206			4	-1.0685	0.00808886	0.296404	33.8254	18.0832	27.5137	12.0736	5.76373	10.8477	0.243824	0.088054	0.293717	0.168245	0.26951	0.112292	0.0544408	0.0974289	-1.72958	4.41387e-11	0.241577	53.872	83.2876	56.3804	47.704	10.9165	18.2049	12.917	20.3221	0.504703	0.154539	0.478529	0.597107	0.512219	0.430958	0.110049	0.182252	0.133062	0.192793	-0.417464	0.473558	0.288864	7.5428	7.15708	16.7515	14.3274	10.7835
ENSMUSG00000100351			4	-0.148389	0.958914	0.343968	10.2501	5.50359	3.83912	4.39039	4.3228	6.02649	0.367791	0.280867	0.552289	0.317733	0.23335	0.253377	0.253359	0.335866	-1.50939	1.09025e-05	0.307603	21.5488	26.0901	14.8929	21.2018	3.89876	6.67512	3.44453	7.31595	1.09411	0.327348	1.18773	1.16064	0.839574	1.18851	0.243881	0.414663	0.220179	0.430669	-0.650966	0.245048	0.324744	11.7333	5.36781	11.1676	5.96975	6.06569
ENSMUSG00000100595			4	-0.398954	0.657963	0.292099	98.401	36.9527	40.9506	34.0255	27.3777	59.0596	1.90934	1.31974	3.06012	1.2313	1.43661	1.13337	0.926127	1.89974	-1.60697	1.66313e-08	0.259527	178.268	260.901	108.506	95.408	35.8686	51.5805	46.5011	39.0184	4.74682	1.54641	5.67112	6.69884	3.53047	3.08686	1.295	1.84937	1.71558	1.3257	-0.265461	0.668427	0.261543	40.2283	49.2049	49.4567	59.6975	63.3528
ENSMUSG00000101966			4	-1.17641	0.00136527	0.286227	53.3006	35.3802	28.7934	13.1712	14.4093	12.053	0.299792	0.102398	0.387558	0.275641	0.236176	0.102578	0.113968	0.0906489	-1.59878	3.46533e-09	0.247351	71.5029	48.1663	43.615	55.1247	17.1546	11.5298	15.5004	16.2577	0.392453	0.126081	0.531846	0.289156	0.331804	0.417007	0.14481	0.0966547	0.133707	0.129151	-1.09812	0.000282454	0.248042	25.1427	47.4157	57.4336	52.5338	45.1557
ENSMUSG00000102211			4	-0.245494	0.903848	0.351554	7.17508	4.71737	3.83912	1.0976	2.88187	6.02649	0.224306	0.142814	0.291553	0.205386	0.17598	0.0477707	0.12738	0.253291	-1.72293	1.38525e-06	0.322009	24.4873	29.1005	42.5513	27.5623	7.79752	7.88878	6.02793	4.8773	1.24209	0.31113	1.01787	0.976285	1.80903	1.1652	0.367843	0.369573	0.290581	0.216524	-0.203697	0.841648	0.348054	0.838089	1.78927	5.58382	2.3879	2.69586
ENSMUSG00000102386			4	-0.197383	0.939397	0.352025	47.1505	16.5108	11.5174	10.976	5.76373	40.9801	0.750509	0.582533	1.36394	0.511747	0.375838	0.340079	0.181362	1.22616	-1.81257	1.64863e-06	0.341106	92.0722	166.575	89.3577	111.309	17.9343	19.4185	25.834	13.0061	3.18933	0.636882	2.72456	3.97836	2.70447	3.34992	0.602294	0.647626	0.88656	0.411048	0.00656037	0.995408	0.346421	0	1.78927	10.3699	5.96975	10.7835
ENSMUSG00000102498			4	0.325274	0.838122	0.353087	8.20009	3.93114	3.83912	5.48798	4.3228	15.6689	0.0673455	0.107747	0.0989498	0.0508269	0.0522597	0.0709311	0.0567408	0.195568	-1.53327	8.15427e-05	0.346228	15.6719	106.367	13.8292	24.3821	10.1368	6.06829	11.1947	5.69018	0.433465	0.115426	0.193453	1.05972	0.174595	0.306098	0.142007	0.0844231	0.160257	0.0750168	0.00492365	0.996607	0.350868	0.838089	2.68391	4.78613	5.96975	4.0438
ENSMUSG00000102649			4	-0.447465	0.696119	0.348103	8.20009	5.50359	9.5978	4.39039	1.44093	7.23178	0.156676	0.0864348	0.154641	0.111207	0.204181	0.088682	0.0295586	0.141064	-1.67123	3.10155e-06	0.322656	14.6924	29.1005	22.3394	22.2619	0.779752	4.85463	6.02793	7.31595	0.403522	0.102054	0.283436	0.453096	0.440776	0.436778	0.0170717	0.105551	0.134859	0.150734	-0.266407	0.770972	0.347062	1.67618	1.78927	2.39307	2.3879	4.71776
ENSMUSG00000102955			4	0.113854	0.967831	0.316678	0	0	0	0	0	0	0	0	0	0	0	0	0	0	-0.174591	0.743838	0.33834	2.93848	0	0	0	0	0	1.72226	0	0.0637119	0.043306	0.254848	0	0	0	0	0	0.173224	0	-2.80498	4.1559e-14	0.343628	41.9045	63.5191	44.6706	13.1335	12.8054
ENSMUSG00000103081	Pcdhgb8	protocadherin gamma subfamily B, 8	4	-1.20482	7.34106e-05	0.250153	66.6257	121.079	108.135	35.1231	43.228	34.9536	0.676445	0.256679	0.424718	0.827001	0.777615	0.239816	0.299749	0.23047	-0.919722	0.000331963	0.226254	62.6875	46.1594	78.7198	57.2448	31.9699	27.9142	29.2785	29.2638	0.389103	0.216746	0.408787	0.242942	0.525029	0.379654	0.236599	0.205155	0.221419	0.20381	-1.8943	2.73521e-15	0.222859	127.39	141.352	114.867	115.813	139.511
ENSMUSG00000103216			4	0.0630692	0.990122	0.338219	4.10004	0	1.91956	0	0	6.02649	0.0193577	0.0192589	0.0380025	0	0.0200708	0	0	0.0577766	-1.67142	2.30063e-05	0.352937	15.6719	62.2148	10.6378	22.2619	7.01777	2.42732	5.16679	0.812883	0.235633	0.0416249	0.148594	0.476104	0.103161	0.214673	0.0755157	0.0259387	0.0568136	0.00823165	-0.136201	0.903298	0.34881	3.35236	0.894635	2.39307	3.58185	3.36983
ENSMUSG00000103364			4	-0.512337	0.602436	0.348073	13.3251	4.71737	7.67824	5.48798	1.44093	4.82119	0.15617	0.0717997	0.230868	0.0875731	0.15007	0.101843	0.0271563	0.0863994	-1.79239	5.51322e-07	0.323654	27.4258	31.1074	19.1481	26.5022	3.89876	4.24781	5.16679	5.69018	0.43897	0.0942952	0.486082	0.444981	0.347103	0.477714	0.0784212	0.0848507	0.106199	0.10771	-0.823034	0.118567	0.337584	10.0571	0.894635	11.1676	8.35765	5.39173
ENSMUSG00000103482			4	-0.624073	0.391922	0.331351	53.3006	18.8695	12.1572	12.0736	7.20467	24.1059	0.472879	0.247749	0.866809	0.328798	0.223031	0.210307	0.12745	0.40549	-1.7238	2.34976e-07	0.302005	54.8515	104.36	48.934	84.8072	17.9343	16.3844	16.3615	14.6319	1.14531	0.305359	0.912511	1.40124	0.832612	1.43489	0.338603	0.307199	0.315662	0.259973	-0.373131	0.604231	0.322545	5.86663	6.26245	8.77457	16.7153	13.4793
ENSMUSG00000103553			4	-0.77818	0.228577	0.345657	6.15006	9.43473	5.75868	4.39039	0	1.2053	0.0475895	0.0124419	0.038586	0.0634247	0.0407579	0.0295039	0	0.00782183	-0.78817	0.0432199	0.32278	11.7539	8.02772	10.6378	9.5408	6.23802	6.67512	1.72226	3.25153	0.0622823	0.0322072	0.075438	0.0415841	0.0698302	0.0622771	0.0454372	0.0482845	0.0128191	0.0222881	-2.1794	5.26499e-10	0.317	18.438	14.3142	21.5376	22.6851	28.3066
ENSMUSG00000103693			4	-0.173137	0.946956	0.344525	12.3001	7.07605	6.39853	7.68318	5.76373	6.02649	0.0615025	0.0470516	0.0837444	0.0516197	0.0491434	0.0560292	0.0426859	0.0424399	-1.84749	6.12931e-08	0.310065	23.5078	83.2876	31.9135	34.983	7.01777	7.88878	8.61132	10.5675	0.276758	0.0663883	0.163725	0.468178	0.227332	0.247797	0.0554702	0.0619233	0.0695542	0.0786055	-0.567065	0.354998	0.331241	5.02854	6.26245	7.97688	10.7456	10.1095
ENSMUSG00000103761			4	-0.635504	0.406237	0.342884	36.9004	26.7317	26.234	10.976	8.6456	25.3112	0.429335	0.213643	0.499576	0.387772	0.400658	0.159162	0.127321	0.354444	-1.95089	4.35505e-08	0.324006	49.9541	64.2217	80.8474	85.8672	12.476	9.70927	12.917	8.94171	0.941084	0.171841	0.69183	0.717856	1.14519	1.20946	0.196093	0.15155	0.207462	0.13226	-0.524134	0.418364	0.33429	5.02854	1.78927	23.9307	10.7456	9.43552
ENSMUSG00000103810			4	-0.252231	0.887748	0.330182	19.4752	14.9383	10.8775	16.464	7.20467	9.64238	0.170591	0.126625	0.208723	0.171541	0.131509	0.188995	0.0839916	0.10689	-1.48549	1.11111e-05	0.303008	17.6309	18.0624	53.1891	36.043	7.79752	9.10244	5.16679	9.75459	0.337856	0.0973504	0.193294	0.159826	0.596418	0.401886	0.0970195	0.112472	0.0656926	0.114218	-2.09732	5.0973e-10	0.304788	46.0949	28.6283	51.0521	37.0125	43.1338
ENSMUSG00000104257			4	-0.205416	0.929978	0.341505	20.5002	9.43473	9.5978	12.0736	8.6456	9.64238	0.261986	0.204283	0.388845	0.191746	0.205366	0.245291	0.178381	0.189176	-1.57414	7.48002e-06	0.315463	21.5488	71.246	28.7221	30.7426	13.2558	9.10244	9.47245	4.06441	0.677633	0.197084	0.418119	1.11574	0.570001	0.60667	0.291903	0.199056	0.213152	0.0842272	-0.180046	0.852635	0.32697	10.0571	6.26245	9.57226	8.35765	11.4574
ENSMUSG00000104291			4	-0.129275	0.96692	0.352446	7.17508	2.35868	9.5978	6.58558	2.88187	4.82119	0.0343314	0.0253777	0.0359967	0.012679	0.0543184	0.0353881	0.0157269	0.0250181	-2.08291	1.48614e-08	0.335319	67.5849	29.1005	26.5945	94.348	7.79752	5.46146	9.47245	5.69018	0.274858	0.0411429	0.346852	0.120537	0.139595	0.49245	0.0454159	0.0315896	0.0563776	0.0311888	-0.454507	0.525524	0.341302	5.86663	8.05172	15.1561	10.7456	7.41363
ENSMUSG00000104524			4	-0.985325	0.0713182	0.348799	11.2751	7.86228	7.03839	1.0976	0	3.61589	0.120409	0.021415	0.147359	0.110099	0.103769	0.0153647	0	0.0488804	-2.67957	9.10527e-13	0.347434	24.4873	36.1247	17.0205	24.3821	0	0.606829	1.72226	0.812883	0.320362	0.0118634	0.327381	0.389802	0.232738	0.331527	0	0.00914365	0.0267031	0.011607	-0.276638	0.76232	0.349824	0.838089	0.894635	3.98844	1.19395	2.69586
ENSMUSG00000104568			4	-1.27378	0.00219212	0.319671	32.8003	25.9455	26.8738	8.78077	7.20467	8.43708	0.620429	0.177217	0.671509	0.569134	0.620643	0.192546	0.160443	0.178661	-1.90151	6.84899e-09	0.299637	37.2207	20.0693	18.0843	40.2834	6.23802	5.46146	0.861132	6.50306	0.591024	0.110885	0.779499	0.339227	0.387361	0.858011	0.148264	0.128908	0.0209147	0.145454	-1.06772	0.00704525	0.301098	11.7333	8.94635	25.526	23.879	23.5888
ENSMUSG00000104763	9830132P13Rik	RIKEN cDNA 9830132P13 gene	4	0.402526	0.695116	0.312323	32.8003	14.1521	15.3565	26.3423	23.0549	39.7748	0.152909	0.221174	0.230465	0.106543	0.121719	0.198248	0.176208	0.289068	-2.33176	6.91071e-15	0.279466	109.703	175.606	106.378	98.5883	9.35703	17.5981	18.9449	23.5736	0.827482	0.139441	0.788504	1.01871	0.782025	0.720686	0.0763273	0.142558	0.157916	0.180963	-0.15391	0.860624	0.290545	39.3902	15.2088	15.9538	16.7153	12.8054
ENSMUSG00000104807			4	-0.663845	0.387028	0.350705	17.4252	7.07605	3.19927	2.19519	5.76373	2.41059	0.45778	0.177798	0.836271	0.363864	0.173205	0.112842	0.30089	0.119663	-0.756569	0.0817158	0.352399	4.89746	12.0416	2.12756	9.5408	0.779752	0.606829	6.02793	3.25153	0.325193	0.147677	0.240435	0.477131	0.10683	0.476374	0.0434451	0.0335764	0.343198	0.170488	-0.706045	0.238623	0.349151	3.35236	5.36781	4.78613	11.9395	8.08759
ENSMUSG00000105302			4	-0.498633	0.631383	0.35242	19.4752	5.50359	7.03839	5.48798	1.44093	7.23178	0.153222	0.0686524	0.268736	0.0813707	0.109561	0.0811116	0.0216282	0.103217	-1.73504	3.84528e-06	0.33802	32.3232	103.357	36.1686	38.1632	7.79752	8.49561	12.917	10.5675	0.675957	0.157709	0.456263	1.17752	0.522174	0.547875	0.124915	0.135156	0.211452	0.159313	-0.399444	0.609265	0.348309	0.838089	0.894635	3.98844	8.35765	8.08759
ENSMUSG00000105691			4	-0.473383	0.656613	0.345803	16.4002	5.50359	6.39853	3.29279	1.44093	9.64238	0.090027	0.0459598	0.150071	0.0539603	0.0660494	0.0322731	0.0143426	0.0912636	-1.53998	1.12691e-05	0.314318	20.5693	40.1386	29.7859	25.4421	8.57728	7.88878	7.75019	4.8773	0.255792	0.0768098	0.192543	0.303247	0.285168	0.242212	0.0911199	0.0832257	0.0841336	0.0487601	0.027089	0.981569	0.337331	5.02854	5.36781	4.78613	2.3879	4.71776
ENSMUSG00000105711			4	-0.385986	0.75253	0.334033	12.3001	11.0072	7.03839	4.39039	11.5275	3.61589	0.128903	0.0844296	0.148486	0.142374	0.0958488	0.0567681	0.151371	0.0451496	-1.60861	3.73899e-07	0.286535	30.3642	49.1698	32.9772	27.5623	12.476	9.70927	8.61132	5.69018	0.406929	0.127089	0.374969	0.49007	0.416514	0.346166	0.17485	0.135132	0.123325	0.0750475	-0.374401	0.5921	0.316541	4.19045	6.26245	9.57226	9.5516	11.4574
ENSMUSG00000105966			4	-1.84993	3.48278e-06	0.339245	28.7003	20.4419	23.6746	3.29279	0	2.41059	0.426875	0.0332416	0.475416	0.362817	0.442393	0.0584223	0	0.0413024	-1.21829	0.000659718	0.314491	32.3232	15.052	15.9567	25.4421	4.67851	7.88878	6.88906	8.94171	0.367148	0.134459	0.547722	0.205857	0.276549	0.438464	0.0899725	0.150659	0.13538	0.161824	-0.839313	0.0878022	0.324388	10.0571	5.36781	23.133	8.35765	10.1095
ENSMUSG00000106103			4	-0.865001	0.121858	0.334309	10.2501	21.2281	23.0347	9.87837	8.6456	3.61589	0.419119	0.168592	0.218514	0.484888	0.553953	0.225561	0.200484	0.0797317	-1.51065	1.21963e-05	0.309515	34.2822	22.0762	20.2119	30.7426	7.79752	9.10244	2.5834	6.50306	0.567209	0.158376	0.747615	0.388562	0.450814	0.681844	0.192984	0.223721	0.0653356	0.151462	-0.404155	0.552992	0.317975	15.0856	7.15708	10.3699	13.1335	8.76156
ENSMUSG00000106106			4	-0.986694	0.059482	0.340498	12959.2	4551.47	2836.47	2200.68	3198.87	1698.26	111.565	40.2721	206.192	77.5932	50.9109	37.504	55.3636	27.9488	-1.57174	1.45288e-05	0.324621	1924.7	8558.55	5915.69	7871.16	1601.61	1177.25	1085.89	1065.69	93.132	22.5504	31.3267	112.429	98.478	130.294	29.5845	21.5953	20.4968	18.5251	-0.151304	0.877834	0.317134	3838.45	1628.24	2786.33	2167.02	5535.96
ENSMUSG00000106190			4	-0.895086	0.00171305	0.221046	161.952	106.141	103.016	61.4654	44.6689	77.139	1.64372	0.814595	2.03785	1.43102	1.46228	0.828407	0.6114	1.00398	-1.86829	7.17153e-20	0.193388	162.596	216.748	122.335	208.838	40.5471	41.8712	45.64	46.3343	2.1723	0.62951	2.09292	2.25178	1.61056	2.73393	0.592325	0.607435	0.681301	0.636978	-1.19916	3.48702e-07	0.2063	65.371	76.9386	89.3411	97.9039	87.6156
ENSMUSG00000106218			4	-1.29863	0.00482968	0.345726	8.20009	9.43473	10.2377	1.0976	1.44093	1.2053	0.15443	0.0206354	0.127236	0.156856	0.179197	0.0182416	0.0243204	0.0193442	-1.44052	0.000294155	0.351533	2.93848	6.02079	8.51025	5.30045	0	0.606829	0	0	0.0868739	0.00271392	0.0466414	0.0771312	0.138158	0.0855653	0	0.0108557	0	0	-1.6459	5.53944e-05	0.342674	15.0856	6.26245	4.78613	7.1637	7.41363
ENSMUSG00000106246			4	-0.467599	0.626921	0.328092	3.07503	4.71737	2.55941	2.19519	1.44093	0	0.0916323	0.0325935	0.0767302	0.126123	0.0720437	0.05867	0.0391106	0	-1.55058	6.78562e-05	0.34652	6.85644	11.0381	5.31891	5.30045	0.779752	0.606829	0	0	0.16972	0.0100115	0.175014	0.227403	0.138861	0.137601	0.0225885	0.0174575	0	0	-0.766533	0.168112	0.34144	7.5428	2.68391	1.59538	3.58185	2.0219
ENSMUSG00000106604			4	0.211056	0.929978	0.351206	11.2751	2.35868	1.91956	6.58558	10.0865	2.41059	0.111927	0.143829	0.237101	0.0531448	0.0455358	0.148332	0.230722	0.0524325	-1.53613	2.88991e-05	0.328072	29.3848	46.1594	10.6378	22.2619	6.23802	6.06829	9.47245	3.25153	0.538654	0.152606	0.63211	0.801415	0.234048	0.487043	0.152291	0.147122	0.23631	0.0747027	-0.247671	0.785112	0.338144	5.02854	7.15708	7.1792	8.35765	6.73966
ENSMUSG00000106905			4	-1.27055	7.3334e-11	0.176169	601.681	661.217	558.592	267.814	208.935	231.417	8.3526	3.24364	7.77039	9.14954	8.13786	3.70456	2.9351	3.09126	-1.38772	2.45211e-17	0.153908	479.951	648.238	429.768	660.436	164.528	199.04	192.894	249.555	6.98327	2.97669	6.34061	6.91188	5.80699	8.87361	2.46678	2.96357	2.9553	3.5211	-1.60553	2.17346e-23	0.153023	522.13	386.482	621.399	625.63	591.068
ENSMUSG00000107012			4	-0.206934	0.909527	0.306781	29.7253	14.9383	17.9159	14.2688	11.5275	24.1059	0.179078	0.14327	0.242175	0.130402	0.164657	0.124513	0.102158	0.203138	-1.18894	5.41332e-05	0.262463	68.5644	81.2806	43.615	41.3435	21.8331	26.0937	14.6392	26.8251	0.460091	0.207966	0.571425	0.546732	0.371775	0.350432	0.206506	0.245096	0.141491	0.23877	-0.396299	0.502935	0.287357	14.2475	24.1552	10.3699	14.3274	19.545
ENSMUSG00000084329			5	-2.91115	4.83894e-17	0.323303	27.6753	51.1048	37.1115	0	1.44093	0	0.634846	0.00800545	0.424054	0.839014	0.64147	0	0.0240164	0	-2.52431	7.26353e-14	0.313748	13.7129	30.1039	22.3394	21.2018	0	2.42732	0.861132	0.812883	0.322972	0.0180353	0.214939	0.380835	0.358131	0.337983	0	0.0428799	0.0156533	0.0136079	-3.54275	1.59389e-28	0.305987	45.2568	41.1532	56.6359	53.7278	41.7859
ENSMUSG00000071035			5	-2.87039	2.39951e-17	0.315929	35.8754	40.0976	38.3912	0	0	1.2053	1.35347	0.0138141	1.19257	1.42818	1.43965	0	0	0.0414424	-2.66331	1.0786e-17	0.292346	29.3848	43.149	29.7859	25.4421	1.5595	2.42732	3.44453	2.43865	1.02483	0.0944046	0.999233	1.18425	1.03595	0.879901	0.060185	0.0930276	0.135839	0.088567	-2.91669	3.33081e-21	0.291777	35.1998	41.1532	43.0752	38.2064	51.8954
ENSMUSG00000083116			5	-2.86924	9.78858e-15	0.342332	19.4752	60.5395	41.5905	0	0	0	0.909662	0	0.404908	1.34863	0.975453	0	0	0	-2.1675	6.96663e-09	0.341756	11.7539	15.052	20.2119	13.7812	0	0	1.72226	0	0.31153	0.0106199	0.249985	0.258376	0.439664	0.298094	0	0	0.0424797	0	-3.48667	8.93116e-24	0.329567	61.1805	50.9942	28.7168	44.1762	57.2871
ENSMUSG00000101316			5	-2.78366	6.61229e-15	0.330229	28.7003	31.4491	30.713	0	0	0	0.993368	0	0.881356	1.03479	1.06396	0	0	0	-2.85052	2.18303e-16	0.325336	14.6924	29.1005	27.6583	12.7211	0	0.606829	0	0	0.62361	0.00537118	0.461546	0.737819	0.888651	0.406426	0	0.0214847	0	0	-3.12901	6.60653e-21	0.31522	36.8759	32.2069	29.5145	22.6851	37.0681
ENSMUSG00000027855	Sycp1	synaptonemal complex protein 1	5	-2.74792	1.47263e-13	0.341673	14.3502	60.5395	33.9122	0	0	0	0.335169	0	0.122831	0.555224	0.327451	0	0	0	-2.92969	4.03776e-16	0.337109	32.3232	21.0728	27.6583	22.2619	0	0	0	0	0.219472	0	0.283024	0.148921	0.247695	0.198247	0	0	0	0	-3.1434	2.22008e-19	0.328949	33.5236	33.1015	51.8497	32.2367	33.0243
ENSMUSG00000079575			5	-2.55288	1.62764e-11	0.343858	13.3251	49.5323	35.1919	0	0	0	0.722015	0	0.272043	1.08351	0.810491	0	0	0	-2.39477	1.15759e-10	0.341563	9.79492	21.0728	25.5308	12.7211	0	0	0	0	0.343826	0	0.204562	0.3552	0.545344	0.270199	0	0	0	0	-3.24173	1.57731e-20	0.329587	54.4758	50.9942	52.6474	32.2367	57.2871
ENSMUSG00000063953	Amd2	S-adenosylmethionine decarboxylase 2	5	-2.5339	1.25913e-15	0.293664	64.5757	38.5252	42.2303	6.58558	1.44093	3.61589	0.470232	0.0378691	0.59349	0.379374	0.437832	0.0648285	0.0144053	0.0343735	-2.5091	1.04131e-19	0.260824	38.2002	41.142	51.0615	41.3435	7.01777	3.03415	4.30566	6.50306	0.389411	0.0548179	0.359143	0.312187	0.490997	0.395317	0.0748787	0.0321499	0.0469453	0.0652978	-2.7753	7.85245e-21	0.280123	43.5806	38.4693	31.9075	46.5641	41.1119
ENSMUSG00000028392	Bspry	B-box and SPRY domain containing	5	-2.49488	7.33714e-16	0.287024	37.9254	82.5539	69.744	5.48798	8.6456	4.82119	0.927945	0.0917251	0.514875	1.20085	1.06811	0.0798016	0.127673	0.0677002	-1.70655	1.42498e-10	0.244544	40.1592	34.1178	55.3166	57.2448	9.35703	10.9229	14.6392	12.1932	0.633598	0.183768	0.557717	0.382417	0.78572	0.808539	0.147477	0.170966	0.235775	0.180853	-2.07088	8.17897e-15	0.247528	59.5043	58.1513	63.0174	65.6673	66.7226
ENSMUSG00000091277			5	-2.45547	7.1798e-21	0.246794	93.276	79.409	74.8628	10.976	14.4093	7.23178	1.07429	0.142703	1.14385	1.04339	1.03563	0.144168	0.192211	0.0917296	-2.43669	3.91595e-29	0.208472	77.3799	89.3084	67.0182	62.5453	14.0355	12.1366	9.47245	8.94171	0.883193	0.157255	0.970702	0.904226	0.859872	0.797972	0.199822	0.171591	0.137807	0.1198	-2.47134	1.51476e-26	0.221162	69.5614	88.5689	63.8151	77.6068	86.9416
ENSMUSG00000043192			5	-2.44032	1.79991e-16	0.275528	58.4256	100.637	92.1389	10.976	7.20467	12.053	1.87518	0.222501	1.21644	2.24504	2.16406	0.24477	0.163168	0.259565	-2.61015	1.16419e-23	0.247594	46.0361	91.3153	89.3577	53.0045	7.79752	7.88878	8.61132	8.12883	1.41121	0.193862	0.980493	1.5697	1.94653	1.14814	0.188477	0.189363	0.212699	0.184906	-2.79523	6.16234e-26	0.253055	86.3232	84.9904	69.3989	85.9644	99.747
ENSMUSG00000079355	Ackr4	atypical chemokine receptor 4	5	-2.42397	3.83825e-12	0.318252	20.5002	65.2569	56.9469	1.0976	4.3228	4.82119	0.562146	0.0394893	0.223536	0.762418	0.700483	0.0128191	0.0512729	0.0543759	-1.98176	1.15328e-10	0.282612	31.3437	41.142	48.934	58.3049	10.1368	7.88878	6.02793	8.12883	0.484927	0.100578	0.349621	0.37039	0.558263	0.661434	0.128323	0.0991737	0.0779765	0.0968394	-2.55863	2.31725e-16	0.291014	55.3139	40.2586	44.6706	62.0854	63.3528
ENSMUSG00000083220			5	-2.42321	6.79528e-11	0.335435	18.4502	27.518	22.3949	1.0976	0	0	0.450318	0.00723254	0.34052	0.544173	0.466261	0.0216976	0	0	-2.58393	7.69189e-13	0.334019	10.7744	20.0693	19.1481	11.661	0	0	0	0	0.275723	0	0.20342	0.305815	0.369749	0.223908	0	0	0	0	-2.45829	3.64224e-12	0.324319	18.438	10.7356	17.5491	19.1032	23.5888
ENSMUSG00000050211	Pla2g4e	phospholipase A2, group IVE	5	-2.37874	1.38052e-53	0.149838	1150.06	1284.7	1295.06	243.666	194.526	221.775	8.73419	1.53761	7.55726	9.04528	9.60004	1.71501	1.39045	1.50737	-2.21788	1.00215e-63	0.128595	901.132	1096.79	1128.67	1059.03	202.736	197.826	162.754	288.573	6.75196	1.59647	6.05745	5.95046	7.75982	7.2401	1.54663	1.49874	1.26877	2.07174	-2.51763	1.82423e-81	0.129108	1210.2	953.681	1103.2	1294.24	1236.73
ENSMUSG00000085627			5	-2.35226	1.89415e-10	0.332388	14.3502	22.0144	21.755	0	0	0	0.83021	0	0.572045	0.940283	0.9783	0	0	0	-2.16031	1.35046e-09	0.326252	15.6719	19.0658	13.8292	10.6009	1.5595	0.606829	1.72226	0.812883	0.570752	0.0542283	0.639076	0.627501	0.57678	0.439653	0.0721731	0.0278894	0.0814482	0.0354028	-2.88898	1.46189e-17	0.317326	25.1427	24.1552	23.9307	19.1032	22.2409
ENSMUSG00000096006			5	-2.32513	3.88759e-17	0.257471	93.276	75.4779	79.9817	8.78077	12.9684	13.2583	1.97002	0.277389	2.08518	1.80789	2.01699	0.210249	0.315351	0.306567	-2.23608	1.08532e-22	0.216629	62.6875	112.388	77.6561	64.6655	17.1546	12.7434	14.6392	11.3804	1.70704	0.359961	1.43355	2.07434	1.81631	1.50397	0.445213	0.328442	0.38824	0.27795	-2.63101	1.96217e-27	0.231674	118.171	77.8333	75.7804	88.3523	91.6594
ENSMUSG00000090558			5	-2.29898	7.84093e-13	0.293765	39.9754	46.3874	33.2724	1.0976	5.76373	6.02649	1.31176	0.14105	1.23664	1.53755	1.16111	0.036368	0.193949	0.192832	-2.47566	1.91579e-18	0.266032	32.3232	45.1559	38.2961	29.6825	3.89876	3.64098	4.30566	4.8773	1.09275	0.148183	1.02287	1.15332	1.2395	0.955308	0.14002	0.129857	0.158015	0.164841	-2.15077	1.06758e-13	0.267495	42.7426	30.4176	32.7052	38.2064	33.6983
ENSMUSG00000048592			5	-2.27929	1.19923e-09	0.33494	13.3251	23.5868	23.0347	1.0976	0	0	0.232497	0.00423226	0.143911	0.272943	0.280637	0.0126968	0	0	-1.84173	8.64571e-07	0.338094	10.7744	7.02425	10.6378	8.48072	0	0	0.861132	0.812883	0.0992906	0.00515617	0.119035	0.0626337	0.120203	0.0952904	0	0	0.0110332	0.00959151	-2.70372	3.02133e-15	0.318545	28.495	26.8391	19.9422	28.6548	20.8929
ENSMUSG00000048087	Gm4737	predicted gene 4737	5	-2.26638	1.83086e-09	0.336442	25.6253	11.7934	26.8738	0	0	1.2053	0.32316	0.00587483	0.362265	0.178639	0.428575	0	0	0.0176245	-2.19363	6.72082e-10	0.325611	23.5078	15.052	18.0843	18.0215	1.5595	1.21366	2.5834	1.62577	0.262048	0.0284534	0.33996	0.175686	0.267485	0.265059	0.0255952	0.0197812	0.0433268	0.0251103	-2.36576	2.88892e-11	0.324235	15.9237	25.9444	20.7399	9.5516	15.5012
ENSMUSG00000078308			5	-2.25653	9.31105e-24	0.212693	293.153	245.303	209.872	31.8303	28.8187	69.9072	2.25331	0.391542	2.4998	2.24126	2.01885	0.290723	0.267312	0.616591	-2.35194	6.72124e-35	0.183947	224.304	240.832	236.16	178.095	31.9699	29.1278	49.9457	41.457	1.83478	0.373587	1.95661	1.69554	2.10696	1.58	0.316495	0.286363	0.505262	0.386229	-2.49829	9.31511e-36	0.192938	212.875	226.343	183.468	198.196	234.54
ENSMUSG00000083610			5	-2.24936	4.15751e-10	0.323008	25.6253	22.8006	31.9927	1.0976	2.88187	2.41059	1.57314	0.124247	1.40386	1.33838	1.97718	0.0644059	0.171737	0.136598	-2.32733	1.74627e-11	0.319024	16.6514	17.0589	19.1481	11.661	0	0	2.5834	0.812883	0.866739	0.0541389	0.933176	0.771599	1.09754	0.664637	0	0	0.167902	0.0486541	-3.03191	1.02174e-20	0.306866	40.2283	37.5747	19.1445	27.4609	33.0243
ENSMUSG00000097609			5	-2.23343	5.81092e-14	0.273724	99.426	147.025	104.296	24.1471	17.2912	10.8477	1.00509	0.149961	0.800282	1.26798	0.947	0.208178	0.151392	0.0903116	-2.03641	2.31363e-15	0.240158	95.0107	92.3187	93.6128	110.249	21.0533	13.9571	13.7781	28.4509	0.776847	0.177003	0.7823	0.613504	0.788349	0.923234	0.196733	0.12952	0.131565	0.250193	-2.07892	6.6216e-15	0.247733	57.8282	66.203	102.902	108.649	101.769
ENSMUSG00000105153	Gm3143	predicted gene 3143	5	-2.21771	1.88027e-08	0.347877	23.5752	34.594	37.1115	2.19519	1.44093	0	1.48921	0.0569301	1.0275	1.6155	1.82463	0.102477	0.0683132	0	-2.4282	7.71605e-11	0.343343	35.2617	10.0346	21.2756	33.9229	1.5595	0	1.72226	0.812883	1.1104	0.0516666	1.57213	0.361088	0.970174	1.5382	0.0789092	0	0.08905	0.0387071	-1.59027	0.000107476	0.34149	9.21898	9.84099	29.5145	5.96975	9.43552
ENSMUSG00000103658			5	-2.1535	8.78485e-09	0.331496	21.5252	17.297	15.3565	2.19519	0	0	1.07592	0.0440867	1.21081	1.0425	0.974449	0.13226	0	0	-1.98289	3.20005e-08	0.326366	10.7744	13.045	15.9567	11.661	2.33926	0.606829	2.5834	0	0.711839	0.0911286	0.619983	0.605841	0.939102	0.682428	0.152764	0.0393544	0.172396	0	-1.8867	2.83354e-07	0.322548	13.4094	11.6303	11.9653	9.5516	12.8054
ENSMUSG00000091020			5	-2.13924	1.36572e-08	0.332832	15.3752	22.8006	16.6362	0	1.44093	1.2053	0.308807	0.0148366	0.243185	0.386404	0.296832	0	0.0247911	0.0197186	-2.19737	9.80392e-10	0.329188	9.79492	16.0554	14.8929	12.7211	0	1.21366	0.861132	0.812883	0.205983	0.0130842	0.158481	0.209664	0.246455	0.209331	0	0.0221316	0.0161583	0.0140469	-2.62766	1.99681e-14	0.318291	20.9522	21.4712	15.9538	20.2972	18.1971
ENSMUSG00000024114	Prss41	protease, serine 41	5	-2.10677	8.30253e-09	0.323806	20.5002	22.8006	21.755	2.19519	1.44093	1.2053	0.390858	0.029061	0.346012	0.412342	0.41422	0.0396856	0.0264552	0.0210422	-2.35313	1.31891e-12	0.307191	20.5693	21.0728	20.2119	21.2018	0.779752	1.21366	1.72226	4.06441	0.344509	0.0370828	0.355149	0.293656	0.356927	0.372305	0.0152793	0.0236172	0.0344858	0.0749491	-1.89672	3.87433e-08	0.306179	21.7903	18.7873	20.7399	13.1335	13.4793
ENSMUSG00000084347			5	-2.09369	3.68888e-08	0.334141	26.6503	21.2281	17.276	1.0976	2.88187	0	0.466187	0.0291716	0.541083	0.461798	0.395681	0.0238689	0.0636458	0	-2.13767	1.33281e-09	0.322678	15.6719	24.0832	11.7016	19.0816	0.779752	2.42732	0	3.25153	0.345206	0.0368306	0.325492	0.403701	0.248569	0.40306	0.0183795	0.0568181	0	0.072125	-2.17686	1.10202e-09	0.321815	19.2761	17.8927	10.3699	23.879	12.1314
ENSMUSG00000094152	Slc6a16	solute carrier family 6, member 16	5	-2.05037	1.73371e-09	0.303883	43.0505	53.4635	50.5484	4.39039	7.20467	9.64238	0.768862	0.110001	0.631045	0.839689	0.835852	0.0689307	0.114876	0.146195	-1.61361	8.88242e-08	0.273911	46.0361	20.0693	42.5513	29.6825	11.6963	3.64098	6.02793	13.819	0.509609	0.146676	0.690302	0.242884	0.652583	0.452665	0.199042	0.0615317	0.104823	0.221307	-1.96808	1.51933e-10	0.278762	36.8759	37.5747	55.0405	38.2064	37.7421
ENSMUSG00000023284	Zfp605	zinc finger protein 605	5	-2.01867	3.77159e-45	0.13861	1799.92	1588.18	1538.85	430.258	449.571	267.576	16.2639	3.80902	16.7676	15.8524	16.1716	4.29313	4.55565	2.57828	-1.95843	1.07578e-57	0.119304	1279.22	1924.65	1605.25	1372.82	389.096	400.507	365.12	370.675	13.9862	4.07938	12.1905	14.8031	15.6459	13.3053	4.20814	4.30157	4.03517	3.77265	-1.76293	5.03464e-49	0.116391	1572.26	1480.62	1340.12	1719.29	1672.11
ENSMUSG00000090075			5	-2.00392	2.85958e-07	0.338397	13.3251	12.5796	12.7971	0	0	0	1.19649	0	1.15981	1.17317	1.2565	0	0	0	-2.76306	1.72636e-14	0.335816	21.5488	15.052	13.8292	11.661	0	0	0	0	1.3289	0	1.91865	1.08166	1.25936	1.05595	0	0	0	0	-1.7128	1.28428e-05	0.334598	6.70471	7.15708	8.77457	5.96975	10.1095
ENSMUSG00000091900			5	-2.00036	3.01827e-07	0.338379	17.4252	18.0832	11.5174	1.0976	0	1.2053	0.313208	0.0152368	0.328822	0.365627	0.245175	0.0221847	0	0.0235257	-2.62702	4.06635e-13	0.335933	10.7744	16.0554	13.8292	16.9614	0	0	0	0	0.266041	0	0.207987	0.250145	0.273036	0.332997	0	0	0	0	-2.02711	5.55181e-08	0.33043	11.7333	11.6303	7.97688	7.1637	13.4793
ENSMUSG00000035560	Wdr20rt	WD repeat domain 20, retrogene	5	-1.98437	4.21915e-07	0.339156	12.3001	11.0072	16.6362	0	0	0	0.188649	0	0.162414	0.155729	0.247804	0	0	0	-2.7858	7.12177e-15	0.334045	13.7129	16.0554	22.3394	19.0816	0	0.606829	0	0	0.232754	0.00230951	0.185226	0.175034	0.308622	0.262134	0	0.00923804	0	0	-2.09239	1.56546e-08	0.329865	12.5713	14.3142	9.57226	8.35765	15.5012
ENSMUSG00000089670			5	-1.97236	7.95195e-07	0.343769	9.2251	21.2281	23.0347	0	0	1.2053	0.573493	0.0123365	0.273859	0.675223	0.771398	0	0	0.0370096	-1.5996	2.65372e-05	0.340174	15.6719	7.02425	7.44647	15.9013	0.779752	1.82049	2.5834	0.812883	0.342621	0.051632	0.475921	0.172164	0.231285	0.491116	0.0268737	0.0623078	0.090982	0.0263645	-2.65583	1.00668e-13	0.32999	14.2475	16.9981	39.0867	23.879	25.6107
ENSMUSG00000105222			5	-1.96688	1.29012e-06	0.348245	21.5252	23.5868	22.3949	2.19519	0	0	0.878926	0.0286783	0.787629	0.924746	0.924404	0.0860348	0	0	-1.92432	5.91811e-07	0.348414	29.3848	7.02425	9.57404	8.48072	0	0.606829	0	1.62577	0.500372	0.0226483	1.0999	0.212207	0.36653	0.322849	0	0.0255999	0	0.0649932	-2.07238	7.84932e-08	0.341202	19.2761	22.3659	30.3122	9.5516	12.8054
ENSMUSG00000080806			5	-1.96385	1.02347e-06	0.345209	34.8504	31.4491	17.9159	4.39039	0	2.41059	1.48785	0.120625	1.7526	1.69458	1.01637	0.236485	0	0.12539	-2.37373	1.36094e-10	0.339755	11.7539	34.1178	6.38269	26.5022	0	0.606829	1.72226	0	0.935917	0.0344834	0.604664	1.41658	0.335829	1.3866	0	0.0351835	0.10275	0	-2.0256	1.00383e-07	0.335904	12.5713	9.84099	18.3468	11.9395	22.2409
ENSMUSG00000085822			5	-1.951	3.22729e-07	0.330684	36.9004	19.6557	22.3949	1.0976	5.76373	1.2053	1.07527	0.1123	1.43027	0.81631	0.97921	0.0455678	0.243011	0.0483222	-2.66672	7.39806e-16	0.309454	32.3232	43.149	28.7221	32.8628	3.11901	3.03415	2.5834	0.812883	1.28812	0.107289	1.28163	1.38084	1.16478	1.32521	0.140352	0.135589	0.118792	0.0344233	-1.66594	6.37317e-06	0.316777	13.4094	16.9981	18.3468	15.5214	16.1752
ENSMUSG00000081666			5	-1.92364	1.62642e-06	0.343317	19.4752	9.43473	12.7971	0	0	0	0.441842	0	0.586432	0.304399	0.434695	0	0	0	-2.06967	6.34336e-08	0.347717	9.79492	10.0346	15.9567	4.24036	0	0	0	0	0.296685	0	0.301713	0.249472	0.502713	0.132841	0	0	0	0	-1.91646	8.37684e-07	0.339089	8.38089	9.84099	15.1561	10.7456	7.41363
ENSMUSG00000078183			5	-1.91161	1.4961e-06	0.340108	16.4002	9.43473	13.4369	0	0	0	2.0954	0	2.47425	1.52512	2.28683	0	0	0	-2.22421	2.05614e-09	0.339556	13.7129	6.02079	17.0205	9.5408	0	0	0.861132	0	1.76261	0.0385312	2.11632	0.749953	2.68664	1.49752	0	0	0.154125	0	-2.22866	9.35263e-10	0.328272	15.0856	20.5766	11.1676	16.7153	11.4574
ENSMUSG00000082935			5	-1.87829	2.23368e-06	0.338927	14.3502	10.221	14.0768	0	0	1.2053	0.359288	0.0108768	0.375596	0.286638	0.415629	0	0	0.0326304	-2.17498	4.73259e-09	0.339291	14.6924	6.02079	11.7016	9.5408	0	0.606829	0	0	0.275933	0.00457793	0.393381	0.130107	0.320442	0.259802	0	0.0183117	0	0	-2.0807	1.42091e-08	0.327183	9.21898	16.1034	15.9538	10.7456	14.1533
ENSMUSG00000105558			5	-1.87784	4.47848e-08	0.301183	57.4006	32.2353	31.3528	8.78077	7.20467	3.61589	0.956653	0.157669	1.29401	0.778629	0.797325	0.212021	0.176672	0.0843139	-2.3614	8.86527e-17	0.266251	38.2002	61.2113	58.508	46.6439	7.01777	5.46146	8.61132	7.31595	1.12355	0.184026	0.880933	1.1393	1.37999	1.09398	0.183668	0.141947	0.230302	0.180188	-2.13932	5.21729e-12	0.284035	27.6569	44.7318	39.8844	27.4609	28.3066
ENSMUSG00000038242	Aox4	aldehyde oxidase 4	5	-1.8724	1.48304e-08	0.291984	57.4006	109.286	106.855	14.2688	14.4093	22.9006	0.581793	0.107754	0.339569	0.692713	0.713095	0.0904118	0.0927235	0.140128	-0.845949	0.00510554	0.260334	33.3027	54.1871	74.4647	49.8242	27.2913	24.88	29.2785	23.5736	0.308436	0.178742	0.201534	0.264663	0.460896	0.306652	0.187435	0.169692	0.205479	0.152361	-2.36528	6.02429e-17	0.264441	65.371	68.8869	106.093	168.347	129.401
ENSMUSG00000103161			5	-1.8327	1.46782e-08	0.285691	53.3006	75.4779	73.5831	19.7567	5.76373	13.2583	0.707089	0.133957	0.520603	0.789902	0.81076	0.206689	0.0612369	0.133945	-1.38244	4.2808e-07	0.247375	91.0927	46.1594	43.615	63.6054	23.3926	16.3844	21.5283	19.5092	0.593612	0.22685	0.910158	0.372237	0.44571	0.646342	0.265258	0.184503	0.249455	0.208185	-2.28517	5.03645e-16	0.262596	49.4473	59.9406	85.3527	99.0979	57.2871
ENSMUSG00000104022			5	-1.82942	1.82395e-09	0.271499	105.576	69.9743	59.5064	14.2688	15.8503	18.0795	2.65157	0.548396	3.39079	2.40797	2.15594	0.490849	0.553739	0.600599	-2.419	7.01816e-23	0.233353	159.657	113.392	92.549	103.889	21.8331	13.9571	18.0838	16.2577	3.70836	0.647591	5.24543	3.00677	3.10991	3.47134	0.814074	0.516806	0.689019	0.570464	-1.85166	8.13802e-13	0.238035	87.9994	92.1474	98.1157	81.1886	61.3309
ENSMUSG00000091177			5	-1.82404	6.09766e-06	0.34124	22.5502	34.594	26.234	3.29279	4.3228	2.41059	1.93976	0.233145	1.47097	2.41787	1.93044	0.230062	0.306728	0.162645	-1.53488	3.08216e-05	0.328898	13.7129	25.0866	17.0205	14.8413	3.11901	1.82049	3.44453	5.69018	1.10874	0.261299	0.915041	1.35108	1.16163	1.0072	0.236203	0.136911	0.266558	0.405523	-2.2779	2.68942e-10	0.326537	12.5713	10.7356	26.3237	38.2064	39.764
ENSMUSG00000103922			5	-1.75509	1.68172e-05	0.341426	14.3502	13.3659	19.8355	0	1.44093	2.41059	0.468277	0.0372512	0.39492	0.39412	0.615791	0	0.0431351	0.0686184	-1.95559	1.06143e-07	0.3338	8.81543	19.0658	17.0205	11.661	1.5595	0.606829	0	3.25153	0.376332	0.0417107	0.248173	0.433205	0.490078	0.333873	0.0498257	0.0192538	0	0.0977634	-1.57352	6.26266e-05	0.329417	20.9522	11.6303	7.97688	11.9395	9.43552
ENSMUSG00000041538	H2-Ob	histocompatibility 2, O region beta locus	5	-1.75092	8.87134e-08	0.285936	51.2505	26.7317	47.989	7.68318	4.3228	7.23178	0.492074	0.0749402	0.564488	0.315473	0.596262	0.0906409	0.0517912	0.0823884	-1.21422	8.99002e-07	0.223243	66.6054	75.2598	81.9112	67.8457	39.7674	29.1278	31.0008	13.0061	0.789056	0.359994	0.750454	0.684391	0.943931	0.777449	0.508508	0.369881	0.405076	0.156509	-2.26161	4.76535e-22	0.221949	139.123	198.609	134.809	149.244	150.968
ENSMUSG00000085971			5	-1.73975	2.55756e-07	0.292715	232.677	186.336	139.488	29.6351	38.9052	50.6225	1.65787	0.355432	1.96249	1.68395	1.32718	0.267724	0.35694	0.441633	-2.42656	1.50729e-17	0.267477	142.026	405.4	121.271	139.932	31.1901	17.5981	21.5283	34.1411	1.58664	0.251639	1.22541	2.82307	1.07017	1.2279	0.305411	0.171126	0.215413	0.314606	-2.31602	4.91788e-16	0.266035	165.104	130.617	145.179	255.505	226.453
ENSMUSG00000086699			5	-1.72858	3.37938e-05	0.346214	5.12505	12.5796	23.0347	0	1.44093	0	1.75604	0.0617288	0.605521	1.59249	3.0701	0	0.185186	0	-1.85083	1.40596e-06	0.346139	11.7539	9.03118	17.0205	8.48072	0.779752	1.21366	0	0.812883	1.362	0.094301	1.4206	0.880968	2.10399	1.04245	0.106955	0.16532	0	0.104929	-1.99882	1.93337e-07	0.337683	24.3046	15.2088	8.77457	15.5214	12.1314
ENSMUSG00000082500			5	-1.71629	2.89829e-05	0.34156	14.3502	5.50359	14.7166	1.0976	0	0	1.37396	0.0438352	1.60521	0.659628	1.85704	0.131506	0	0	-2.14794	7.91071e-09	0.339824	11.7539	10.0346	12.7654	10.6009	0.779752	0	0	0.812883	1.24985	0.0501513	1.34498	0.926747	1.49399	1.2337	0.101262	0	0	0.0993432	-2.14535	5.42934e-09	0.329321	15.9237	16.1034	11.1676	13.1335	11.4574
ENSMUSG00000007035	Msh5	mutS homolog 5	5	-1.70363	2.384e-06	0.308078	33.8254	32.2353	31.3528	4.39039	4.3228	7.23178	0.352475	0.0573732	0.344807	0.352083	0.360537	0.0479362	0.0479328	0.0762506	-2.19668	5.89674e-14	0.272121	51.9131	25.0866	44.6788	61.4852	8.57728	9.70927	3.44453	4.8773	0.470266	0.0778975	0.541338	0.211135	0.476515	0.652075	0.101507	0.114109	0.0416554	0.0543186	-2.38335	1.78202e-16	0.27015	48.6092	71.5708	88.5434	46.5641	57.9611
ENSMUSG00000091105			5	-1.70143	3.87657e-05	0.342803	14.3502	12.5796	8.31809	0	0	0	0.664696	0	0.768979	0.722279	0.502829	0	0	0	-1.6606	2.36684e-05	0.351143	10.7744	11.0381	3.19135	3.18027	0	0	0	0	0.358802	0	0.590621	0.488357	0.178926	0.177303	0	0	0	0	-1.9376	7.87771e-07	0.342169	17.5999	8.05172	4.78613	13.1335	10.1095
ENSMUSG00000080992			5	-1.69228	4.11046e-05	0.341979	12.3001	8.6485	8.95795	0	0	0	0.389207	0	0.453458	0.341623	0.372542	0	0	0	-2.25642	2.0272e-09	0.344316	10.7744	13.045	11.7016	6.36054	0	0	0	0	0.374675	0	0.40633	0.397061	0.45135	0.243958	0	0	0	0	-1.61982	5.94157e-05	0.33834	8.38089	7.15708	4.78613	7.1637	10.7835
ENSMUSG00000050936			5	-1.68118	5.87153e-05	0.345577	25.6253	41.6701	17.9159	4.39039	2.88187	2.41059	0.58724	0.0670461	0.498924	0.869298	0.393499	0.0915579	0.0610343	0.0485461	-2.21158	1.2196e-09	0.333106	41.1387	11.0381	37.2324	31.8027	1.5595	1.82049	0.861132	5.69018	0.599862	0.0542614	0.819358	0.177437	0.75845	0.644203	0.0352506	0.040865	0.0198904	0.12104	-1.69277	1.35142e-05	0.331439	20.9522	11.6303	38.289	19.1032	17.5231
ENSMUSG00000053472			5	-1.67221	4.22332e-05	0.338318	6.15006	11.0072	13.4369	0	0	0	0.632766	0	0.35269	0.676344	0.869264	0	0	0	-1.20992	0.00265427	0.349658	2.93848	8.02772	1.06378	4.24036	0	0	0	0	0.217324	0	0.172382	0.380093	0.0638272	0.252993	0	0	0	0	-2.15323	1.92422e-08	0.341294	16.7618	8.94635	8.77457	13.1335	11.4574
ENSMUSG00000083819			5	-1.66934	5.78481e-05	0.342872	3.07503	14.1521	12.1572	0	0	0	0.214471	0	0.0619198	0.305337	0.276155	0	0	0	-1.82762	2.43717e-06	0.349413	9.79492	5.01732	6.38269	11.661	0.779752	0	0	0	0.165984	0.00455713	0.201762	0.0834136	0.13447	0.244292	0.0182285	0	0	0	-2.24886	2.04544e-09	0.337279	13.4094	13.4195	12.763	9.5516	13.4793
ENSMUSG00000093507			5	-1.61705	8.00613e-07	0.281929	53.3006	42.4563	42.2303	12.0736	8.6456	10.8477	1.69134	0.387595	1.84695	1.57632	1.65077	0.448111	0.325876	0.388797	-2.03264	8.64553e-16	0.236378	85.2158	57.1975	64.8907	81.6269	12.476	13.3502	15.5004	17.0705	2.48808	0.579674	3.02065	1.63638	2.35259	2.94272	0.501896	0.533347	0.637195	0.646257	-1.11036	0.000474669	0.258319	36.8759	22.3659	44.6706	19.1032	20.8929
ENSMUSG00000005628	Tmod4	tropomodulin 4	5	-1.61277	5.51192e-05	0.330541	19.4752	25.1593	17.9159	2.19519	5.76373	2.41059	0.518673	0.0865002	0.454718	0.629414	0.471886	0.0548984	0.146385	0.0582168	-1.47949	1.44641e-05	0.305495	15.6719	18.0624	23.4032	22.2619	4.67851	6.67512	6.02793	2.43865	0.458748	0.133921	0.374316	0.348192	0.57171	0.540773	0.126818	0.179687	0.166969	0.0622078	-1.76986	1.01086e-06	0.315108	11.7333	13.4195	30.3122	13.1335	15.5012
ENSMUSG00000105402	Gm3716	predicted gene 3716	5	-1.60979	1.38783e-05	0.310669	30.7503	24.3731	28.7934	3.29279	5.76373	4.82119	0.30433	0.0503543	0.314223	0.266856	0.33191	0.0360396	0.0640659	0.0509574	-2.32216	7.31704e-16	0.2694	40.1592	46.1594	56.3804	66.7856	10.9165	5.46146	6.88906	5.69018	0.530503	0.0852217	0.419789	0.389434	0.602778	0.710011	0.129505	0.0643422	0.0835134	0.0635258	-2.30689	1.63241e-15	0.269415	59.5043	82.3065	75.7804	38.2064	46.5036
ENSMUSG00000023236	Scg5	secretogranin V	5	-1.59529	1.5407e-19	0.165603	21707.7	12363.4	12884.7	4219.16	4609.54	5686.59	401.751	125.138	528.66	322.612	353.979	110.057	122.111	143.245	-2.067	3.63551e-43	0.145502	12983.2	21066.7	13155.8	15023.6	3546.31	3199.2	3041.52	4105.06	365.726	96.7977	323.446	423.59	335.213	380.654	100.266	89.8263	87.8742	109.224	-1.57854	1.86845e-27	0.138933	14005.3	12211.8	10740.1	13273.1	12593.1
ENSMUSG00000085955			5	-1.59338	0.000114238	0.337768	17.4252	14.1521	10.2377	1.0976	1.44093	2.41059	1.22615	0.145468	1.45222	1.26373	0.962487	0.0979773	0.130627	0.207799	-1.45211	8.28001e-05	0.32819	11.7539	10.0346	10.6378	10.6009	1.5595	3.03415	0.861132	3.25153	0.884816	0.205906	1.00206	0.690466	0.927574	0.91916	0.150889	0.291535	0.0851399	0.29606	-1.95766	7.89096e-08	0.322383	10.0571	14.3142	13.5607	20.2972	13.4793
ENSMUSG00000104724			5	-1.59312	0.000206597	0.34735	49.2005	20.4419	26.234	3.29279	4.3228	4.82119	0.557896	0.07322	0.817762	0.364047	0.491881	0.0586203	0.0781549	0.0828849	-2.24185	6.05853e-10	0.331929	47.9951	55.1906	45.7426	49.8242	3.11901	3.03415	6.02793	8.12883	0.80761	0.0961995	0.81604	0.757367	0.79546	0.86157	0.060185	0.0581422	0.118859	0.147612	-0.866866	0.0900297	0.336613	5.86663	3.57854	32.7052	9.5516	10.1095
ENSMUSG00000062132	Arhgap33os	Rho GTPase activating protein 33, opposite strand	5	-1.59211	0.000244268	0.350074	19.4752	18.0832	21.1152	1.0976	0	3.61589	0.232088	0.0182044	0.216369	0.215262	0.264634	0.0130612	0	0.041552	-2.74545	1.63731e-13	0.345751	30.3642	5.01732	36.1686	47.704	0	0.606829	0	0.812883	0.340731	0.0044099	0.34509	0.0460224	0.420421	0.551392	0	0.00777279	0	0.00986679	-1.52259	0.000280023	0.343733	11.7333	8.94635	15.9538	15.5214	10.7835
ENSMUSG00000102136			5	-1.58356	8.46264e-05	0.330994	65.6007	31.4491	31.3528	6.58558	10.0865	7.23178	0.51747	0.0980088	0.756237	0.388451	0.407723	0.081315	0.126481	0.0862302	-2.01915	1.06414e-09	0.303153	52.8926	63.2183	72.3372	73.1462	14.0355	10.3161	10.3336	8.12883	0.743795	0.142163	0.623738	0.601696	0.872472	0.877272	0.187842	0.137108	0.141322	0.10238	-0.848663	0.0722987	0.316975	4.19045	4.47318	31.1098	14.3274	22.9148
ENSMUSG00000021791	Dydc2	DPY30 domain containing 2	5	-1.55472	4.02651e-06	0.286564	78.9258	53.4635	44.1499	9.87837	18.7321	14.4636	3.0813	0.760609	3.92218	2.84672	2.47501	0.525801	1.01258	0.743444	-1.70331	1.15759e-10	0.242936	128.313	57.1975	76.5923	118.73	32.7496	26.7005	19.806	18.6963	4.74761	1.40048	6.52287	2.34677	3.9823	6.1385	1.88942	1.52977	1.16765	1.01508	-1.50733	1.95835e-07	0.254759	62.0186	81.4118	55.0405	45.3701	47.1776
ENSMUSG00000079491	H2-T10	histocompatibility 2, T region locus 10	5	-1.53611	7.21148e-05	0.31858	68.6757	76.2641	65.9049	12.0736	11.5275	9.64238	0.650294	0.102562	0.596159	0.709345	0.64538	0.112259	0.10885	0.0865779	-1.98607	1.42645e-10	0.284618	312.458	136.471	410.62	415.555	33.5294	54.0078	126.586	18.6963	2.80879	0.589844	2.77465	0.978103	3.7294	3.75302	0.337908	0.540522	1.30363	0.177317	-2.64724	3.2746e-19	0.278225	690.586	670.977	692.394	385.646	438.078
ENSMUSG00000030532	Hddc3	HD domain containing 3	5	-1.53376	4.6299e-31	0.12675	1039.36	740.626	873.4	291.961	257.927	330.251	32.1351	10.6602	35.5548	27.1462	33.7042	10.6975	9.5976	11.6853	-1.99351	1.05633e-72	0.108207	977.533	1245.3	1047.82	954.08	259.658	281.569	220.45	261.748	35.2093	10.0365	34.2075	35.1715	37.5026	33.9555	10.3121	11.1049	8.94642	9.78253	-1.66392	2.72223e-50	0.108464	946.203	905.371	738.659	907.402	849.197
ENSMUSG00000031780	Ccl17	chemokine (C-C motif) ligand 17	5	-1.53022	7.64376e-05	0.318278	78.9258	47.9599	38.3912	15.3664	8.6456	13.2583	3.31891	0.75654	4.52618	2.94693	2.48361	0.943867	0.539315	0.786437	-2.16988	1.65001e-11	0.297117	43.0976	98.3395	38.2961	38.1632	6.23802	6.06829	4.30566	13.0061	2.93978	0.481085	2.52827	4.65614	2.29778	2.27694	0.415312	0.401215	0.292928	0.814885	-1.3759	0.000139902	0.299304	31.0093	20.5766	31.1098	33.4306	43.1338
ENSMUSG00000093589			5	-1.52634	0.000379936	0.343926	12.3001	13.3659	9.5978	0	1.44093	2.41059	0.612054	0.0663692	0.603099	0.70219	0.530872	0	0.0768523	0.122255	-2.22751	2.34421e-09	0.341193	10.7744	8.02772	11.7016	15.9013	0	0	0	0.812883	0.569213	0.0108864	0.540419	0.324979	0.600295	0.811159	0	0	0	0.0435454	-1.93117	3.84479e-07	0.333264	4.19045	8.05172	13.5607	17.9093	11.4574
ENSMUSG00000061816	Myl1	myosin, light polypeptide 1	5	-1.50986	0.000369659	0.339667	97.376	69.9743	63.3455	12.0736	12.9684	16.8742	2.2097	0.403241	2.64762	2.03854	1.94293	0.351614	0.383551	0.474558	-2.20027	3.06326e-10	0.320751	41.1387	292.008	69.1458	64.6655	10.1368	23.6663	6.02793	13.819	2.87391	0.416698	1.14422	6.55515	1.96702	1.82923	0.319976	0.741878	0.194437	0.410502	-2.32973	3.68117e-11	0.320807	69.5614	50.0996	68.6012	114.619	140.185
ENSMUSG00000070522			5	-1.48277	0.000621832	0.343443	8.20009	6.28982	10.8775	0	0	0	0.411779	0	0.372283	0.305965	0.557088	0	0	0	-1.99403	2.24542e-07	0.348807	6.85644	17.0589	7.44647	4.24036	0	0	0	0	0.377963	0	0.318428	0.639427	0.353709	0.200286	0	0	0	0	-2.03318	1.19491e-07	0.338803	13.4094	9.84099	7.97688	9.5516	12.1314
ENSMUSG00000073656			5	-1.47614	0.000708448	0.344544	28.7003	9.43473	16.6362	2.19519	0	4.82119	0.339924	0.0433229	0.508332	0.179048	0.332394	0.0416448	0	0.088324	-2.92578	6.71799e-17	0.328681	29.3848	58.2009	30.8497	38.1632	0.779752	0.606829	3.44453	1.62577	0.664601	0.0330654	0.532403	0.85109	0.571678	0.703232	0.0160336	0.0123915	0.0723766	0.0314597	-1.53666	0.000143002	0.334692	9.21898	8.94635	9.57226	13.1335	15.5012
ENSMUSG00000060019			5	-1.45584	9.9147e-06	0.277277	174.252	77.8365	72.3034	24.1471	18.7321	48.2119	6.7066	1.90014	10.3354	4.94664	4.83778	1.53406	1.20856	2.95779	-2.10093	1.79571e-15	0.246796	159.657	177.613	138.292	116.61	25.7318	32.162	26.6951	23.5736	8.54065	1.8443	9.68712	8.69779	8.58193	7.19577	1.77188	2.19932	1.8784	1.5276	-1.39634	1.04045e-06	0.248844	94.7041	102.883	87.7457	76.4128	76.1582
ENSMUSG00000039728	Slc6a5	solute carrier family 6 (neurotransmitter transporter, glycine), member 5	5	-1.45312	0.000321298	0.324198	13.3251	19.6557	21.755	4.39039	2.88187	3.61589	0.0817919	0.0160697	0.0554868	0.087697	0.102192	0.0195816	0.0130535	0.0155739	-1.86201	9.43903e-09	0.295985	25.4668	26.0901	22.3394	18.0215	3.11901	2.42732	6.88906	4.8773	0.0933942	0.020738	0.10848	0.0896971	0.0973264	0.0780733	0.0150782	0.0116531	0.0340318	0.0221888	-1.4432	4.73436e-05	0.298221	16.7618	10.7356	19.9422	21.4911	24.9367
ENSMUSG00000015451	C4a	complement component 4A (Rodgers blood group)	5	-1.44904	7.83257e-05	0.30184	82.0009	87.2713	88.2997	19.7567	21.614	22.9006	0.502311	0.124811	0.449152	0.512183	0.545599	0.115909	0.128779	0.129744	-0.978297	0.00158191	0.270038	110.683	37.1282	102.123	107.069	29.6306	39.4439	64.5849	22.7607	0.495867	0.248348	0.620172	0.167905	0.585247	0.610144	0.188421	0.249088	0.419676	0.136206	-1.97866	7.57447e-12	0.2645	234.665	236.184	241.7	119.395	144.903
ENSMUSG00000087138	Gm15545	predicted gene 15545	5	-1.42851	1.4666e-05	0.276262	37.9254	29.8766	38.3912	12.0736	8.6456	8.43708	1.04866	0.287646	1.05357	0.889293	1.20311	0.35925	0.261254	0.242432	-1.55345	1.57087e-10	0.223104	63.667	46.1594	39.3599	58.3049	12.476	20.6322	15.5004	13.0061	1.42428	0.492192	1.80928	1.05871	1.14401	1.68513	0.40237	0.660812	0.510839	0.394746	-1.27227	4.75609e-06	0.239103	31.8474	39.364	39.8844	33.4306	39.764
ENSMUSG00000058186	Zfp980	zinc finger protein 980	5	-1.38474	0.00185119	0.343619	7.17508	11.0072	6.39853	0	0	0	0.0641037	0	0.0526921	0.0866112	0.0530077	0	0	0	-2.22667	5.49283e-09	0.348768	8.81543	22.0762	5.31891	10.6009	0	0	0	0	0.0804851	0	0.0662248	0.133853	0.0408679	0.0809944	0	0	0	0	-2.13235	2.48064e-08	0.340183	12.5713	8.05172	15.1561	10.7456	14.1533
ENSMUSG00000087501			5	-1.33826	1.89435e-05	0.261585	52.2755	48.7461	40.3108	25.2447	10.0865	9.64238	0.530958	0.169876	0.5552	0.554714	0.482959	0.287176	0.116527	0.105925	-1.2471	2.25593e-07	0.218196	47.9951	50.1732	56.3804	51.9444	18.7141	19.4185	23.2506	17.8834	0.540463	0.242244	0.521441	0.439954	0.626498	0.573961	0.230745	0.237774	0.292949	0.207509	-1.15575	6.80055e-05	0.242832	31.0093	25.9444	40.6821	32.2367	32.3504
ENSMUSG00000033770	Clcnka	chloride channel, voltage-sensitive Ka	5	-1.33769	0.0031774	0.344924	12.3001	10.221	8.31809	0	1.44093	0	0.127452	0.00612125	0.14411	0.128308	0.109938	0	0.0183638	0	-1.80763	3.67882e-06	0.351522	20.5693	8.02772	5.31891	6.36054	0	0.606829	0	0	0.116727	0.00204922	0.246525	0.0776534	0.0651999	0.0775301	0	0.00819688	0	0	-1.90833	1.49986e-06	0.344331	11.7333	5.36781	6.38151	10.7456	24.9367
ENSMUSG00000091957			5	-1.33248	0.00106433	0.3188	26.6503	14.9383	15.3565	2.19519	4.3228	6.02649	0.609515	0.135022	0.812465	0.487959	0.528121	0.0716808	0.143351	0.190034	-2.14663	6.83541e-13	0.276911	40.1592	31.1074	47.8702	27.5623	6.23802	4.24781	10.3336	3.25153	1.10912	0.213029	1.25241	0.782982	1.52689	0.874203	0.220782	0.149302	0.373733	0.1083	-1.25915	0.000441697	0.29164	19.2761	20.5766	19.1445	20.2972	12.8054
ENSMUSG00000083693			5	-1.33222	0.00301827	0.342158	8.20009	6.28982	8.95795	0	1.44093	0	0.85277	0.0533697	0.837638	0.688422	1.03225	0	0.160109	0	-1.48785	0.000170819	0.350823	7.83593	6.02079	1.06378	6.36054	0	0	0	0	0.529064	0	0.818816	0.50778	0.113692	0.675966	0	0	0	0	-1.84765	2.93467e-06	0.341254	5.86663	8.94635	3.98844	11.9395	12.8054
ENSMUSG00000082599			5	-1.32646	0.00334876	0.343291	15.3752	11.0072	10.2377	1.0976	0	3.61589	0.832637	0.105713	0.991939	0.760887	0.745083	0.0758465	0	0.241293	-2.53091	9.10278e-13	0.328141	29.3848	27.0935	18.0843	12.7211	0.779752	1.82049	1.72226	0	1.36425	0.0814077	1.9393	1.44317	1.2207	0.853852	0.0584032	0.13541	0.131817	0	-1.2714	0.00206651	0.325364	8.38089	8.94635	11.9653	13.1335	20.219
ENSMUSG00000091408			5	-1.29597	0.0045949	0.343674	9.2251	3.93114	8.31809	0	0	0	0.21013	0	0.254831	0.116353	0.259205	0	0	0	-1.85224	1.7187e-06	0.349137	7.83593	11.0381	17.0205	3.18027	0	0.606829	0	1.62577	0.264122	0.0170979	0.221426	0.251745	0.491919	0.0913982	0	0.0193262	0	0.0490653	-1.2637	0.00469866	0.344147	6.70471	5.36781	7.1792	8.35765	8.76156
ENSMUSG00000038422	Hdhd3	haloacid dehalogenase-like hydrolase domain containing 3	5	-1.24855	6.69165e-08	0.202371	121.976	121.079	108.775	38.4159	50.4327	48.2119	3.04702	1.18713	2.97796	3.16731	2.99579	1.00457	1.33934	1.21748	-2.14271	5.96538e-31	0.177876	133.211	161.558	143.611	135.691	34.3091	19.4185	26.6951	37.3926	3.42459	0.822402	3.32691	3.25654	3.66834	3.44658	0.97245	0.546585	0.773183	0.997389	-1.60759	1.27693e-15	0.187097	121.523	73.3601	94.1272	128.947	92.3333
ENSMUSG00000028393	Alad	aminolevulinate, delta-, dehydratase	5	-1.23148	5.52257e-11	0.169787	596.556	390.755	378.793	150.371	149.857	247.086	7.9967	3.21322	9.92096	6.96283	7.1063	2.67851	2.7109	4.25025	-2.10454	3.64764e-44	0.146455	660.177	787.72	646.779	683.758	146.593	153.528	150.698	152.822	11.2828	2.88094	11.2311	10.8158	11.2538	11.8304	2.83029	2.94366	2.97316	2.77667	-1.34516	1.282e-17	0.147509	372.112	389.166	361.353	433.404	407.075
ENSMUSG00000073274			5	-1.16516	0.0139124	0.338918	46.1255	22.0144	20.4753	8.78077	11.5275	4.82119	0.179869	0.0521927	0.268176	0.13714	0.134292	0.0546814	0.0729034	0.0289933	-1.44521	6.04491e-05	0.320913	24.4873	59.2044	17.0205	11.661	7.01777	6.67512	5.16679	8.12883	0.150977	0.0448464	0.145639	0.284196	0.103536	0.0705356	0.0473689	0.0447442	0.0356376	0.0516349	-1.29944	0.00129474	0.322032	12.5713	21.4712	17.5491	28.6548	31.6764
ENSMUSG00000099397			5	-1.16417	0.019079	0.349379	10.2501	10.221	9.5978	0	1.44093	2.41059	0.423295	0.0536678	0.406401	0.434207	0.429276	0	0.0621447	0.0988587	-1.88874	9.71255e-07	0.348299	9.79492	6.02079	15.9567	13.7812	0.779752	0	0	0.812883	0.456189	0.017776	0.397269	0.19709	0.661928	0.568467	0.035892	0	0	0.0352119	-1.78939	6.01452e-06	0.339406	15.0856	25.0498	23.133	14.3274	10.1095
ENSMUSG00000091383			5	-1.1329	0.0193021	0.340391	6.15006	4.71737	5.11883	0	0	0	0.440483	0	0.47865	0.393384	0.449415	0	0	0	-2.03632	1.16327e-07	0.348659	6.85644	10.0346	12.7654	6.36054	0	0.606829	0	0	0.686293	0.0136127	0.545877	0.644801	1.03947	0.515022	0	0.0544507	0	0	-1.14142	0.0142388	0.343803	4.19045	6.26245	3.98844	5.96975	1.34793
ENSMUSG00000059058			5	-1.13019	0.0201394	0.341095	11.2751	3.14491	4.47897	0	0	0	0.990566	0	1.70105	0.508373	0.762277	0	0	0	-1.61887	3.93689e-05	0.351378	11.7539	7.02425	7.44647	4.24036	0.779752	0	0.861132	0	1.13248	0.0726747	1.81399	0.874945	1.1754	0.665566	0.136574	0	0.154125	0	-1.91281	1.16882e-06	0.342254	4.19045	9.84099	10.3699	17.9093	11.4574
ENSMUSG00000085887	Arhgap27os3	Rho GTPase activating protein 27, opposite strand 3	5	-1.09595	0.0270999	0.341642	12.3001	16.5108	14.0768	2.19519	0	2.41059	0.164831	0.0174087	0.132598	0.19071	0.171186	0.025347	0	0.0268791	-0.803582	0.0277781	0.305859	47.9951	18.0624	36.1686	40.2834	15.595	13.3502	36.1676	4.06441	0.387445	0.217879	0.529275	0.160763	0.407942	0.4518	0.195177	0.165926	0.462544	0.0478697	-2.08357	5.71966e-10	0.30363	61.1805	90.3582	122.046	45.3701	59.309
ENSMUSG00000082431			5	-1.09436	0.0322077	0.348133	13.3251	3.93114	7.67824	0	2.88187	0	0.430346	0.0514923	0.656641	0.207564	0.426832	0	0.154477	0	-2.21142	6.11733e-09	0.347405	12.7334	29.1005	12.7654	10.6009	1.5595	0.606829	0.861132	0	0.756876	0.0435094	0.641886	1.18397	0.658158	0.54349	0.0892189	0.0344763	0.0503423	0	-1.57633	0.000143453	0.343404	15.0856	12.5249	4.78613	7.1637	8.76156
ENSMUSG00000068397			5	-1.08507	0.0307877	0.343179	8.20009	5.50359	5.75868	0	0	0	0.418106	0	0.499461	0.359177	0.395681	0	0	0	-2.45557	1.02696e-10	0.349332	12.7334	30.1039	26.5945	12.7211	2.33926	0.606829	0	0	1.20204	0.0520072	0.793387	1.51388	1.69479	0.806121	0.165415	0.0426136	0	0	-1.47278	0.000542408	0.345272	16.7618	5.36781	6.38151	5.96975	5.39173
ENSMUSG00000094497			5	-1.07892	0.0343604	0.345701	65.6007	49.5323	42.2303	0	0	0	3.37665	0	3.99569	3.23259	2.90166	0	0	0	-4.09247	1.09428e-28	0.352805	1089.19	1165.02	695.713	622.273	0	0	0	0	52.5552	0	67.8651	58.5871	44.3357	39.4327	0	0	0	0	-2.59933	1.5668e-11	0.35221	752.604	78.7279	62.2197	76.4128	56.6131
ENSMUSG00000071178	Serpina1b	serine (or cysteine) preptidase inhibitor, clade A, member 1B	5	-1.0655	0.0394687	0.347457	3.07503	9.43473	12.1572	0	1.44093	0	0.149702	0.00872331	0.0513421	0.168784	0.22898	0	0.0261699	0	-1.77357	5.88526e-06	0.351723	11.7539	7.02425	5.31891	20.1417	0	0	0	0.812883	0.185094	0.00370705	0.200754	0.0968299	0.0929153	0.349876	0	0	0	0.0148282	-2.21209	9.96856e-09	0.344753	17.5999	43.8371	27.9191	11.9395	11.4574
ENSMUSG00000066443			5	-1.02479	0.0463054	0.341351	5.12505	4.71737	4.47897	0	0	0	0.310546	0	0.313461	0.309146	0.309031	0	0	0	-1.7359	8.50065e-06	0.349875	5.87695	10.0346	6.38269	3.18027	0	0	0	0	0.371309	0	0.367701	0.506725	0.408441	0.202368	0	0	0	0	-1.93188	6.31652e-07	0.338713	11.7333	10.7356	4.78613	7.1637	8.76156
ENSMUSG00000028989	Angptl7	angiopoietin-like 7	5	-0.939879	0.0142479	0.274043	42.0254	41.6701	40.3108	15.3664	14.4093	24.1059	0.600782	0.259442	0.573182	0.608952	0.620212	0.22448	0.213776	0.34007	-1.8532	2.72198e-12	0.245144	50.9336	64.2217	62.7631	45.5838	13.2558	12.7434	12.0559	10.5675	0.744063	0.190703	0.710628	0.723181	0.895623	0.646821	0.209894	0.200385	0.195068	0.157466	-1.70261	4.11055e-11	0.234954	58.6663	115.408	86.1503	68.0552	74.8102
ENSMUSG00000090215	Trim34b	tripartite motif-containing 34B	5	-0.760414	0.254749	0.348759	4.10004	3.93114	5.11883	0	0	0	0.0675493	0	0.0589828	0.0605946	0.0830704	0	0	0	-2.50864	1.09673e-11	0.340723	13.7129	16.0554	29.7859	22.2619	0.779752	0	1.72226	0.812883	0.293502	0.013798	0.201801	0.190697	0.44832	0.33319	0.0130229	0	0.029393	0.0127762	-3.5817	4.42566e-25	0.329735	67.0471	52.7835	57.4336	35.8185	49.8735
ENSMUSG00000073405			5	-0.709262	0.293996	0.339538	11.2751	11.7934	7.03839	1.0976	0	4.82119	0.292732	0.0566361	0.310876	0.348405	0.218916	0.0324142	0	0.137494	-2.37596	2.72429e-13	0.301721	71.5029	28.097	93.6128	74.2063	7.79752	10.3161	7.75019	3.25153	1.87136	0.232244	2.01673	0.639603	2.70048	2.12863	0.249596	0.327929	0.253505	0.0979466	-4.02932	1.01012e-39	0.295446	346.131	426.741	326.255	156.407	249.367
ENSMUSG00000092021	Gbp11	guanylate binding protein 11	5	-0.637562	0.426356	0.351263	7.17508	13.3659	20.4753	2.19519	2.88187	4.82119	0.162446	0.0381502	0.0784118	0.156506	0.25242	0.0256954	0.0342581	0.0544971	-1.53038	5.0212e-05	0.336483	87.1748	17.0589	72.3372	89.0475	4.67851	18.2049	22.3894	7.31595	0.742002	0.166588	0.974549	0.153919	0.827098	1.01244	0.0593578	0.229372	0.290273	0.0873497	-2.08375	1.74277e-08	0.329457	261.484	237.973	264.035	83.5765	97.7251
ENSMUSG00000094686	Ccl21a	chemokine (C-C motif) ligand 21A (serine)	5	-0.637203	0.426049	0.35076	5.12505	3.14491	9.5978	2.19519	0	2.41059	0.217789	0.0546073	0.173304	0.113946	0.366118	0.079508	0	0.0843139	-2.10797	1.6713e-08	0.340494	24.4873	10.0346	9.57404	21.2018	2.33926	0	0	1.62577	0.552956	0.0379742	0.847051	0.280155	0.338724	0.745893	0.091834	0	0	0.0600627	-2.59809	5.9053e-13	0.332185	15.9237	31.3122	32.7052	23.879	23.5888
ENSMUSG00000004552	Ctse	cathepsin E	5	-0.568108	0.532397	0.353237	21.5252	7.86228	15.9963	1.0976	2.88187	0	0.221379	0.0198822	0.297862	0.116572	0.249705	0.0162681	0.0433785	0	-1.84889	1.51594e-06	0.346819	288.95	63.2183	138.292	165.374	17.1546	25.4868	34.4453	2.43865	2.29887	0.321133	4.09023	0.722261	2.00218	2.38082	0.275588	0.406613	0.565463	0.0368682	-3.16073	5.88687e-18	0.343382	359.54	954.576	522.486	132.528	200.168
ENSMUSG00000079343	C1s2	complement component 1, s subcomponent 2	5	-0.542035	0.562069	0.349068	9.2251	15.7246	10.2377	4.39039	10.0865	1.2053	0.138595	0.0623341	0.101951	0.1862	0.127633	0.0519699	0.121255	0.0137778	-1.14597	0.00269986	0.331734	28.4053	6.02079	25.5308	37.1031	4.67851	7.88878	10.3336	6.50306	0.274469	0.0936356	0.321128	0.0549364	0.295207	0.426605	0.0600267	0.100515	0.135482	0.0785192	-2.71026	1.99681e-14	0.328296	62.8567	87.6743	110.879	44.1762	28.9805
ENSMUSG00000041449			5	-0.436253	0.692033	0.336892	2.05002	4.71737	5.75868	0	0	0	0.107647	0	0.0486763	0.120015	0.154248	0	0	0	-1.62389	3.73259e-05	0.351486	49.9541	8.02772	8.51025	32.8628	1.5595	0	4.30566	1.62577	0.59849	0.0516122	1.21335	0.157375	0.211418	0.811814	0.0429893	0	0.121285	0.0421748	-2.67171	2.11354e-12	0.349049	37.714	148.509	104.497	15.5214	17.5231
ENSMUSG00000098470	C1rb	complement component 1, r subcomponent B	5	-0.396197	0.749167	0.339861	4.10004	2.35868	1.91956	0	0	0	0.035498	0	0.0496582	0.0306091	0.0262267	0	0	0	-1.61344	4.41635e-05	0.352361	10.7744	3.01039	5.31891	30.7426	0	1.82049	0	0.812883	0.154594	0.00904429	0.133492	0.0301031	0.0674009	0.387379	0	0.0254208	0	0.0107564	-2.32808	1.66386e-09	0.347482	30.1712	50.0996	32.7052	13.1335	20.219
ENSMUSG00000040264	Gbp2b	guanylate binding protein 2b	5	-0.250916	0.900053	0.351576	4.10004	3.93114	4.47897	0	0	0	0.0464258	0	0.0427275	0.0438951	0.0526547	0	0	0	-2.75425	3.70525e-13	0.351642	184.144	11.0381	138.292	137.812	1.5595	1.82049	3.44453	0	1.26501	0.0208314	1.96307	0.0949727	1.50784	1.49416	0.0188678	0.0218729	0.042585	0	-3.28931	5.97636e-19	0.348031	498.663	526.046	699.573	207.747	248.019
ENSMUSG00000061577	Adgrg5	adhesion G protein-coupled receptor G5	5	-0.149326	0.960095	0.352775	1.02501	1.57246	5.75868	2.19519	0	0	0.0310342	0.0079262	0.0103661	0.017039	0.0656974	0.0237786	0	0	-0.994142	0.0115904	0.335341	55.831	9.03118	32.9772	38.1632	8.57728	11.5298	24.1117	4.8773	0.350867	0.144577	0.57759	0.0754077	0.348932	0.401536	0.100705	0.134433	0.289282	0.0538892	-2.00095	6.81183e-08	0.328075	102.247	130.617	172.301	56.1157	80.8759
ENSMUSG00000054128	H2-T18	histocompatibility 2, T region locus 3	5	-0.119997	0.96983	0.34767	2.05002	0	3.19927	0	0	2.41059	0.0240029	0.0105757	0.0260856	0	0.0459232	0	0	0.0317271	-2.04702	8.52746e-08	0.347049	9.79492	9.03118	14.8929	10.6009	0	0	0	1.62577	0.140247	0.00565036	0.127497	0.0948794	0.198273	0.140339	0	0	0	0.0226014	-2.60071	8.9568e-13	0.334875	21.7903	21.4712	23.9307	11.9395	20.219
ENSMUSG00000016283	H2-M2	histocompatibility 2, M region locus 2	5	-0.0720753	0.988342	0.351819	3.07503	2.35868	0.639853	1.0976	0	1.2053	0.0400106	0.0153253	0.0583644	0.0479675	0.0136999	0.0223135	0	0.0236623	-0.942936	0.02198	0.346519	9.79492	8.02772	9.57404	10.6009	3.89876	3.64098	3.44453	0	0.178857	0.0607856	0.190177	0.125798	0.190123	0.209331	0.0859092	0.0796736	0.0775597	0	-2.49342	1.26711e-11	0.336496	29.3331	71.5708	64.6128	19.1032	20.8929
ENSMUSG00000006154	Eps8l1	EPS8-like 1	6	3.14311	2.67555e-30	0.262966	17.4252	21.2281	11.5174	253.545	249.281	172.358	0.165294	2.24174	0.162535	0.212158	0.121188	2.53309	2.52926	1.66289	3.12515	7.26711e-35	0.244557	14.6924	18.0624	11.7016	15.9013	219.11	173.553	179.115	188.589	0.13695	2.03574	0.14019	0.1391	0.114197	0.154311	2.37272	1.86638	1.98203	1.92185	2.2687	9.66315e-20	0.235264	15.9237	19.682	16.7515	14.3274	20.219
ENSMUSG00000006403	Adamts4	a disintegrin-like and metallopeptidase (reprolysin type) with thrombospondin type 1 motif, 4	6	2.60623	1.64635e-23	0.246932	72.7758	67.6156	63.9853	658.558	561.964	462.834	0.485748	4.01146	0.487811	0.485613	0.48382	4.72809	4.09739	3.20889	2.92882	1.04597e-36	0.223423	124.395	39.1351	45.7426	48.7641	665.909	693.606	632.932	561.702	0.432598	4.92214	0.852957	0.216579	0.320794	0.340062	5.18196	5.36013	5.03303	4.11345	2.5857	3.19565e-31	0.213552	87.9994	93.9367	74.9827	54.9217	43.8078
ENSMUSG00000008348	Ubc	ubiquitin C	6	2.57576	4.99845e-65	0.147493	200.902	153.314	141.408	886.858	994.244	1316.18	1.96537	12.7086	2.25759	1.84596	1.79255	10.6744	12.1531	15.2982	2.04992	2.35612e-54	0.128657	217.447	219.759	202.119	202.477	867.865	959.397	986.857	852.714	2.3205	11.8441	2.49961	2.03888	2.37633	2.36717	11.3221	12.4296	13.156	10.4689	2.64295	3.81583e-97	0.124207	152.532	177.138	145.179	137.304	162.426
ENSMUSG00000020415	Pttg1	pituitary tumor-transforming gene 1	6	2.99416	2.42252e-35	0.231998	101.476	55.8222	72.3034	752.951	752.167	977.496	1.42264	15.4402	1.78336	1.05114	1.43342	14.1732	14.3788	17.7686	2.47801	3.85881e-31	0.205066	198.837	96.3326	74.4647	188.696	897.495	827.715	1149.61	833.205	2.44792	18.762	3.57462	1.39776	1.3692	3.45009	18.3114	16.7708	23.9681	15.9979	2.39424	5.43919e-32	0.195352	151.694	247.814	185.064	114.619	131.423
ENSMUSG00000021098	4930447C04Rik	RIKEN cDNA 4930447C04 gene	6	2.36802	1.45258e-18	0.25205	86.1009	108.499	83.1809	777.098	615.278	532.741	1.41616	9.81432	1.23502	1.66752	1.34595	11.939	9.59998	7.90397	2.20923	2.04459e-20	0.225601	124.395	212.734	105.314	114.49	856.948	813.758	609.682	842.959	1.90841	12.8281	1.82527	2.51934	1.58049	1.70854	14.2703	13.4573	10.3747	13.2101	1.89233	6.03181e-16	0.217985	79.6185	59.9406	90.1388	164.765	181.297
ENSMUSG00000026414	Tnnt2	troponin T2, cardiac	6	3.14085	2.94458e-29	0.267378	18.4502	13.3659	9.5978	181.103	138.33	272.397	0.128391	1.84407	0.163	0.126521	0.0956526	1.71372	1.32934	2.48916	2.38015	3.82548e-21	0.238821	25.4668	33.1143	18.0843	15.9013	155.171	145.639	117.975	205.659	0.196251	1.57411	0.230154	0.241539	0.167158	0.146155	1.59151	1.48341	1.23647	1.98504	2.66767	5.06204e-28	0.232426	9.21898	13.4195	12.763	31.0427	29.6545
ENSMUSG00000026418	Tnni1	troponin I, skeletal, slow 1	6	3.06495	2.60416e-23	0.291626	6.15006	5.50359	5.75868	86.7101	87.8969	132.583	0.0844598	1.48313	0.0840361	0.080577	0.0887663	1.26906	1.30645	1.87386	3.15608	2.20624e-30	0.264463	15.6719	5.01732	4.25513	12.7211	130.219	157.776	165.337	82.914	0.129335	2.11732	0.219061	0.0566035	0.060833	0.180844	2.06573	2.48556	2.68019	1.2378	3.15778	1.16559e-30	0.263142	5.86663	13.4195	9.57226	1.19395	2.69586
ENSMUSG00000031552	Adam18	a disintegrin and metallopeptidase domain 18	6	1.91471	2.85324e-06	0.348683	0	0.786228	1.27971	14.2688	14.4093	16.8742	0.00949498	0.201074	0	0.0104969	0.017988	0.190435	0.195305	0.217481	1.96248	1.08911e-07	0.335283	3.91797	1.00346	0	0	21.8331	15.7776	9.47245	13.0061	0.015066	0.214895	0.0499405	0.0103234	0	0	0.315837	0.226659	0.140025	0.177059	1.96257	3.66191e-07	0.338159	0.838089	3.57854	1.59538	0	1.34793
ENSMUSG00000032323	Cyp11a1	cytochrome P450, family 11, subfamily a, polypeptide 1	6	2.84687	8.08138e-18	0.309181	5.12505	3.93114	1.91956	64.7582	33.1415	67.4967	0.0327998	0.499663	0.0438426	0.0360325	0.0185242	0.593363	0.308393	0.597234	2.75937	7.74856e-19	0.293384	1.95898	0	7.44647	4.24036	38.9876	49.1532	37.8898	56.9018	0.0303827	0.447082	0.017143	0	0.0666483	0.0377393	0.387203	0.484784	0.384528	0.531814	2.87663	5.94193e-20	0.296699	0.838089	1.78927	3.19075	5.96975	0.673966
ENSMUSG00000038775	Vill	villin-like	6	2.65467	2.67099e-23	0.25268	7.17508	8.6485	13.4369	96.5885	64.842	103.656	0.0794354	0.706893	0.0541104	0.0698834	0.114312	0.780202	0.531918	0.808558	3.28015	4.22663e-37	0.248901	10.7744	2.00693	5.31891	4.24036	81.0943	100.127	96.4468	86.9785	0.0427134	0.790022	0.08312	0.012496	0.0419679	0.0332698	0.710001	0.870569	0.862879	0.716641	3.12769	3.77834e-38	0.233933	5.86663	10.7356	4.78613	13.1335	2.69586
ENSMUSG00000050141	Fam205c	family with sequence similarity 205, member C	6	2.61409	7.8681e-14	0.321862	8.20009	3.14491	3.83912	104.272	86.456	37.3642	0.0942158	1.448	0.145764	0.0598989	0.0769844	1.9853	1.67171	0.686993	2.23108	8.28477e-12	0.301375	4.89746	16.0554	2.12756	6.36054	71.7372	56.4351	37.0287	78.8496	0.120472	1.23731	0.0890555	0.235635	0.039569	0.11763	1.48044	1.15659	0.780869	1.53133	2.52153	1.11919e-15	0.292872	10.8952	1.78927	11.1676	5.96975	9.43552
ENSMUSG00000052234	Epx	eosinophil peroxidase	6	2.23363	1.45777e-08	0.348095	0	0	0	20.8543	11.5275	18.0795	0	0.195385	0	0	0	0.244379	0.137185	0.204592	3.12265	8.10381e-19	0.332221	0	1.00346	0	0	45.2256	27.9142	19.806	32.5153	0.00226603	0.393062	0	0.00906413	0	0	0.574432	0.352097	0.257066	0.388654	2.44005	6.55122e-11	0.339796	1.67618	0	1.59538	0	0
ENSMUSG00000056508	1700001K19Rik	RIKEN cDNA 1700001K19 gene	6	2.5643	2.01565e-13	0.320487	0	1.57246	3.19927	31.8303	27.3777	31.3377	0.0544167	0.989763	0	0.0519564	0.111294	1.05136	0.918361	0.999571	2.46209	8.88535e-15	0.296193	0.979492	3.01039	4.25513	4.24036	28.0711	32.162	33.5842	30.0767	0.0952193	1.0976	0.0308987	0.0766461	0.137289	0.136043	1.00498	1.14346	1.22864	1.01332	3.02942	3.60653e-20	0.310722	0.838089	0.894635	0.797688	1.19395	0
ENSMUSG00000060938	Rpl26	ribosomal protein L26	6	2.41213	6.92671e-48	0.160826	796.433	430.853	497.806	3083.15	2998.58	4014.85	27.16	159.959	35.6627	20.6715	25.1457	147.872	146.055	185.951	1.67654	2.20624e-30	0.140482	1017.69	1177.06	903.151	850.192	3285.88	3327.25	3485	3163.74	43.013	170.623	46.6164	43.5161	42.3122	39.6073	170.817	171.77	185.129	154.775	2.58386	1.41238e-78	0.134903	527.996	652.189	521.688	471.61	456.949
ENSMUSG00000070423	Olfr558	olfactory receptor 558	6	1.90987	3.20296e-06	0.349212	1.02501	0	0.639853	15.3664	10.0865	13.2583	0.00587648	0.138413	0.0103448	0	0.00728469	0.166108	0.110731	0.138402	1.80181	1.16772e-06	0.334562	0.979492	0	3.19135	3.18027	10.1368	12.7434	14.6392	17.0705	0.0193007	0.157636	0.0101123	0	0.0336981	0.0333925	0.11877	0.148278	0.175274	0.188224	2.2861	2.42754e-09	0.344243	0	0	0	1.19395	0
ENSMUSG00000073877	Gm13306	predicted gene 13306	6	2.77769	1.44558e-13	0.345237	1.02501	0	0.639853	34.0255	31.7005	40.9801	0.0316051	2.0502	0.0556364	0	0.0391787	1.97817	1.87168	2.30074	2.25029	9.3724e-10	0.336772	0.979492	2.00693	0	0	10.1368	29.7346	22.3894	16.2577	0.0360813	1.22634	0.0543863	0.089939	0	0	0.638771	1.86077	1.44172	0.964106	2.86032	3.68277e-15	0.337969	0.838089	0	0	1.19395	0.673966
ENSMUSG00000074252	Gm10654	predicted gene 10654	6	3.09603	1.2699e-18	0.329002	0	0	0.639853	30.7327	34.5824	34.9536	0.00433453	0.640682	0	0	0.0130036	0.593024	0.677694	0.651329	3.5942	3.57234e-28	0.312665	0	0	0	0	29.6306	43.0849	35.3064	51.2116	0	0.81929	0	0	0	0	0.619725	0.894885	0.75458	1.00797	3.13879	4.77386e-20	0.32294	0	0	0	0	0
ENSMUSG00000078496	Zfp982	zinc finger protein 982	6	3.12363	1.88776e-20	0.317151	0	1.57246	1.27971	47.1967	79.2513	25.3112	0.0206174	1.07382	0	0.0333107	0.0285415	0.999461	1.70439	0.517613	3.98455	1.04947e-37	0.299918	0	0	2.12756	1.06009	88.8918	89.8107	68.8906	78.0368	0.0164538	1.84724	0	0	0.0440099	0.0218054	2.04034	2.04717	1.61583	1.68563	2.71569	2.19004e-20	0.277085	9.21898	9.84099	3.19075	3.58185	2.69586
ENSMUSG00000078877	Gm14295	predicted gene 14295	6	3.16761	2.5287e-25	0.289318	3.07503	5.50359	6.39853	109.76	109.511	61.4702	0.0633794	1.17546	0.0361137	0.0692544	0.0847699	1.38068	1.39899	0.746708	3.35121	1.78093e-30	0.280351	0.979492	3.01039	0	8.48072	77.1955	72.8195	58.557	98.3588	0.0361446	1.0291	0.0117674	0.0291898	0	0.103621	1.05252	0.985981	0.815847	1.26204	3.38736	1.38771e-35	0.262246	9.21898	4.47318	5.58382	2.3879	4.71776
ENSMUSG00000078878	Gm14432	predicted gene 14305	6	3.1266	4.31385e-25	0.286883	4.10004	1.57246	4.47897	72.4414	57.6373	56.649	0.0645667	1.18488	0.0732806	0.0301132	0.0903063	1.3868	1.12057	1.04727	2.72694	8.36143e-22	0.269485	5.87695	4.01386	1.06378	5.30045	53.8029	49.1532	43.9177	40.6441	0.0712839	0.963534	0.107451	0.0592308	0.0198927	0.0985613	1.1164	1.01286	0.931211	0.793659	2.98222	6.23212e-28	0.260264	5.02854	4.47318	4.78613	3.58185	3.36983
ENSMUSG00000085235			6	2.04927	3.76443e-07	0.349013	0	0	0	14.2688	25.9368	7.23178	0	0.164656	0	0	0	0.148095	0.273388	0.0724833	2.07365	5.54081e-08	0.346954	0	0	0	0	13.2558	13.3502	6.88906	16.2577	0	0.137396	0	0	0	0	0.149124	0.149147	0.0791947	0.172116	2.27535	7.17593e-09	0.351724	0	0	0	0	0
ENSMUSG00000086405			6	2.38867	2.31666e-10	0.338911	1.02501	0.786228	0	19.7567	20.1731	20.4901	0.0146854	0.505643	0.024182	0.0198742	0	0.499236	0.51769	0.500001	2.03089	5.35494e-09	0.317878	3.91797	0	3.19135	2.12018	20.2736	13.9571	24.1117	17.8834	0.0563417	0.517671	0.0945545	0	0.0787731	0.0520391	0.555275	0.379626	0.674838	0.460946	2.45552	6.70393e-12	0.327518	0.838089	1.78927	0.797688	1.19395	0
ENSMUSG00000086938	4930481A15Rik	RIKEN cDNA 4930481A15 gene	6	2.94786	4.41928e-17	0.326978	0	2.35868	1.91956	40.6111	28.8187	63.8808	0.0218509	0.656184	0	0.0353037	0.0302491	0.607636	0.437905	0.923009	3.16062	2.36956e-21	0.315584	0	0	2.12756	0	45.2256	28.521	44.7789	33.3282	0.00777383	0.610881	0	0	0.0310953	0	0.733451	0.45934	0.742083	0.50865	2.48589	9.10015e-14	0.308333	3.35236	4.47318	0	3.58185	2.69586
ENSMUSG00000087467			6	3.42618	1.71262e-24	0.318144	1.02501	0	1.91956	60.3678	37.4643	65.0861	0.0774419	4.19279	0.074641	0	0.157685	4.70849	2.96757	4.90231	3.01344	7.17153e-20	0.311946	0	0	0	0	39.7674	26.7005	16.3615	31.7024	0	2.3848	0	0	0	0	3.36194	2.24164	1.41345	2.52219	3.00667	6.86501e-21	0.303038	1.67618	2.68391	1.59538	1.19395	1.34793
ENSMUSG00000087611			6	2.0527	1.62393e-07	0.340891	0	1.57246	1.27971	13.1712	25.9368	12.053	0.0100421	0.175865	0	0.0162247	0.0139017	0.135853	0.271687	0.120054	1.9563	3.10732e-08	0.321713	0.979492	1.00346	3.19135	2.12018	17.9343	15.1707	18.9449	11.3804	0.0177556	0.176274	0.0096489	0.00797822	0.0321539	0.0212415	0.200502	0.168432	0.216431	0.119732	2.33128	5.34636e-11	0.323351	1.67618	2.68391	2.39307	1.19395	0
ENSMUSG00000091754	Gm3636	predicted gene 3636	6	1.95805	4.34651e-07	0.335015	1.02501	1.57246	1.91956	15.3664	23.0549	15.6689	0.0273818	0.324319	0.0172709	0.0283885	0.036486	0.277322	0.422556	0.273079	2.40799	3.58893e-13	0.307245	3.91797	2.00693	3.19135	1.06009	28.0711	28.521	28.4174	22.7607	0.0425734	0.522548	0.0675312	0.0279192	0.0562601	0.0185833	0.54911	0.55405	0.568038	0.418994	2.22426	2.65516e-10	0.318691	2.51427	4.47318	0	1.19395	0
ENSMUSG00000092528	Nlrp1c-ps	NLR family, pyrin domain containing 1C, pseudogene	6	1.4506	0.00129657	0.35167	0	0	0	9.87837	7.20467	4.82119	0	0.0663906	0	0	0	0.0900416	0.0666928	0.0424374	3.35536	2.20765e-22	0.327279	0.979492	0	0	0	38.9876	41.8712	40.4732	16.2577	0.00213172	0.338941	0.00852687	0	0	0	0.385187	0.410814	0.408607	0.151156	3.48686	9.46152e-24	0.329813	0.838089	0.894635	0	0	0.673966
ENSMUSG00000094103	1700047I17Rik2	family with sequence similarity 177 member A2	6	2.16901	1.27609e-09	0.319224	3.07503	3.93114	3.83912	23.0495	36.0233	34.9536	0.137265	1.18181	0.108994	0.149296	0.153505	0.875067	1.3889	1.28147	2.27451	9.62147e-12	0.308165	1.95898	3.01039	3.19135	0	18.7141	24.2732	22.3894	28.4509	0.069369	0.951303	0.0710298	0.0880968	0.11835	0	0.770078	0.991921	0.941462	1.10175	1.61079	5.39894e-06	0.304247	1.67618	6.26245	3.98844	2.3879	4.71776
ENSMUSG00000097086			6	1.79259	1.79583e-05	0.349631	0	0.786228	0	10.976	10.0865	10.8477	0.00947369	0.381777	0	0.0284211	0	0.396628	0.37016	0.378542	2.18507	5.75821e-09	0.342703	0	0	0	0	12.476	12.7434	6.02793	13.0061	0	0.426249	0	0	0	0	0.488658	0.495676	0.241262	0.479399	1.91739	2.38606e-06	0.351524	0	0	0	0	0.673966
ENSMUSG00000097141			6	3.30177	2.61533e-48	0.219115	12.3001	7.07605	17.9159	190.982	161.385	157.894	0.207692	2.81512	0.191157	0.117828	0.314092	3.17906	2.7282	2.5381	3.21079	3.19489e-54	0.201777	19.5898	9.03118	10.6378	15.9013	176.224	162.63	152.42	160.138	0.214347	2.90565	0.311436	0.11588	0.172971	0.257103	3.1795	2.91393	2.81016	2.719	2.71906	8.64042e-47	0.183845	18.438	26.8391	15.9538	14.3274	12.1314
ENSMUSG00000097431			6	1.9612	1.06425e-22	0.189086	66.6257	62.112	56.3071	306.229	342.942	159.099	0.767557	3.37781	0.779973	0.779097	0.743601	3.83983	4.3671	1.9265	1.90966	2.54257e-28	0.165688	84.2363	63.2183	71.2734	74.2063	315.02	303.415	266.09	308.895	0.849148	4.00573	1.00878	0.611034	0.872983	0.903798	4.28144	4.09518	3.6955	3.9508	2.23112	1.88569e-41	0.160173	55.3139	51.8889	70.9943	65.6673	63.3528
ENSMUSG00000097604			6	2.813	1.99225e-29	0.238767	47.1505	33.0216	34.5521	378.671	288.187	398.953	0.549363	5.1167	0.639524	0.479896	0.528669	5.50123	4.25186	5.59702	2.39173	4.46455e-25	0.220451	23.5078	52.1802	29.7859	21.2018	228.467	233.022	117.114	250.368	0.408093	3.20901	0.326167	0.584334	0.42269	0.299183	3.59757	3.6439	1.88446	3.7101	3.06188	4.85125e-44	0.213345	29.3331	15.2088	16.7515	34.6246	29.6545
ENSMUSG00000097885			6	2.74116	2.0086e-31	0.225227	10.2501	25.1593	19.1956	153.664	125.361	201.285	0.154709	1.33822	0.0808227	0.21256	0.170744	1.29779	1.07523	1.64165	3.0309	1.26156e-45	0.207544	26.4463	20.0693	12.7654	10.6009	159.07	173.553	197.199	193.466	0.134062	1.6363	0.213318	0.130654	0.105312	0.0869643	1.45615	1.57774	1.84467	1.66665	2.44329	1.358e-31	0.200611	12.5713	16.9981	18.3468	14.3274	22.9148
ENSMUSG00000098900			6	2.41002	4.1698e-10	0.346139	0	0	0	16.464	18.7321	15.6689	0	0.639036	0	0	0	0.623546	0.720491	0.573071	2.36837	7.76731e-11	0.334941	0	0	0	0	12.476	15.7776	6.88906	18.6963	0	0.541651	0	0	0	0	0.512151	0.643199	0.288984	0.722268	2.67638	5.20678e-13	0.341477	0	0	0	0	0
ENSMUSG00000101337	Dnah7c	dynein, axonemal, heavy chain 7C	6	2.06746	1.90216e-13	0.258133	8.20009	14.1521	10.8775	60.3678	53.3145	72.3178	0.0286265	0.158623	0.0197624	0.0365444	0.0295726	0.155831	0.139766	0.180273	2.05754	1.53647e-16	0.233736	12.7334	7.02425	17.0205	12.7211	66.279	65.5376	62.0015	57.7147	0.0300457	0.174194	0.0313923	0.0139768	0.0429175	0.0318962	0.185443	0.1821	0.177268	0.151965	2.1381	1.6123e-17	0.235164	5.02854	9.84099	2.39307	17.9093	13.4793
ENSMUSG00000102504			6	2.2468	6.05981e-13	0.285818	22.5502	21.2281	21.755	210.739	181.558	77.139	0.137852	0.992878	0.133536	0.134691	0.145327	1.33666	1.16949	0.472484	1.89418	2.29347e-11	0.261079	31.3437	18.0624	25.5308	33.9229	133.338	129.861	113.669	146.319	0.161339	0.887115	0.18987	0.0883096	0.158181	0.208994	0.916676	0.886599	0.798546	0.94664	2.67663	4.8916e-23	0.257062	13.4094	5.36781	25.526	19.1032	20.8929
ENSMUSG00000103706			6	2.00208	7.53591e-07	0.348357	0	0	0	17.5615	14.4093	9.64238	0	0.164268	0	0	0	0.208506	0.173743	0.110555	2.21756	4.67634e-09	0.345824	0	0	0	0	9.35703	15.1707	14.6392	13.819	0	0.168541	0	0	0	0	0.120415	0.19388	0.192511	0.167356	2.05976	2.81767e-07	0.352029	0	0	0	0	0
ENSMUSG00000104090			6	2.12966	9.87938e-09	0.328758	3.07503	2.35868	1.27971	26.3423	20.1731	22.9006	0.0294396	0.308547	0.0385449	0.0316785	0.0180953	0.35367	0.275057	0.296913	1.64822	1.01061e-06	0.304437	3.91797	3.01039	6.38269	3.18027	17.9343	20.0254	13.7781	26.0123	0.0516435	0.277875	0.0502384	0.0311548	0.0837069	0.0414738	0.260985	0.289398	0.204887	0.35623	2.21939	9.30107e-11	0.311223	0	2.68391	1.59538	3.58185	3.36983
ENSMUSG00000105095			6	2.19289	1.18965e-10	0.306943	3.07503	6.28982	5.11883	36.2207	27.3777	50.6225	0.185973	1.44277	0.110055	0.241199	0.206665	1.38849	1.06584	1.87398	2.67085	3.72034e-18	0.289304	7.83593	3.01039	1.06378	3.18027	45.2256	38.8371	38.7509	51.2116	0.133522	1.78235	0.286884	0.0889542	0.0398338	0.118417	1.87913	1.60252	1.64531	2.00245	2.3191	1.77173e-12	0.302018	3.35236	0.894635	3.98844	2.3879	0.673966
ENSMUSG00000105186			6	3.30648	4.91572e-53	0.209384	37.9254	22.0144	27.5137	417.087	282.423	402.569	4.56074	57.6725	5.6067	3.48708	4.58844	66.0436	45.4162	61.5576	2.81565	6.84187e-51	0.182677	43.0976	49.1698	28.7221	53.0045	348.549	327.081	357.37	388.558	6.27851	60.2509	6.51761	6.0015	4.44257	8.15235	59.8213	55.7482	62.6762	62.7579	3.67377	1.74624e-81	0.188338	19.2761	22.3659	19.1445	19.1032	18.871
ENSMUSG00000105353			6	1.92772	2.07875e-14	0.232581	57.4006	179.26	138.848	611.361	698.853	427.881	13.1868	60.3185	5.59165	18.7105	15.2582	63.7894	74.0531	43.1132	3.2827	1.32998e-50	0.213593	54.8515	44.1524	63.8269	73.1462	651.093	698.461	1064.36	608.036	5.73391	84.9489	5.466	3.5511	6.5053	7.41324	73.6344	78.4447	123.004	64.7126	1.64426	1.05089e-14	0.19725	227.122	234.394	291.156	174.317	187.363
ENSMUSG00000105703			6	2.9887	8.12818e-34	0.236838	338.254	676.156	588.665	5561.52	6152.78	5662.49	3.45513	37.0298	2.03043	4.34881	3.98614	35.7574	40.1746	35.1574	3.82087	4.39775e-69	0.212759	405.51	146.506	455.299	391.173	5667.24	6056.16	9331.23	5774.72	2.12962	46.4318	2.49003	0.726081	2.85945	2.44291	39.494	41.9122	66.4495	37.8715	2.48684	4.37394e-32	0.202595	960.45	1080.72	1461.37	712.788	788.54
ENSMUSG00000105843			6	2.19548	5.01097e-09	0.33346	27.6753	29.8766	24.9543	113.052	268.014	409.801	0.378957	3.6089	0.358198	0.414325	0.364347	1.56725	3.7733	5.48615	3.15364	6.35927e-21	0.318118	21.5488	10.0346	13.8292	8.48072	194.158	308.876	333.258	405.629	0.173501	4.59484	0.285307	0.10723	0.18727	0.114198	2.91744	4.60907	5.11704	5.73581	2.66711	1.21752e-15	0.310183	14.2475	32.2069	21.5376	9.5516	8.08759
ENSMUSG00000106275			6	1.39605	0.00236027	0.352124	0	0.786228	0	12.0736	7.20467	3.61589	0.0203977	0.593442	0	0.061193	0	0.939373	0.569276	0.271678	2.32327	3.05165e-10	0.338642	0	0	0	0	11.6963	16.9912	17.2226	11.3804	0	1.19917	0	0	0	0	0.986365	1.42298	1.48417	0.903165	2.5186	1.4159e-11	0.340624	0.838089	2.68391	0.797688	0	0
ENSMUSG00000008482	Rnf151	ring finger protein 151	7	-1.76941	8.25588e-06	0.33475	11.2751	16.5108	12.7971	1.0976	1.44093	0	0.357962	0.0226233	0.278978	0.437718	0.357189	0.0290883	0.0387817	0	-2.94877	3.73067e-18	0.31944	19.5898	19.0658	27.6583	24.3821	2.33926	0	0	0	0.557241	0.0167989	0.495835	0.389483	0.716003	0.627642	0.0671956	0	0	0	-2.15921	1.14563e-09	0.319519	11.7333	19.682	13.5607	17.9093	10.7835
ENSMUSG00000020279	Il9r	interleukin 9 receptor	7	-2.38736	1.06417e-12	0.306602	58.4256	31.4491	33.2724	3.29279	4.3228	2.41059	0.283681	0.0234602	0.383497	0.22118	0.246366	0.0231499	0.0308644	0.0163662	-2.56819	1.16206e-18	0.274378	41.1387	51.1767	42.5513	36.043	5.45827	3.03415	5.16679	4.8773	0.272981	0.0349411	0.276227	0.277342	0.292221	0.246135	0.0415937	0.0229611	0.0402334	0.0349763	-2.35798	4.92704e-14	0.289667	25.9808	21.4712	39.8844	31.0427	35.0462
ENSMUSG00000024437			7	-3.04285	1.77172e-21	0.301521	46.1255	40.0976	39.6709	1.0976	0	1.2053	1.70232	0.0308096	1.76002	1.63935	1.7076	0.0448586	0	0.0475701	-3.64817	2.40584e-34	0.287613	38.2002	52.1802	38.2961	36.043	0	0	1.72226	0.812883	1.52366	0.0279624	1.49107	1.64386	1.52887	1.43084	0	0	0.0779621	0.0338875	-3.68684	1.49665e-35	0.285588	59.5043	46.521	58.2313	47.758	47.1776
ENSMUSG00000026535	Ifi202b	interferon activated gene 202B	7	-0.293948	0.866661	0.352882	4.10004	3.14491	4.47897	0	0	0	0.0723623	0	0.0710783	0.0584165	0.0875923	0	0	0	-4.60486	9.78334e-39	0.342037	496.602	63.2183	279.775	491.882	0.779752	0.606829	0.861132	0	5.91443	0.0113831	8.80674	0.904849	5.07455	8.8716	0.0156935	0.0121287	0.0177103	0	-5.60776	1.03248e-58	0.338381	807.918	1221.18	1290.66	325.948	437.404
ENSMUSG00000027209	Fam227b	family with sequence similarity 227, member B	7	-2.38667	4.44692e-11	0.327584	51.2505	28.3042	30.713	2.19519	0	2.41059	0.561171	0.0233916	0.742367	0.439288	0.501858	0.0340581	0	0.0361167	-2.97016	6.39932e-22	0.292722	47.9951	75.2598	64.8907	90.1076	5.45827	7.88878	2.5834	4.06441	0.988145	0.0830617	0.711173	0.900054	0.98343	1.35792	0.0917888	0.131743	0.0443935	0.0643212	-2.05889	2.90785e-09	0.311347	33.5236	31.3122	20.7399	15.5214	14.1533
ENSMUSG00000028979	Masp2	mannan-binding lectin serine peptidase 2	7	-3.13496	5.99122e-25	0.288482	150.677	185.55	159.963	7.68318	10.0865	13.2583	1.6994	0.105551	1.44957	1.91263	1.73601	0.07917	0.105553	0.13193	-3.64718	5.62641e-41	0.263436	156.719	99.343	162.759	186.576	6.23802	6.67512	8.61132	5.69018	1.45926	0.0754493	1.54231	0.789069	1.63824	1.86742	0.0696713	0.0740372	0.0982811	0.0598073	-2.9984	6.16393e-25	0.276858	56.9901	59.9406	127.63	78.8007	72.1144
ENSMUSG00000041583	Obox6	oocyte specific homeobox 6	7	-2.40804	4.37079e-11	0.330373	21.5252	15.7246	20.4753	0	0	0	0.44852	0	0.471171	0.368797	0.505592	0	0	0	-2.99648	4.0831e-18	0.324991	19.5898	17.0589	18.0843	23.322	0	0	0	0	0.423057	0	0.438651	0.308295	0.414165	0.531116	0	0	0	0	-2.32364	4.63166e-11	0.321396	14.2475	12.5249	19.9422	11.9395	11.4574
ENSMUSG00000042962			7	-2.39884	1.6804e-10	0.338139	56.3756	12.5796	27.5137	1.0976	1.44093	0	1.5411	0.041899	2.58337	0.617649	1.42227	0.0538723	0.0718246	0	-3.24216	3.35712e-21	0.324868	29.3848	61.2113	34.041	37.1031	1.5595	1.21366	0	0	1.77356	0.0367712	1.37745	2.31586	1.63207	1.76888	0.0829653	0.0641195	0	0	-2.61228	9.12067e-14	0.324067	22.6284	28.6283	26.3237	26.2669	27.6326
ENSMUSG00000043424	Eif3j2	eukaryotic translation initiation factor 3, subunit J2	7	-3.72787	1.54747e-33	0.296649	74.8258	49.5323	75.5027	0	0	0	0.878292	0	0.92531	0.656301	1.05326	0	0	0	-4.39492	8.95402e-53	0.279994	71.5029	88.3049	60.6356	65.7255	0.779752	0	0.861132	0	0.859054	0.00595694	0.904518	0.901582	0.78452	0.845597	0.0111946	0	0.0126332	0	-3.72353	9.98884e-37	0.283745	52.7996	51.8889	56.6359	65.6673	49.8735
ENSMUSG00000043889			7	-3.35007	1.80548e-31	0.275023	158.877	93.5611	111.334	4.39039	4.3228	8.43708	3.37149	0.158896	4.17696	2.63557	3.30194	0.123632	0.123623	0.229433	-4.1285	4.42602e-57	0.252855	113.621	151.523	131.909	109.189	4.67851	0.606829	3.44453	5.69018	3.23993	0.108016	3.05574	3.289	3.6284	2.98657	0.142798	0.0183935	0.107433	0.163441	-3.86008	7.98197e-48	0.258158	139.961	130.617	109.283	132.528	120.64
ENSMUSG00000044211			7	-3.21502	3.12335e-23	0.306487	39.9754	40.8838	56.9469	1.0976	0	0	1.9776	0.0157066	1.60224	1.75576	2.5748	0.0471199	0	0	-3.19872	1.97072e-25	0.292778	39.1797	37.1282	26.5945	30.7426	0.779752	0.606829	2.5834	0	1.30805	0.0467906	1.6064	1.22863	1.11524	1.28194	0.0362832	0.0280414	0.122838	0	-3.67866	9.71277e-35	0.288243	54.4758	59.0459	48.659	53.7278	63.3528
ENSMUSG00000046580			7	-3.17099	3.71715e-21	0.316591	46.1255	51.891	35.8318	0	0	0	4.77376	0	4.64717	5.60168	4.07244	0	0	0	-3.91363	2.06516e-35	0.303863	42.1181	47.1628	48.934	50.8843	0	0	0	0	4.68896	0	4.34085	3.92313	5.1582	5.33365	0	0	0	0	-3.38774	9.53438e-27	0.302033	56.9901	42.0479	48.659	27.4609	25.6107
ENSMUSG00000047347			7	-4.35575	2.67024e-48	0.289144	127.101	129.728	172.76	1.0976	0	0	1.52312	0.00388432	1.25984	1.37777	1.93174	0.011653	0	0	-4.89665	5.05191e-71	0.2689	115.58	177.613	106.378	148.413	2.33926	0	0.861132	0	1.3148	0.00926128	1.17194	1.45354	1.10321	1.53049	0.026919	0	0.0101261	0	-4.68898	1.43828e-64	0.269837	176.837	143.142	165.122	125.365	175.231
ENSMUSG00000050550			7	-4.22128	1.29366e-46	0.285272	140.426	119.507	133.089	3.29279	0	0	2.77743	0.0234005	2.79515	2.54874	2.9884	0.0702016	0	0	-4.74546	2.70733e-64	0.273849	94.0312	138.478	87.2301	86.9273	0	0	0	0.812883	1.95178	0.00441936	1.91463	2.27574	1.81661	1.80014	0	0	0	0.0176774	-4.51884	5.42607e-60	0.269766	143.313	105.567	125.237	142.08	131.423
ENSMUSG00000059040	Eno1b	enolase 1B, retrotransposed	7	-1.98972	5.98277e-08	0.321545	17.4252	29.0904	24.3144	3.29279	1.44093	2.41059	0.42431	0.0423492	0.291767	0.5219	0.459263	0.0590541	0.0262444	0.0417491	-2.85093	3.10775e-19	0.300008	26.4463	44.1524	32.9772	24.3821	3.89876	0.606829	2.5834	0.812883	0.516453	0.0384223	0.452982	0.610377	0.577715	0.424739	0.0757879	0.0117145	0.0513165	0.0148704	-2.22051	2.41547e-11	0.303304	22.6284	20.5766	22.3353	21.4911	26.2847
ENSMUSG00000061897			7	-3.73513	2.86959e-35	0.289794	103.526	95.1335	100.457	2.19519	1.44093	2.41059	6.85548	0.137892	6.67906	6.57624	7.31113	0.151693	0.101121	0.160862	-4.29538	1.97968e-52	0.274584	53.872	85.2945	109.57	93.2879	0.779752	0.606829	0	2.43865	5.43906	0.0688575	3.55539	4.5433	7.39598	6.26158	0.0584032	0.0451367	0	0.17189	-4.01911	2.56365e-46	0.273128	92.1898	93.0421	108.486	91.9342	95.7032
ENSMUSG00000062382			7	-2.59452	3.04791e-12	0.339282	75.8508	44.0287	51.1883	0	2.88187	0	1.92267	0.0333416	2.42025	1.50527	1.84251	0	0.100025	0	-4.14279	3.28974e-35	0.322585	170.432	80.2772	117.016	127.211	1.5595	0.606829	0.861132	0	3.95181	0.0281726	5.56298	2.11483	3.90648	4.22295	0.0577698	0.0223236	0.0325969	0	-3.76595	1.05556e-29	0.318765	88.8375	206.661	176.289	64.4733	54.5912
ENSMUSG00000065999	Zfp985	zinc finger protein 985	7	-2.25764	9.99041e-10	0.330407	24.6003	18.0832	23.6746	0	0	0	0.250956	0	0.262027	0.206377	0.284464	0	0	0	-2.99821	2.62332e-20	0.306983	29.3848	49.1698	36.1686	30.7426	1.5595	2.42732	2.5834	0	0.37408	0.0204341	0.320174	0.432404	0.403068	0.340675	0.0192845	0.0298079	0.0326441	0	-2.546	1.7471e-14	0.307755	20.9522	24.1552	30.3122	27.4609	41.7859
ENSMUSG00000066553			7	-3.60517	1.02053e-30	0.299583	98.401	66.0431	58.2266	0	0	2.41059	6.73395	0.0714943	8.46455	6.0871	5.65021	0	0	0.214483	-4.34406	2.68733e-49	0.286328	63.667	82.2841	77.6561	60.4251	0.779752	0	0	0	5.96079	0.0194677	5.60243	5.84393	6.98908	5.40773	0.0778709	0	0	0	-3.46966	7.08694e-32	0.283622	62.0186	66.203	47.0636	51.3399	53.2433
ENSMUSG00000067017			7	-3.11738	5.79454e-22	0.305524	51.2505	53.4635	74.8628	0	5.76373	0	0.662175	0.0215122	0.527553	0.589663	0.869307	0	0.0645366	0	-3.52857	3.6518e-32	0.287312	60.7285	51.1767	45.7426	54.0646	0.779752	0	3.44453	1.62577	0.536509	0.0174164	0.639467	0.434936	0.49264	0.578994	0.00931835	0	0.0420635	0.0182836	-3.92037	2.54409e-40	0.285334	93.866	108.251	94.9249	60.8915	69.4185
ENSMUSG00000067608			7	-3.60176	7.37615e-35	0.281121	106.601	75.4779	88.2997	1.0976	4.3228	1.2053	2.23965	0.0555812	2.49492	1.89275	2.33127	0.0275147	0.110051	0.0291779	-4.72596	1.03567e-68	0.263892	124.395	117.405	106.378	109.189	0.779752	0.606829	0.861132	1.62577	2.62761	0.0257604	2.97822	2.26865	2.60488	2.65869	0.0211868	0.0163742	0.0239096	0.0415708	-4.1499	6.79295e-54	0.261329	108.952	132.406	122.046	106.262	99.073
ENSMUSG00000071568			7	-2.2709	1.76974e-09	0.336754	31.7753	19.6557	14.0768	0	1.44093	0	1.32648	0.0302568	1.84016	1.21964	0.91962	0	0.0907705	0	-2.73008	1.46432e-14	0.330962	21.5488	28.097	14.8929	11.661	0	0	0.861132	0	1.05624	0.0147905	1.27658	1.34342	0.902376	0.702579	0	0	0.0591622	0	-2.7139	5.30887e-15	0.32235	16.7618	23.2605	19.1445	34.6246	22.2409
ENSMUSG00000074479			7	-3.76479	2.86959e-35	0.292052	105.576	74.6916	78.702	2.19519	0	0	3.68596	0.0315854	4.25474	3.22521	3.57793	0.0947561	0	0	-4.77183	3.41748e-64	0.275619	82.2773	127.44	115.952	89.0475	0	1.21366	0	0	4.06372	0.0140975	3.39192	4.24031	4.88908	3.73355	0	0.05639	0	0	-4.3505	1.47698e-51	0.280122	81.2947	119.881	82.1619	91.9342	86.2676
ENSMUSG00000075391			7	-3.16933	2.46028e-22	0.307993	45.1005	43.2425	55.0274	2.19519	0	0	2.71237	0.0415447	2.39066	2.45599	3.29045	0.124634	0	0	-3.62075	8.38817e-32	0.296496	38.2002	45.1559	48.934	29.6825	0.779752	0	0.861132	0	2.0996	0.0255343	2.07138	1.97623	2.71386	1.63693	0.0479853	0	0.054152	0	-3.76987	2.47281e-35	0.292926	67.0471	47.4157	52.6474	57.3096	49.8735
ENSMUSG00000078249	Hmga1-rs1	high mobility group AT-hook 1B	7	-3.76167	6.32191e-34	0.297583	85.0759	66.8293	77.4222	0	0	0	1.47168	0	1.53928	1.29555	1.58021	0	0	0	-4.77789	2.09748e-62	0.279927	96.9697	103.357	74.4647	121.91	0	0	0.861132	0	1.76078	0.00462091	1.79475	1.54395	1.40962	2.29479	0	0	0.0184836	0	-4.42891	1.35476e-52	0.282293	93.866	127.038	105.295	78.8007	74.1363
ENSMUSG00000078503	LOC101056073	zinc finger protein 990	7	-2.60878	5.96729e-19	0.274878	80.9759	55.8222	73.5831	7.68318	2.88187	9.64238	0.720966	0.0687404	0.782602	0.578057	0.802237	0.0795342	0.0302966	0.0963904	-3.02664	1.32987e-32	0.244798	79.3388	62.2148	74.4647	66.7856	7.79752	6.67512	5.16679	3.25153	0.676329	0.06386	0.784385	0.496437	0.752968	0.671525	0.0874897	0.0743778	0.0592399	0.0343328	-3.26426	1.43582e-33	0.260108	87.1613	85.885	92.5319	63.2794	55.9392
ENSMUSG00000079722	Ttll2	tubulin tyrosine ligase-like family, member 2	7	-2.54081	4.25971e-13	0.321383	33.8254	29.0904	29.4332	1.0976	1.44093	1.2053	0.593324	0.0241064	0.613132	0.564989	0.601851	0.0213099	0.0284112	0.022598	-2.9555	5.99187e-20	0.305323	31.3437	26.0901	25.5308	38.1632	2.33926	1.21366	0.861132	0.812883	0.543884	0.0273016	0.581193	0.390456	0.48419	0.719698	0.0492271	0.0253633	0.0185178	0.0160981	-1.97468	8.85248e-09	0.306844	15.9237	10.7356	19.9422	19.1032	26.9586
ENSMUSG00000080242			7	-2.55063	4.95592e-14	0.311793	52.2755	33.8078	26.8738	2.19519	1.44093	3.61589	2.50569	0.161515	3.30732	2.29178	1.91799	0.148757	0.0991643	0.236623	-3.30026	1.1019e-25	0.300531	29.3848	41.142	28.7221	39.2233	1.5595	0.606829	0.861132	0	2.13345	0.0558605	1.90177	2.14906	1.90123	2.58175	0.114546	0.0442631	0.0646331	0	-2.48849	1.32625e-14	0.299542	24.3046	23.2605	26.3237	32.2367	22.9148
ENSMUSG00000080775			7	-3.035	6.88253e-29	0.259995	101.476	119.507	103.656	6.58558	4.3228	12.053	1.58243	0.110637	1.39047	1.75456	1.60226	0.0966539	0.0644314	0.170827	-3.21276	2.0442e-43	0.225496	114.601	106.367	94.6766	87.9874	11.6963	7.28195	4.30566	7.31595	1.35534	0.120154	1.60636	1.20335	1.35732	1.25433	0.186063	0.115039	0.0699916	0.109523	-3.25621	4.30689e-44	0.226733	129.904	141.352	124.439	150.438	132.097
ENSMUSG00000080801			7	-2.94922	1.82196e-17	0.323501	37.9254	33.8078	32.6325	0	0	0	0.787929	0	0.807917	0.77167	0.784199	0	0	0	-3.62514	1.41814e-28	0.313141	25.4668	46.1594	43.615	28.6224	0	0	0	0	0.743324	0	0.554969	0.81186	0.972106	0.634361	0	0	0	0	-3.11843	1.72503e-21	0.309916	24.3046	28.6283	45.4682	27.4609	25.6107
ENSMUSG00000080893			7	-4.15255	1.26009e-39	0.304151	196.802	106.141	128.611	1.0976	0	0	11.1142	0.0286783	14.4024	8.32271	10.6174	0.0860348	0	0	-4.94605	2.08227e-65	0.282989	149.862	225.78	109.57	167.494	0.779752	0	0.861132	1.62577	11.5007	0.0677492	11.219	13.6419	8.38947	12.7526	0.0662484	0	0.0747621	0.129986	-4.30502	1.54955e-49	0.282747	156.723	141.352	95.7226	150.438	138.163
ENSMUSG00000081104			7	-2.77479	1.34483e-15	0.321902	45.1005	31.4491	31.9927	1.0976	1.44093	0	2.26231	0.0540143	2.66429	1.99062	2.13202	0.0694498	0.0925932	0	-3.0591	1.56928e-20	0.311517	20.5693	33.1143	29.7859	29.6825	0	0	1.72226	0.812883	1.63085	0.0432912	1.24302	1.61511	1.84099	1.82429	0	0	0.1207	0.0524644	-2.68191	3.11055e-16	0.306216	23.4665	31.3122	29.5145	35.8185	22.9148
ENSMUSG00000082062			7	-3.08474	7.42626e-18	0.334641	129.151	81.7677	100.457	0	0	2.41059	5.86404	0.0442954	6.8832	4.6693	6.03963	0	0	0.132886	-5.10439	1.7934e-55	0.317109	462.32	182.631	206.374	319.087	0.779752	0.606829	0	0	15.6104	0.0213832	25.2053	8.03618	11.5076	17.6927	0.0482461	0.0372869	0	0	-4.73814	2.37049e-48	0.315084	186.894	477.735	325.457	139.692	144.903
ENSMUSG00000082100			7	-4.02585	5.91558e-43	0.28328	138.376	195.771	240.585	2.19519	1.44093	8.43708	5.43418	0.110918	3.64125	5.51969	7.1416	0.0618712	0.0412445	0.229639	-4.01683	1.10111e-53	0.253694	131.252	160.554	146.802	137.812	6.23802	4.24781	3.44453	4.06441	3.70893	0.135954	3.53307	3.48815	4.04167	3.77283	0.190568	0.12887	0.107529	0.116848	-4.13213	2.33367e-54	0.259085	196.951	172.665	127.63	171.929	229.148
ENSMUSG00000082632			7	-2.86916	8.44519e-18	0.311801	41.0004	37.7389	30.0731	0	1.44093	0	1.16267	0.015797	1.23967	1.2226	1.02573	0	0.047391	0	-3.60311	4.2728e-32	0.29371	37.2207	48.1663	37.2324	49.8242	0.779752	1.21366	0	0.812883	1.27468	0.0241325	1.15122	1.20239	1.17782	1.5673	0.0273709	0.042307	0	0.0268523	-3.22445	2.12333e-25	0.294977	25.9808	35.7854	35.896	51.3399	43.8078
ENSMUSG00000082791			7	-3.9549	5.95579e-40	0.288477	91.226	166.68	164.442	3.29279	4.3228	0	5.68074	0.102668	3.41449	6.68452	6.94321	0.132008	0.175998	0	-3.71498	1.3538e-43	0.260198	95.0107	102.353	91.4852	84.8072	1.5595	2.42732	6.02793	4.06441	3.42145	0.151594	3.63779	3.16297	3.58261	3.30243	0.0677655	0.104745	0.26766	0.166204	-4.52429	1.5567e-61	0.266709	175.999	170.875	175.491	176.705	195.45
ENSMUSG00000082815			7	-3.34467	1.70639e-28	0.288474	75.8508	55.8222	56.9469	1.0976	2.88187	1.2053	2.35051	0.0653419	2.67562	2.10984	2.26607	0.04147	0.110579	0.0439767	-4.27993	9.59755e-53	0.27277	65.626	74.2564	62.7631	83.7471	1.5595	0	0.861132	0.812883	2.48014	0.0328074	2.36809	2.16263	2.31638	3.07346	0.0638654	0	0.0360364	0.0313277	-3.26896	2.02743e-30	0.27348	48.6092	50.0996	52.6474	45.3701	52.5693
ENSMUSG00000083327			7	-4.56582	3.37853e-120	0.192971	699.057	774.434	783.82	15.3664	30.2596	26.5165	9.83511	0.313027	8.54766	10.1461	10.8116	0.201249	0.402469	0.335363	-4.85779	1.58804e-168	0.173748	518.151	536.854	616.993	475.98	20.2736	15.7776	10.3336	8.12883	6.46227	0.192175	6.4811	5.4197	7.89325	6.05504	0.287792	0.222419	0.149897	0.108592	-4.97147	6.29348e-175	0.174467	832.223	869.586	895.006	815.468	777.757
ENSMUSG00000083623			7	-3.49294	3.46198e-24	0.326357	48.1755	90.4162	88.9396	0	0	0	1.16473	0	0.686003	1.37951	1.42868	0	0	0	-3.61269	4.38509e-28	0.314831	26.4463	79.2737	44.6788	43.4637	0	0	0	0	0.656693	0	0.385232	0.931996	0.665644	0.643902	0	0	0	0	-3.9701	4.04315e-36	0.305067	104.761	89.4635	78.9712	93.1281	124.684
ENSMUSG00000083655			7	-2.94653	3.0738e-18	0.316336	30.7503	27.518	38.3912	0	0	0	1.35385	0	1.2062	1.15655	1.69879	0	0	0	-3.22245	5.60781e-23	0.310196	25.4668	29.1005	29.7859	15.9013	0	0	0	0	0.958917	0	1.02188	0.94244	1.22242	0.648927	0	0	0	0	-3.53442	2.09141e-29	0.300663	48.6092	35.7854	39.8844	37.0125	34.3723
ENSMUSG00000083679			7	-3.14272	7.50159e-52	0.201265	651.907	409.625	428.702	32.9279	51.8736	51.8278	13.4724	1.24336	16.7352	11.267	12.4148	0.905393	1.44853	1.37617	-3.39651	2.55746e-83	0.172323	504.438	500.729	462.745	473.86	30.4103	43.0849	38.7509	43.8957	12.2361	1.14819	13.2468	10.6129	12.4288	12.6558	0.90632	1.27517	1.18015	1.23113	-2.89338	1.50983e-55	0.179451	403.959	372.168	298.335	306.845	311.372
ENSMUSG00000083880			7	-3.85778	7.95545e-38	0.289118	84.0509	71.5467	68.4643	0	0	0	8.24512	0	8.73748	7.96915	8.02873	0	0	0	-4.60533	1.76008e-61	0.271833	84.2363	86.298	85.1025	78.4466	0.779752	0	0	0.812883	8.52621	0.046607	8.95779	7.40678	9.25608	8.48421	0.0941055	0	0	0.0923225	-4.1869	1.1041e-48	0.277403	73.7519	89.4635	75.7804	69.2491	63.3528
ENSMUSG00000084349			7	-3.55673	4.49859e-41	0.255876	167.077	137.59	143.327	6.58558	8.6456	6.02649	3.85921	0.183903	4.0622	3.58434	3.93108	0.171501	0.228652	0.151556	-3.43219	8.6252e-53	0.218606	101.867	134.464	118.08	124.03	8.57728	7.28195	10.3336	5.69018	2.84348	0.22386	2.53359	2.69921	3.00373	3.13738	0.242108	0.204123	0.29806	0.151149	-3.2292	7.95995e-44	0.225565	129.904	148.509	85.3527	143.274	117.944
ENSMUSG00000085666			7	-4.18872	1.0636e-41	0.299079	98.401	128.941	109.415	1.0976	0	0	2.95658	0.0096555	2.42452	3.40406	3.04118	0.0289665	0	0	-3.90148	2.7907e-40	0.2842	37.2207	75.2598	74.4647	56.1847	1.5595	0.606829	0.861132	0	1.45725	0.0217547	0.938141	1.531	1.91963	1.44025	0.0446095	0.0172382	0.0251712	0	-4.26379	2.37049e-48	0.28357	105.599	98.4099	89.3411	94.3221	88.2895
ENSMUSG00000086414			7	-2.34194	6.57796e-16	0.269012	83.0259	50.3186	60.1462	13.1712	7.20467	3.61589	0.909534	0.114073	1.10623	0.718353	0.904021	0.187967	0.104419	0.0498323	-2.83329	1.71633e-31	0.233147	53.872	83.2876	76.5923	87.9874	7.79752	6.06829	9.47245	8.12883	0.984468	0.120472	0.734264	0.916212	1.06772	1.21968	0.120615	0.0932172	0.149727	0.11833	-2.76477	4.8167e-26	0.249774	68.7233	75.1494	63.8151	56.1157	68.0706
ENSMUSG00000090303			7	-2.7376	1.06887e-14	0.32707	38.9504	51.891	30.0731	1.0976	0	3.61589	1.1443	0.0437831	1.04077	1.48564	0.906484	0.0314133	0	0.0999361	-3.0429	8.93386e-20	0.315776	35.2617	25.0866	29.7859	36.043	1.5595	0.606829	0.861132	0.812883	0.837991	0.0295249	0.963838	0.553439	0.832711	1.00198	0.0483776	0.0186942	0.0272973	0.0237305	-2.28902	8.23321e-11	0.32021	11.7333	8.05172	20.7399	17.9093	25.6107
ENSMUSG00000091478			7	-2.58744	1.45328e-12	0.334068	45.1005	17.297	19.8355	0	0	0	2.05217	0	3.22827	1.32659	1.60166	0	0	0	-3.77937	2.58979e-29	0.322352	34.2822	42.1455	52.1253	40.2834	0	0	0	0	2.97614	0	2.51024	2.49072	3.90371	2.99991	0	0	0	0	-1.94533	1.7696e-07	0.327771	15.0856	9.84099	11.1676	15.5214	10.1095
ENSMUSG00000091866			7	-2.30453	7.10424e-11	0.31931	32.8003	25.1593	23.6746	0	4.3228	1.2053	0.931762	0.0641065	1.06039	0.871497	0.863396	0	0.152016	0.0403039	-3.3263	7.15601e-26	0.301785	46.0361	25.0866	39.3599	33.9229	0	1.21366	0.861132	1.62577	1.16609	0.0339213	1.52246	0.669601	1.33132	1.14097	0	0.0452359	0.0330268	0.0574226	-2.6076	1.61138e-15	0.304455	17.5999	32.2069	23.133	27.4609	23.5888
ENSMUSG00000092444			7	-3.11411	3.64147e-21	0.310809	37.9254	42.4563	34.5521	0	0	0	1.40215	0	1.30343	1.56343	1.33958	0	0	0	-3.24363	5.43691e-25	0.299493	18.6103	36.1247	35.1048	31.8027	0	0.606829	0	1.62577	1.0197	0.0212725	0.654288	1.02505	1.2623	1.13714	0	0.0240448	0	0.061045	-3.44695	1.1185e-28	0.296906	39.3902	31.3122	40.6821	42.9822	37.7421
ENSMUSG00000094344			7	-4.363	2.13097e-51	0.28068	451.005	192.626	233.546	1.0976	2.88187	8.43708	26.1747	0.370575	38.4585	17.5997	22.4659	0.100249	0.267312	0.744162	-5.03547	3.73906e-92	0.242896	422.161	552.909	373.387	395.413	8.57728	6.06829	5.16679	8.12883	36.0362	0.68143	36.8254	38.9269	33.3128	35.0797	0.849132	0.59659	0.522685	0.757312	-4.3687	3.98951e-63	0.254291	284.112	289.862	227.341	231.626	272.282
ENSMUSG00000094627			7	-2.94168	4.0774e-18	0.316878	48.1755	37.7389	48.6288	0	1.44093	1.2053	1.28251	0.0251559	1.29196	1.08441	1.47115	0	0.0420341	0.0334335	-3.34576	2.22829e-26	0.300628	40.1592	30.1039	48.934	45.5838	0	0.606829	2.5834	0.812883	1.10327	0.0311925	1.10171	0.666549	1.37301	1.27183	0	0.0187624	0.0821906	0.023817	-2.89663	5.28356e-20	0.298368	38.5521	42.0479	41.4798	31.0427	36.3942
ENSMUSG00000096255	Dynlt1b	dynein light chain Tctex-type 1B	7	-2.15069	2.4139e-08	0.339524	18.4502	15.7246	19.1956	0	0	0	0.727213	0	0.706757	0.645395	0.829487	0	0	0	-3.17902	1.32336e-19	0.331337	35.2617	19.0658	21.2756	27.5623	0	0	0	0	0.983969	0	1.38175	0.602989	0.852692	1.09844	0	0	0	0	-2.24182	6.34463e-10	0.327471	20.9522	26.8391	13.5607	11.9395	12.1314
ENSMUSG00000096403			7	-4.20503	8.04642e-49	0.277571	146.577	108.499	113.254	1.0976	0	2.41059	2.39093	0.0224592	2.69173	2.13488	2.34617	0.0215893	0	0.0457885	-4.74508	2.69158e-70	0.261934	90.1132	116.402	112.761	113.43	0.779752	1.82049	0	0	1.94785	0.013792	1.69283	1.76487	2.16654	2.16714	0.0166241	0.0385437	0	0	-4.12225	2.26407e-52	0.263329	89.6756	94.8314	96.5203	85.9644	114.574
ENSMUSG00000096999			7	-2.60739	2.1542e-15	0.304466	53.3006	57.3946	37.1115	4.39039	1.44093	3.61589	0.56233	0.0359303	0.57396	0.662215	0.450814	0.0506384	0.0168783	0.0402744	-3.85575	1.53784e-39	0.283507	56.8105	69.2391	71.2734	92.2278	0	2.42732	2.5834	1.62577	0.769409	0.0205662	0.625801	0.615582	0.803004	1.03325	0	0.0301352	0.0330026	0.0191268	-2.56778	1.70944e-17	0.282645	30.1712	42.0479	31.9075	39.4004	63.3528
ENSMUSG00000100701			7	-3.94204	5.13197e-40	0.287266	86.1009	95.9198	105.576	0	1.44093	1.2053	5.54148	0.0506348	4.64774	5.5478	6.42891	0	0.0846081	0.0672964	-4.17952	8.6252e-53	0.266191	72.4824	80.2772	99.9955	71.026	2.33926	1.21366	0	1.62577	4.30412	0.0795022	4.00243	3.57776	5.64748	3.98882	0.146597	0.0755316	0	0.0958799	-3.92589	8.59856e-46	0.268316	80.4566	106.462	72.5896	83.5765	92.3333
ENSMUSG00000101129			7	-2.14083	2.11763e-08	0.33682	15.3752	23.5868	17.276	0	1.44093	0	0.603603	0.0157323	0.462973	0.760998	0.586839	0	0.0471969	0	-2.63623	1.09428e-13	0.329841	18.6103	24.0832	22.3394	8.48072	0.779752	0.606829	0	0	0.535367	0.0120814	0.573255	0.598734	0.703798	0.265682	0.0272588	0.0210669	0	0	-2.56519	1.74275e-13	0.321522	20.1141	25.0498	12.763	20.2972	28.3066
ENSMUSG00000104623			7	-3.8113	3.44373e-35	0.29607	105.576	66.0431	104.936	0	1.44093	0	6.05889	0.0322232	6.51145	4.36433	7.30088	0	0.0966696	0	-5.28734	9.31069e-78	0.277577	129.293	169.586	180.843	147.352	0	0	0.861132	0	9.47932	0.0157518	8.15726	8.63546	11.6695	9.45502	0	0	0.0630071	0	-4.55875	3.5418e-56	0.281142	97.2184	146.72	141.989	95.516	97.7251
ENSMUSG00000105461			7	-2.37857	4.36831e-14	0.290188	54.3256	51.891	58.8665	4.39039	4.3228	8.43708	2.24276	0.230616	2.07291	2.12152	2.53386	0.179434	0.179422	0.332991	-3.32003	1.84587e-33	0.265123	54.8515	88.3049	68.082	69.9659	1.5595	5.46146	1.72226	5.69018	2.60462	0.15613	2.14103	2.78193	2.718	2.77751	0.0690839	0.240261	0.0779621	0.237213	-2.78823	9.70651e-24	0.263814	72.9138	84.9904	65.4104	40.5943	63.3528
ENSMUSG00000025889	Snca	synuclein, alpha	8	-8.53974	5.60203e-206	0.27592	10481.8	7429.85	7517	0	0	0	206.581	0	241.287	183.256	195.201	0	0	0	-9.39446	5.35903e-289	0.25676	5294.15	10719	7556.04	6551.35	0	0	0	0	166.819	0	124.668	203.722	181.984	156.9	0	0	0	0	-9.01376	1.91648e-267	0.255889	6454.96	5718.51	6507.54	10943.7	9684.22
ENSMUSG00000095597			8	-7.55856	3.04859e-190	0.254203	3250.31	2155.84	2302.83	0	1.44093	1.2053	122.888	0.0423901	146.884	104.386	117.395	0	0.0708316	0.0563388	-9.05936	0	0.237687	4587.94	4327.94	3467.93	3200.41	0.779752	0.606829	0	0	172.002	0.0181314	212.092	161.479	163.968	150.469	0.0409091	0.0316165	0	0	-8.06924	1.3367e-256	0.233961	2667.64	3590.17	3386.19	3115.02	2532.09
ENSMUSG00000061062			9	-4.27321	4.8941e-46	0.290594	139.401	114.789	138.208	0	0	0	2.07489	0	2.07439	1.83022	2.32005	0	0	0	-5.40036	1.31887e-86	0.268731	248.791	184.637	149.993	182.335	1.5595	0.606829	0	0	2.80343	0.00933815	3.78718	2.26845	2.33526	2.82285	0.0269417	0.0104109	0	0	-5.09344	2.54431e-74	0.273406	178.513	241.552	173.098	182.674	169.839
ENSMUSG00000074280			9	-5.68659	1.17747e-83	0.287628	802.583	521.269	630.255	1.0976	1.44093	0	30.3732	0.040208	35.2935	24.5609	31.2651	0.051698	0.0689259	0	-6.47804	1.7411e-133	0.260096	850.199	909.139	685.075	711.32	1.5595	1.21366	1.72226	4.06441	33.8292	0.106567	38.2457	33.008	31.5198	32.5434	0.0796169	0.0615317	0.0898487	0.195271	-6.16033	1.33202e-113	0.267942	511.234	924.158	959.619	537.278	447.513
ENSMUSG00000078480			9	-4.55479	1.01874e-54	0.283921	231.652	189.481	238.665	1.0976	0	3.61589	10.8534	0.0757944	10.7154	9.39111	12.4538	0.0543805	0	0.173003	-5.20847	2.78945e-85	0.2612	164.555	320.105	204.246	199.297	1.5595	0	5.16679	0	9.87185	0.09182	7.78648	12.2251	9.88479	9.59106	0.083748	0	0.283532	0	-4.89305	1.65644e-74	0.262281	270.703	212.923	193.041	291.324	231.844
ENSMUSG00000083773			9	-5.22076	3.82417e-77	0.27486	287.003	240.586	243.784	0	0	0	8.03918	0	8.44339	7.58365	8.09049	0	0	0	-5.99823	7.5298e-115	0.259508	231.16	283.98	305.305	208.838	0	0	0	0	7.41091	0	6.95666	6.89769	9.39735	6.39193	0	0	0	0	-5.36775	3.03735e-90	0.261641	240.532	213.818	185.064	248.342	262.847
ENSMUSG00000091400			9	-4.69719	1.37466e-55	0.290472	228.577	187.908	224.588	0	1.44093	0	3.81354	0.00874813	3.82729	3.37119	4.24214	0	0.0262444	0	-5.46903	2.60485e-89	0.267964	238.996	324.119	215.948	181.275	0	2.42732	0	0.812883	3.87882	0.0154321	4.09361	4.48072	3.7831	3.15784	0	0.0468579	0	0.0148704	-5.00741	1.6471e-73	0.270288	144.151	191.452	245.688	268.639	272.282
ENSMUSG00000094685			9	-4.52043	4.88062e-51	0.291871	171.177	148.597	181.078	0	0	1.2053	4.14149	0.00965681	3.97779	3.69986	4.74682	0	0	0.0289704	-5.20935	1.40196e-76	0.275585	134.19	231.8	165.95	97.5282	0	0	0	0.812883	3.50744	0.00515941	3.18989	4.44729	4.03473	2.35787	0	0	0	0.0206376	-4.76494	2.53601e-63	0.276889	155.885	143.142	160.335	155.214	139.511
ENSMUSG00000096780			9	-5.32625	4.12351e-118	0.227127	765.683	980.426	763.985	17.5615	11.5275	3.61589	10.8251	0.141838	9.28514	12.7389	10.4511	0.228102	0.152057	0.0453544	-4.99882	1.22992e-169	0.178181	723.844	707.443	868.046	836.411	17.1546	17.5981	16.3615	24.3865	9.40703	0.261505	8.9793	7.08297	11.0134	10.5524	0.241509	0.246038	0.235381	0.323091	-5.07991	1.78447e-130	0.206293	483.578	470.578	632.567	666.224	719.122
ENSMUSG00000097554			9	-5.52699	6.65194e-100	0.256105	878.434	1261.11	1302.74	3.29279	5.76373	22.9006	17.9054	0.162069	12.7556	19.621	21.3397	0.0512132	0.0910393	0.343956	-5.80264	7.82931e-133	0.233584	728.742	988.413	675.501	671.037	5.45827	9.10244	6.02793	4.06441	10.7687	0.103181	10.8249	11.8499	10.2626	10.1375	0.0920153	0.152387	0.10384	0.0644799	-5.99821	6.34328e-138	0.236941	1281.44	1051.2	919.735	1055.45	1201.68
ENSMUSG00000062353	Gm15772	ribosomal protein L26 pseudogene	10	-6.43114	3.15511e-123	0.268403	1842.97	939.542	1069.83	1.0976	1.44093	3.61589	90.8213	0.14515	123.787	67.6162	81.061	0.0789635	0.105277	0.251209	-8.13539	2.31438e-226	0.251099	2106.89	2591.95	2243.52	1897.56	0.779752	0.606829	0	1.62577	144.69	0.0567744	144.762	143.737	157.662	132.6	0.0608033	0.0469917	0	0.119303	-6.55981	3.1258e-150	0.248342	1085.33	1278.43	1052.15	974.263	993.426
ENSMUSG00000083992	Gm11478	60S ribosomal protein L13a-like	10	-5.80841	3.10255e-113	0.25296	1709.72	1027.6	1169.01	3.29279	5.76373	15.6689	67.605	0.425709	83.9707	54.0762	64.7681	0.173219	0.307923	0.795985	-7.0231	1.18797e-218	0.220589	2571.17	2692.3	1954.17	2230.43	10.9165	10.3161	4.30566	9.75459	113.184	0.495219	129.179	109.172	100.417	113.969	0.622447	0.58414	0.250871	0.523418	-6.4197	5.61471e-168	0.229915	1416.37	2058.56	1667.17	1552.14	1277.17
ENSMUSG00000101939			10	-6.10368	3.47304e-127	0.250699	3112.96	3088.3	3369.47	20.8543	18.7321	19.2848	290.581	1.78107	265.451	282.169	324.124	1.90474	1.73753	1.70094	-6.78991	1.33736e-199	0.223182	2670.09	5844.18	2688.18	2478.49	17.9343	17.5981	10.3336	16.2577	276.021	1.51639	232.914	411.452	239.833	219.883	1.77546	1.73011	1.04537	1.51462	-6.48396	5.01405e-179	0.224889	3902.14	2878.04	2330.85	3032.63	3613.81
[truncated: 40 more columns]
