# Supplementary material for: Transcriptome analysis following neurotropic virus infection reveals faulty innate immunity and delayed antigen presentation in mice susceptible to virus‐induced demyelination
Source: Brain Pathol. 2021 Jul 6;31(6):e13000. doi: 10.1111/bpa.13000 (PMC8549031; doi:10.1111/bpa.13000)
Supplement: Supplementary file 6 — TABLE S3 Overrepresentation analysis of gene sets with a differential expression between mock‐ or TMEV‐infected SJL and B6 mice (pairwise comparisons) [file BPA-31-e13000-s003.xlsx]

## Sheet: DEGs Mock only
Supplementary table S3: Overrepresentation analysis of gene sets with a differential expression between mock- or TMEV-infected SJL and B6 mice (pairwise comparisons).
The overrepresentation analysis (ORA) was performed using the application WEB-based GEne SeT AnaLysis Toolkit ((WebGestalt 2019, Zhang B, Kirov S, Snoddy J (2005) Nucleic Acids Res. and Liao et al. (2019) Nucleic Acids Res). For the settings, see Materials and Methods section.
The separate sheets show the results obtained by analysis of different lists of differntially expressed genes (DEGs), derived by pairwise comparisons of mock- or TMEV-infected B6 and SJL mice (reference: SJL).
DEGs mock only = DEGs from comparison of mock-infected B6 and SJL mice
DEGs mock only = DEGs from comparison of TMEV-infected B6 and SJL mice (all dpi)
DEGs cluster n = DEGs belonging to a gene cluser with a similar expression pattern, as displayed in Fig.3
Gene set, description = significantly enriched gene ontology (GO) terms in the category biological process.
Size = number of genes annotated to the GO term.
Overlap = number of genes in the uploaded gene list that overlap with the annotated genes in the reference gene set (genome).
Expect = expected number of genes annotated to GO term in the uploaded gene list (based on the reference gene set).
enrichmentRatio = enrichment ratio based on comparison of the number of overlapping genes and the expected number of genes in the category.
pValue = significance value of enrichment.
FDR = false discovery rate. Values below or equal to 0.05 were considered significant.
overlapID = list of overlapping genes (gene identifier)
userID = list of overlapping genes (official gene symbol)
geneSet	description	link	size	overlap	expect	enrichmentRatio	pValue	FDR	overlapId	userId
GO:0045143	homologous chromosome segregation	http://amigo.geneontology.org/amigo/term/GO:0045143	58	6	0.174128	34.4574	2.00429e-08	0.000222878	17687;20957;30939;56739;75801;240697	Rec8, Msh5, Pttg1, 4930447C04Rik, Sycp1, Mcmdc2
GO:0007129	synapsis	http://amigo.geneontology.org/amigo/term/GO:0007129	47	5	0.141104	35.4349	2.83983e-07	0.00129065	17687;20957;56739;75801;240697	Rec8, Msh5, 4930447C04Rik, Sycp1, Mcmdc2
GO:0045132	meiotic chromosome segregation	http://amigo.geneontology.org/amigo/term/GO:0045132	93	6	0.279206	21.4895	3.48196e-07	0.00129065	17687;20957;30939;56739;75801;240697	Rec8, Msh5, Pttg1, 4930447C04Rik, Sycp1, Mcmdc2
GO:0007127	meiosis I	http://amigo.geneontology.org/amigo/term/GO:0007127	104	6	0.31223	19.2166	6.75789e-07	0.00187869	17687;20957;30939;56739;75801;240697	Rec8, Msh5, Pttg1, 4930447C04Rik, Sycp1, Mcmdc2
GO:0061982	meiosis I cell cycle process	http://amigo.geneontology.org/amigo/term/GO:0061982	109	6	0.327241	18.3351	8.91541e-07	0.00198279	17687;20957;30939;56739;75801;240697	Rec8, Msh5, Pttg1, 4930447C04Rik, Sycp1, Mcmdc2
GO:0070192	chromosome organization involved in meiotic cell cycle	http://amigo.geneontology.org/amigo/term/GO:0070192	67	5	0.201148	24.8573	1.70815e-06	0.00316576	17687;20957;56739;75801;240697	Rec8, Msh5, 4930447C04Rik, Sycp1, Mcmdc2
GO:0007131	reciprocal meiotic recombination	http://amigo.geneontology.org/amigo/term/GO:0007131	41	4	0.123091	32.4964	6.8046e-06	0.0094584	17687;20957;75801;240697	Msh5, 4930447C04Rik, Sycp1, Mcmdc2
GO:0035825	homologous recombination	http://amigo.geneontology.org/amigo/term/GO:0035825	41	4	0.123091	32.4964	6.8046e-06	0.0094584	17687;20957;75801;240697	Msh5, 4930447C04Rik, Sycp1, Mcmdc2
GO:0001914	regulation of T cell mediated cytotoxicity	http://amigo.geneontology.org/amigo/term/GO:0001914	45	4	0.1351	29.6078	9.9224e-06	0.0117838	15013;15039;15042;26365	H2-T24, H2-T22, Ceacam1, H2-Q2
GO:0140013	meiotic nuclear division	http://amigo.geneontology.org/amigo/term/GO:0140013	167	6	0.501369	11.9672	1.0597e-05	0.0117838	17687;20957;30939;56739;75801;240697	Rec8, Msh5, Pttg1, 4930447C04Rik, Sycp1, Mcmdc2
GO:1903046	meiotic cell cycle process	http://amigo.geneontology.org/amigo/term/GO:1903046	184	6	0.552407	10.8616	1.83849e-05	0.0177511	17687;20957;30939;56739;75801;240697	Rec8, Msh5, Pttg1, 4930447C04Rik, Sycp1, Mcmdc2
GO:0048002	antigen processing and presentation of peptide antigen	http://amigo.geneontology.org/amigo/term/GO:0048002	53	4	0.159117	25.1387	1.91558e-05	0.0177511	15002;15013;15039;15042	H2-Ob, H2-T24, H2-T22, H2-Q2
GO:0007059	chromosome segregation	http://amigo.geneontology.org/amigo/term/GO:0007059	302	7	0.906668	7.72058	3.21578e-05	0.026082	17687;20957;30939;56739;75801;212427;240697	Rec8, Msh5, Pttg1, 4930447C04Rik, Sycp1, A730008H23Rik, Mcmdc2
GO:0007130	synaptonemal complex assembly	http://amigo.geneontology.org/amigo/term/GO:0007130	21	3	0.0630465	47.584	3.2837e-05	0.026082	20957;56739;240697	Rec8, Sycp1, Mcmdc2
GO:0070193	synaptonemal complex organization	http://amigo.geneontology.org/amigo/term/GO:0070193	24	3	0.0720531	41.636	4.9653e-05	0.0358082	20957;56739;240697	Rec8, Sycp1, Mcmdc2
GO:0001913	T cell mediated cytotoxicity	http://amigo.geneontology.org/amigo/term/GO:0001913	68	4	0.20415	19.5934	5.15225e-05	0.0358082	15013;15039;15042;26365	H2-T24, H2-T22, Ceacam1, H2-Q2
GO:0002476	antigen processing and presentation of endogenous peptide antigen via MHC class Ib	http://amigo.geneontology.org/amigo/term/GO:0002476	25	3	0.0750553	39.9705	5.63037e-05	0.0368293	15013;15039;15042	H2-T24, H2-T22, H2-Q2
GO:0002428	antigen processing and presentation of peptide antigen via MHC class Ib	http://amigo.geneontology.org/amigo/term/GO:0002428	26	3	0.0780575	38.4332	6.35122e-05	0.0392364	15013;15039;15042	H2-T24, H2-T22, H2-Q2
GO:0006955	immune response	http://amigo.geneontology.org/amigo/term/GO:0006955	1293	13	3.88186	3.34891	9.30053e-05	0.049704	11615;11807;15002;15013;15039;15042;17175;20295;20617;26365;76681;252837;100039863	Apoa2, Snca, Masp2, Ccl17, H2-Ob, Gm4737, H2-T24, H2-T22, Trim12a, Gm13306, Ceacam1, Ackr4, H2-Q2
GO:0098813	nuclear chromosome segregation	http://amigo.geneontology.org/amigo/term/GO:0098813	247	6	0.741546	8.0912	9.50394e-05	0.049704	17687;20957;30939;56739;75801;240697	Rec8, Msh5, Pttg1, 4930447C04Rik, Sycp1, Mcmdc2
GO:0002475	antigen processing and presentation via MHC class Ib	http://amigo.geneontology.org/amigo/term/GO:0002475	30	3	0.0900664	33.3088	9.83352e-05	0.049704	15013;15039;15042	H2-T24, H2-T22, H2-Q2
GO:0002483	antigen processing and presentation of endogenous peptide antigen	http://amigo.geneontology.org/amigo/term/GO:0002483	30	3	0.0900664	33.3088	9.83352e-05	0.049704	15013;15039;15042	H2-T24, H2-T22, H2-Q2

## Sheet: DEGs TMEV only
Supplementary table S3: Overrepresentation analysis of gene sets with a differential expression between mock- or TMEV-infected SJL and B6 mice (pairwise comparisons).
The overrepresentation analysis (ORA) was performed using the application WEB-based GEne SeT AnaLysis Toolkit ((WebGestalt 2019, Zhang B, Kirov S, Snoddy J (2005) Nucleic Acids Res. and Liao et al. (2019) Nucleic Acids Res). For the settings, see Materials and Methods section.
The separate sheets show the results obtained by analysis of different lists of differntially expressed genes (DEGs), derived by pairwise comparisons of mock- or TMEV-infected B6 and SJL mice (reference: SJL).
DEGs mock only = DEGs from comparison of mock-infected B6 and SJL mice
DEGs mock only = DEGs from comparison of TMEV-infected B6 and SJL mice (all dpi)
DEGs cluster n = DEGs belonging to a gene cluser with a similar expression pattern, as displayed in Fig.3
Gene set, description = significantly enriched gene ontology (GO) terms in the category biological process.
Size = number of genes annotated to the GO term.
Overlap = number of genes in the uploaded gene list that overlap with the annotated genes in the reference gene set (genome).
Expect = expected number of genes annotated to GO term in the uploaded gene list (based on the reference gene set).
enrichmentRatio = enrichment ratio based on comparison of the number of overlapping genes and the expected number of genes in the category.
pValue = significance value of enrichment.
FDR = false discovery rate. Values below or equal to 0.05 were considered significant.
overlapID = list of overlapping genes (gene identifier)
userID = list of overlapping genes (official gene symbol)
geneSet	description	link	size	overlap	expect	enrichmentRatio	pValue	FDR	overlapId	userId
GO:0006955	immune response	http://amigo.geneontology.org/amigo/term/GO:0006955	1293	44	14.6421	3.00503	3.57875e-11	3.97957e-07	11977;12402;12477;12628;12737;12768;12769;12772;14990;15000;15007;15015;15040;16153;17059;18390;19264;20307;55985;56066;75345;76074;77125;81897;83490;100702;170744;195564;209387;232345;236312;243655;243864;317677;319236;319430;381091;381308;623121;637515;667277;100033459;100039796;100040462	Oprm1, Ccl8, H2-M2, Il10, Cldn1, Cxcl13, Pik3ap1, Ccr1, Ctla4, Cfh, Ptprc, Ifi211, Ccr9, A2m, Klrb1c, Atp7a, Cbl, Gbp8, H2-DMb2, Slamf7, Tlr8, Mill2, Ifi209, Tlr9, Ccr2, Klre1, Trim30d, Cxcl11, Ifi208, H2-Q10, H2-Eb2, Nlrp1b, Skint3, Ifi213, Tgtp2, C1s2, Il33, H2-Q4, Mndal, Trim12c, H2-T23, C5ar2, C1rb, Gbp6
GO:0050778	positive regulation of immune response	http://amigo.geneontology.org/amigo/term/GO:0050778	572	26	6.4774	4.01395	1.79473e-09	7.89832e-06	12477;12628;12772;14990;15007;15015;15040;17059;19264;77125;81897;83490;170744;195564;232345;236312;243655;243864;317677;319236;319430;381308;623121;667277;100033459;100040462	H2-M2, Pik3ap1, Ctla4, Cfh, Ptprc, Ifi211, A2m, Klrb1c, Tlr8, Mill2, Ifi209, Tlr9, Ccr2, Klre1, Ifi208, H2-Q10, Skint3, Ifi213, C1s2, Il33, H2-Q4, Mndal, Trim12c, H2-T23, C5ar2, C1rb
GO:0006952	defense response	http://amigo.geneontology.org/amigo/term/GO:0006952	1361	42	15.4121	2.72512	2.13084e-09	7.89832e-06	12628;12737;12768;12772;15040;16153;16411;16591;17059;17086;18390;19264;20307;20701;27052;55985;56066;63873;75345;76074;77125;81897;83490;100702;108078;170744;209387;232345;232801;236312;243655;243864;317677;319236;319430;381308;623121;637515;667277;100033459;100039796;100040462	Oprm1, Ccl8, Trpv4, Il10, Aoah, Cldn1, Cxcl13, Pik3ap1, Ccr1, Cfh, Ptprc, Ifi211, A2m, Olr1, Klrb1c, Itgax, Gbp8, Slamf7, Tlr8, Mill2, Ifi209, Tlr9, Ccr2, Klre1, Trim30d, Kl, Cxcl11, Ncr1, Ifi208, Nlrp1b, Lilra5, Ifi213, Tgtp2, C1s2, Il33, Mndal, Trim12c, H2-T23, Serpina1b, C5ar2, C1rb, Gbp6
GO:0002684	positive regulation of immune system process	http://amigo.geneontology.org/amigo/term/GO:0002684	879	32	9.95391	3.21482	5.04605e-09	1.4028e-05	12477;12628;12768;12772;14990;15007;15015;15040;16153;17059;19264;54167;55985;63873;77125;81897;83490;170744;171283;195564;232345;236312;243655;243864;317677;319236;319430;381308;623121;667277;100033459;100040462	Trpv4, H2-M2, Il10, Cxcl13, Pik3ap1, Ccr1, Icos, Ctla4, Cfh, Ptprc, Ifi211, A2m, Klrb1c, Havcr1, Tlr8, Mill2, Ifi209, Tlr9, Ccr2, Klre1, Ifi208, H2-Q10, Skint3, Ifi213, C1s2, Il33, H2-Q4, Mndal, Trim12c, H2-T23, C5ar2, C1rb
GO:0050776	regulation of immune response	http://amigo.geneontology.org/amigo/term/GO:0050776	705	28	7.98351	3.50723	7.97651e-09	1.77398e-05	12477;12628;12768;12772;14990;15007;15015;15040;16153;17059;19264;77125;81897;83490;170744;195564;232345;236312;243655;243864;317677;319236;319430;381308;623121;667277;100033459;100040462	H2-M2, Il10, Pik3ap1, Ccr1, Ctla4, Cfh, Ptprc, Ifi211, A2m, Klrb1c, Tlr8, Mill2, Ifi209, Tlr9, Ccr2, Klre1, Ifi208, H2-Q10, Skint3, Ifi213, C1s2, Il33, H2-Q4, Mndal, Trim12c, H2-T23, C5ar2, C1rb
GO:0045087	innate immune response	http://amigo.geneontology.org/amigo/term/GO:0045087	665	26	7.53055	3.4526	3.91747e-08	6.83693e-05	12628;12737;12768;15040;17059;20307;75345;76074;81897;83490;100702;170744;209387;232345;236312;243655;243864;317677;319236;381308;623121;637515;667277;100033459;100039796;100040462	Ccl8, Cldn1, Pik3ap1, Ccr1, Cfh, Ifi211, A2m, Klrb1c, Gbp8, Slamf7, Tlr8, Mill2, Ifi209, Tlr9, Klre1, Trim30d, Ifi208, Nlrp1b, Ifi213, Tgtp2, C1s2, Mndal, Trim12c, H2-T23, C1rb, Gbp6
GO:0002253	activation of immune response	http://amigo.geneontology.org/amigo/term/GO:0002253	368	19	4.16728	4.55933	4.30382e-08	6.83693e-05	12477;12628;19264;81897;83490;170744;195564;232345;236312;243655;243864;317677;319236;319430;381308;623121;667277;100033459;100040462	Pik3ap1, Ctla4, Cfh, Ptprc, Ifi211, A2m, Tlr8, Mill2, Ifi209, Tlr9, Klre1, Ifi208, Skint3, Ifi213, C1s2, Mndal, Trim12c, C5ar2, C1rb
GO:0031349	positive regulation of defense response	http://amigo.geneontology.org/amigo/term/GO:0031349	341	17	3.86153	4.4024	3.72737e-07	0.000508882	12772;15040;17059;63873;77125;81897;83490;170744;232801;236312;243655;243864;319236;381308;623121;100033459;100040462	Trpv4, Pik3ap1, Ifi211, Klrb1c, Tlr8, Mill2, Ifi209, Tlr9, Ccr2, Klre1, Ifi208, Lilra5, Ifi213, Il33, Mndal, Trim12c, H2-T23
GO:0045088	regulation of innate immune response	http://amigo.geneontology.org/amigo/term/GO:0045088	267	15	3.02354	4.96107	4.11865e-07	0.000508882	12768;15040;17059;81897;83490;170744;232345;236312;243655;243864;319236;381308;623121;100033459;100040462	Pik3ap1, Ccr1, Ifi211, A2m, Klrb1c, Tlr8, Mill2, Ifi209, Tlr9, Klre1, Ifi208, Ifi213, Mndal, Trim12c, H2-T23
GO:0031347	regulation of defense response	http://amigo.geneontology.org/amigo/term/GO:0031347	580	22	6.568	3.34957	7.76859e-07	0.000805501	12628;12768;12772;15040;16153;17059;27052;63873;77125;81897;83490;170744;232345;232801;236312;243655;243864;319236;381308;623121;100033459;100040462	Trpv4, Il10, Aoah, Pik3ap1, Ccr1, Cfh, Ifi211, A2m, Klrb1c, Tlr8, Mill2, Ifi209, Tlr9, Ccr2, Klre1, Ifi208, Lilra5, Ifi213, Il33, Mndal, Trim12c, H2-T23
GO:0035458	cellular response to interferon-beta	http://amigo.geneontology.org/amigo/term/GO:0035458	46	7	0.52091	13.438	7.96808e-07	0.000805501	100702;236312;381308;623121;100033459;100039796;100040462	Ifi211, Ifi209, Ifi208, Ifi213, Tgtp2, Mndal, Gbp6
GO:0002682	regulation of immune system process	http://amigo.geneontology.org/amigo/term/GO:0002682	1230	34	13.9287	2.44101	1.18449e-06	0.00109763	12477;12628;12768;12772;14990;15007;15015;15040;16153;17059;19264;54167;55985;63873;75345;77125;81897;83490;170744;171283;195564;227326;232345;236312;243655;243864;317677;319236;319430;381308;623121;667277;100033459;100040462	Trpv4, H2-M2, Il10, Cxcl13, Pik3ap1, Ccr1, Icos, Ctla4, Cfh, Ptprc, Ifi211, A2m, Klrb1c, Slamf7, Havcr1, Tlr8, Mill2, Ifi209, Tlr9, Ccr2, Gpr55, Klre1, Ifi208, H2-Q10, Skint3, Ifi213, C1s2, Il33, H2-Q4, Mndal, Trim12c, H2-T23, C5ar2, C1rb
GO:0045089	positive regulation of innate immune response	http://amigo.geneontology.org/amigo/term/GO:0045089	222	13	2.51396	5.17113	1.56597e-06	0.00133951	15040;17059;81897;83490;170744;236312;243655;243864;319236;381308;623121;100033459;100040462	Pik3ap1, Ifi211, Klrb1c, Tlr8, Mill2, Ifi209, Tlr9, Klre1, Ifi208, Ifi213, Mndal, Trim12c, H2-T23
GO:0001912	positive regulation of leukocyte mediated cytotoxicity	http://amigo.geneontology.org/amigo/term/GO:0001912	74	8	0.837986	9.5467	1.88397e-06	0.00147811	14990;15007;15015;15040;17059;19264;243655;243864	H2-M2, Ptprc, Klrb1c, Mill2, Klre1, H2-Q10, H2-Q4, H2-T23
GO:0009607	response to biotic stimulus	http://amigo.geneontology.org/amigo/term/GO:0009607	977	29	11.0637	2.62119	1.99385e-06	0.00147811	12737;14663;14829;14938;15040;16153;16411;16639;17025;17086;18390;19264;28253;55985;56066;56338;63873;66898;77125;81897;100702;107765;170744;209387;235527;243655;243864;319236;100039796	Oprm1, Trpv4, Il10, Glycam1, Cldn1, Cxcl13, Gzma, Ankrd1, Ptprc, Itgax, Grpr, Txnip, Baiap2l1, Tlr8, Mill2, Tlr9, Klre1, Trim30d, Cxcl11, Ncr1, Tgtp2, Il33, Alad, Slco1b2, Plscr4, Klra8, Trim12c, H2-T23, Gbp6
GO:0035456	response to interferon-beta	http://amigo.geneontology.org/amigo/term/GO:0035456	55	7	0.622827	11.2391	2.77116e-06	0.00188167	100702;236312;381308;623121;100033459;100039796;100040462	Ifi211, Ifi209, Ifi208, Ifi213, Tgtp2, Mndal, Gbp6
GO:0002252	immune effector process	http://amigo.geneontology.org/amigo/term/GO:0002252	678	23	7.67776	2.99566	2.87665e-06	0.00188167	11977;12402;12628;12772;14990;15007;15015;15040;16153;16411;17059;17086;19264;77125;81897;170744;209387;232345;243655;243864;317677;319236;667277	H2-M2, Il10, Cfh, Ptprc, A2m, Klrb1c, Itgax, Atp7a, Cbl, Tlr8, Mill2, Tlr9, Ccr2, Klre1, Trim30d, Ncr1, H2-Q10, C1s2, Il33, H2-Q4, Trim12c, H2-T23, C1rb
GO:0031343	positive regulation of cell killing	http://amigo.geneontology.org/amigo/term/GO:0031343	86	8	0.973875	8.2146	5.90497e-06	0.00364796	14990;15007;15015;15040;17059;19264;243655;243864	H2-M2, Ptprc, Klrb1c, Mill2, Klre1, H2-Q10, H2-Q4, H2-T23
GO:0043207	response to external biotic stimulus	http://amigo.geneontology.org/amigo/term/GO:0043207	945	27	10.7013	2.52306	9.32014e-06	0.00545473	12737;14663;14829;14938;15040;16153;16411;16639;17025;17086;18390;19264;28253;55985;56066;63873;66898;77125;81897;100702;107765;170744;209387;235527;243864;319236;100039796	Oprm1, Trpv4, Il10, Glycam1, Cldn1, Cxcl13, Gzma, Ankrd1, Ptprc, Itgax, Grpr, Baiap2l1, Tlr8, Mill2, Tlr9, Trim30d, Cxcl11, Ncr1, Tgtp2, Il33, Alad, Slco1b2, Plscr4, Klra8, Trim12c, H2-T23, Gbp6
GO:0001910	regulation of leukocyte mediated cytotoxicity	http://amigo.geneontology.org/amigo/term/GO:0001910	95	8	1.07579	7.43638	1.23991e-05	0.00665108	14990;15007;15015;15040;17059;19264;243655;243864	H2-M2, Ptprc, Klrb1c, Mill2, Klre1, H2-Q10, H2-Q4, H2-T23
GO:0002218	activation of innate immune response	http://amigo.geneontology.org/amigo/term/GO:0002218	158	10	1.78921	5.58905	1.30898e-05	0.00665108	81897;83490;170744;236312;243655;319236;381308;623121;100033459;100040462	Pik3ap1, Ifi211, Tlr8, Ifi209, Tlr9, Klre1, Ifi208, Ifi213, Mndal, Trim12c
GO:0006954	inflammatory response	http://amigo.geneontology.org/amigo/term/GO:0006954	640	21	7.24745	2.89757	1.31586e-05	0.00665108	12628;12768;12772;16153;16591;18390;20307;20701;27052;55985;56066;63873;77125;81897;83490;108078;170744;232345;232801;319430;637515	Oprm1, Ccl8, Trpv4, Il10, Aoah, Cxcl13, Pik3ap1, Ccr1, Cfh, A2m, Olr1, Tlr8, Tlr9, Ccr2, Kl, Cxcl11, Nlrp1b, Lilra5, Il33, Serpina1b, C5ar2
GO:0071345	cellular response to cytokine stimulus	http://amigo.geneontology.org/amigo/term/GO:0071345	756	23	8.56104	2.68659	1.68699e-05	0.00783971	12737;12768;12769;12772;16185;16668;17025;19264;20307;55985;56066;71371;74249;76074;100702;107765;236312;381308;623121;100033459;100038993;100039796;100040462	Ccl8, Arid5b, Cldn1, Krt18, Cxcl13, Ankrd1, Ccr1, Ptprc, Ifi211, Ccr9, Gbp8, Ifi209, Ccr2, Cxcl11, Ifi208, Il2rb, Ifi213, Tgtp2, Alad, Lrrc2, Mndal, Gm2002, Gbp6
GO:0034097	response to cytokine	http://amigo.geneontology.org/amigo/term/GO:0034097	865	25	9.79538	2.55222	1.69202e-05	0.00783971	12737;12768;12769;12772;16185;16668;17025;19264;20307;20701;28253;55985;56066;71371;74249;76074;100702;107765;236312;381308;623121;100033459;100038993;100039796;100040462	Ccl8, Arid5b, Cldn1, Krt18, Cxcl13, Ankrd1, Ccr1, Ptprc, Ifi211, Ccr9, Gbp8, Ifi209, Ccr2, Cxcl11, Ifi208, Il2rb, Ifi213, Tgtp2, Alad, Slco1b2, Lrrc2, Mndal, Serpina1b, Gm2002, Gbp6
GO:0022610	biological adhesion	http://amigo.geneontology.org/amigo/term/GO:0022610	1234	31	13.974	2.21841	2.47581e-05	0.0107103	12160;12477;12560;12737;12738;12772;12828;12837;14663;15040;16153;16411;16635;16638;16639;19264;22371;29862;54167;55985;56173;63873;64931;93701;93711;93717;100702;108078;109700;116731;192161	Vwf, Trpv4, Il10, Glycam1, Cldn1, Cxcl13, Icos, Ctla4, Ptprc, Olr1, Itgax, Izumo1r, Bmp5, Itga1, Cldn2, Ccr2, Cdh3, Klra7, Col8a1, Col4a3, Klra4, Klra8, Ninj2, Cldn14, H2-T23, Pcdhga9, Pcdha1, Pcdhgb4, Pcdha9, Gbp6, Pcdhga3
GO:0051707	response to other organism	http://amigo.geneontology.org/amigo/term/GO:0051707	942	26	10.6673	2.43735	2.5042e-05	0.0107103	12737;14663;14938;15040;16153;16411;16639;17025;17086;18390;19264;28253;55985;56066;63873;66898;77125;81897;100702;107765;170744;209387;235527;243864;319236;100039796	Oprm1, Trpv4, Il10, Glycam1, Cldn1, Cxcl13, Gzma, Ankrd1, Ptprc, Itgax, Baiap2l1, Tlr8, Mill2, Tlr9, Trim30d, Cxcl11, Ncr1, Tgtp2, Il33, Alad, Slco1b2, Plscr4, Klra8, Trim12c, H2-T23, Gbp6
GO:0048002	antigen processing and presentation of peptide antigen	http://amigo.geneontology.org/amigo/term/GO:0048002	53	6	0.600179	9.99702	2.8965e-05	0.0119293	13034;14990;15000;15007;15015;15040	Ctse, H2-M2, H2-DMb2, H2-Q10, H2-Q4, H2-T23
GO:1902476	chloride transmembrane transport	http://amigo.geneontology.org/amigo/term/GO:1902476	80	7	0.905931	7.72686	3.41516e-05	0.0135631	12374;12733;14399;14407;14654;110304;382427	Glra1, Best3, Gabra6, Glra3, Casr, Clcnka, Gabrg3
GO:0031341	regulation of cell killing	http://amigo.geneontology.org/amigo/term/GO:0031341	111	8	1.25698	6.36447	3.8587e-05	0.0145741	14990;15007;15015;15040;17059;19264;243655;243864	H2-M2, Ptprc, Klrb1c, Mill2, Klre1, H2-Q10, H2-Q4, H2-T23
GO:0050777	negative regulation of immune response	http://amigo.geneontology.org/amigo/term/GO:0050777	144	9	1.63068	5.51919	3.93186e-05	0.0145741	12477;12768;12772;15040;16153;19264;77125;232345;243655	Il10, Ccr1, Ctla4, Ptprc, A2m, Ccr2, Klre1, Il33, H2-T23
GO:0007155	cell adhesion	http://amigo.geneontology.org/amigo/term/GO:0007155	1223	30	13.8494	2.16616	5.26538e-05	0.0188874	12160;12477;12560;12737;12738;12772;12828;12837;14663;15040;16153;16411;16635;16638;16639;19264;22371;29862;54167;55985;56173;63873;64931;93701;93711;93717;108078;109700;116731;192161	Vwf, Trpv4, Il10, Glycam1, Cldn1, Cxcl13, Icos, Ctla4, Ptprc, Olr1, Itgax, Izumo1r, Bmp5, Itga1, Cldn2, Ccr2, Cdh3, Klra7, Col8a1, Col4a3, Klra4, Klra8, Ninj2, Cldn14, H2-T23, Pcdhga9, Pcdha1, Pcdhgb4, Pcdha9, Pcdhga3
GO:0002699	positive regulation of immune effector process	http://amigo.geneontology.org/amigo/term/GO:0002699	230	11	2.60455	4.22338	6.54332e-05	0.0227381	12772;14990;15007;15015;15040;17059;19264;77125;81897;243655;243864	H2-M2, Ptprc, Klrb1c, Mill2, Tlr9, Ccr2, Klre1, H2-Q10, Il33, H2-Q4, H2-T23
GO:0002698	negative regulation of immune effector process	http://amigo.geneontology.org/amigo/term/GO:0002698	121	8	1.37022	5.83848	7.13991e-05	0.0240593	12772;15040;16153;19264;77125;232345;243655;243864	Il10, Ptprc, A2m, Mill2, Ccr2, Klre1, Il33, H2-T23
GO:0019882	antigen processing and presentation	http://amigo.geneontology.org/amigo/term/GO:0019882	91	7	1.0305	6.79284	7.83412e-05	0.0256222	13034;14990;15000;15007;15015;15040;381091	Ctse, H2-M2, H2-DMb2, H2-Q10, H2-Eb2, H2-Q4, H2-T23
GO:0001916	positive regulation of T cell mediated cytotoxicity	http://amigo.geneontology.org/amigo/term/GO:0001916	40	5	0.452965	11.0384	8.47023e-05	0.0262153	14990;15007;15015;15040;19264	H2-M2, Ptprc, H2-Q10, H2-Q4, H2-T23
GO:0001909	leukocyte mediated cytotoxicity	http://amigo.geneontology.org/amigo/term/GO:0001909	124	8	1.40419	5.69722	8.48698e-05	0.0262153	14990;15007;15015;15040;17059;19264;243655;243864	H2-M2, Ptprc, Klrb1c, Mill2, Klre1, H2-Q10, H2-Q4, H2-T23
GO:0007204	positive regulation of cytosolic calcium ion concentration	http://amigo.geneontology.org/amigo/term/GO:0007204	325	13	3.68034	3.53228	8.98776e-05	0.0270119	12768;12769;12772;14428;18390;19264;23796;55985;56066;63873;110312;227326;319430	Oprm1, Trpv4, Cxcl13, Ccr1, Ptprc, Ccr9, Pmch, Aplnr, Ccr2, Gpr55, Cxcl11, Galr2, C5ar2
GO:0002708	positive regulation of lymphocyte mediated immunity	http://amigo.geneontology.org/amigo/term/GO:0002708	126	8	1.42684	5.60679	9.49711e-05	0.0271111	14990;15007;15015;15040;17059;19264;243655;243864	H2-M2, Ptprc, Klrb1c, Mill2, Klre1, H2-Q10, H2-Q4, H2-T23
GO:0002697	regulation of immune effector process	http://amigo.geneontology.org/amigo/term/GO:0002697	373	14	4.2239	3.31447	9.5084e-05	0.0271111	12628;12772;14990;15007;15015;15040;16153;17059;19264;77125;81897;232345;243655;243864	H2-M2, Il10, Cfh, Ptprc, A2m, Klrb1c, Mill2, Tlr9, Ccr2, Klre1, H2-Q10, Il33, H2-Q4, H2-T23
GO:1904953	Wnt signaling pathway involved in midbrain dopaminergic neuron differentiation	http://amigo.geneontology.org/amigo/term/GO:1904953	9	3	0.101917	29.4357	0.000114391	0.0318006	22412;22415;110648	Wnt3, Wnt9b, Lmx1a
GO:0001913	T cell mediated cytotoxicity	http://amigo.geneontology.org/amigo/term/GO:0001913	68	6	0.770041	7.79179	0.000119935	0.0325288	14990;15007;15015;15040;19264;243864	H2-M2, Ptprc, Mill2, H2-Q10, H2-Q4, H2-T23
GO:0050708	regulation of protein secretion	http://amigo.geneontology.org/amigo/term/GO:0050708	437	15	4.94865	3.03113	0.000144302	0.0373255	11727;12374;15040;16153;18390;21416;63873;77125;81897;107765;170744;207227;232801;319430;637515	Oprm1, Trpv4, Il10, Stxbp5l, Ankrd1, Tcf7l2, Tlr8, Tlr9, Casr, Nlrp1b, Lilra5, Il33, H2-T23, Ang, C5ar2
GO:0001914	regulation of T cell mediated cytotoxicity	http://amigo.geneontology.org/amigo/term/GO:0001914	45	5	0.509586	9.81189	0.000150214	0.0373255	14990;15007;15015;15040;19264	H2-M2, Ptprc, H2-Q10, H2-Q4, H2-T23
GO:0098661	inorganic anion transmembrane transport	http://amigo.geneontology.org/amigo/term/GO:0098661	101	7	1.14374	6.12029	0.000151337	0.0373255	12374;12733;14399;14407;14654;110304;382427	Glra1, Best3, Gabra6, Glra3, Casr, Clcnka, Gabrg3
GO:0006821	chloride transport	http://amigo.geneontology.org/amigo/term/GO:0006821	101	7	1.14374	6.12029	0.000151337	0.0373255	12374;12733;14399;14407;14654;110304;382427	Glra1, Best3, Gabra6, Glra3, Casr, Clcnka, Gabrg3
GO:0045471	response to ethanol	http://amigo.geneontology.org/amigo/term/GO:0045471	136	8	1.54008	5.19453	0.000161611	0.0373255	11668;12402;12737;14654;16533;17025;18390;110304	Glra1, Oprm1, Cldn1, Cbl, Glra3, Kcnmb1, Alad, Aldh1a1
GO:0002443	leukocyte mediated immunity	http://amigo.geneontology.org/amigo/term/GO:0002443	345	13	3.90683	3.32751	0.000162609	0.0373255	12402;12772;14990;15007;15015;15040;17059;19264;81897;243655;243864;317677;667277	H2-M2, Ptprc, Klrb1c, Cbl, Mill2, Tlr9, Ccr2, Klre1, H2-Q10, C1s2, H2-Q4, H2-T23, C1rb
GO:0098660	inorganic ion transmembrane transport	http://amigo.geneontology.org/amigo/term/GO:0098660	764	21	8.65164	2.42729	0.000166648	0.0373255	11977;12374;12733;14399;14407;14428;14654;16533;18390;19264;23796;56066;63873;70358;71145;81897;110304;223604;225997;382427;100040591	Glra1, Oprm1, Trpv4, Steap1, Best3, Gabra6, Scara5, Trpm6, Ptprc, Atp7a, Kcnk9, Glra3, Aplnr, Tlr9, Casr, Cxcl11, Kcnj13, Kcnmb1, Galr2, Clcnka, Gabrg3
GO:0060713	labyrinthine layer morphogenesis	http://amigo.geneontology.org/amigo/term/GO:0060713	25	4	0.283103	14.1291	0.00016783	0.0373255	12160;16153;20732;217325	Il10, Llgl2, Spint1, Bmp5
GO:0002476	antigen processing and presentation of endogenous peptide antigen via MHC class Ib	http://amigo.geneontology.org/amigo/term/GO:0002476	25	4	0.283103	14.1291	0.00016783	0.0373255	14990;15007;15015;15040	H2-M2, H2-Q10, H2-Q4, H2-T23
GO:0002428	antigen processing and presentation of peptide antigen via MHC class Ib	http://amigo.geneontology.org/amigo/term/GO:0002428	26	4	0.294427	13.5857	0.000196594	0.0428651	14990;15007;15015;15040	H2-M2, H2-Q10, H2-Q4, H2-T23
GO:0070098	chemokine-mediated signaling pathway	http://amigo.geneontology.org/amigo/term/GO:0070098	75	6	0.84931	7.06456	0.00020662	0.0441848	12768;12769;12772;20307;55985;56066	Ccl8, Cxcl13, Ccr1, Ccr9, Ccr2, Cxcl11
GO:0006570	tyrosine metabolic process	http://amigo.geneontology.org/amigo/term/GO:0006570	11	3	0.124565	24.0837	0.00022096	0.04636	11977;13190;70337	Iyd, Dct, Atp7a

## Sheet: DEGs Cluster 1
Supplementary table S3: Overrepresentation analysis of gene sets with a differential expression between mock- or TMEV-infected SJL and B6 mice (pairwise comparisons).
The overrepresentation analysis (ORA) was performed using the application WEB-based GEne SeT AnaLysis Toolkit ((WebGestalt 2019, Zhang B, Kirov S, Snoddy J (2005) Nucleic Acids Res. and Liao et al. (2019) Nucleic Acids Res). For the settings, see Materials and Methods section.
The separate sheets show the results obtained by analysis of different lists of differntially expressed genes (DEGs), derived by pairwise comparisons of mock- or TMEV-infected B6 and SJL mice (reference: SJL).
DEGs mock only = DEGs from comparison of mock-infected B6 and SJL mice
DEGs mock only = DEGs from comparison of TMEV-infected B6 and SJL mice (all dpi)
DEGs cluster n = DEGs belonging to a gene cluser with a similar expression pattern, as displayed in Fig.3
Gene set, description = significantly enriched gene ontology (GO) terms in the category biological process.
Size = number of genes annotated to the GO term.
Overlap = number of genes in the uploaded gene list that overlap with the annotated genes in the reference gene set (genome).
Expect = expected number of genes annotated to GO term in the uploaded gene list (based on the reference gene set).
enrichmentRatio = enrichment ratio based on comparison of the number of overlapping genes and the expected number of genes in the category.
pValue = significance value of enrichment.
FDR = false discovery rate. Values below or equal to 0.05 were considered significant.
overlapID = list of overlapping genes (gene identifier)
userID = list of overlapping genes (official gene symbol)
geneSet	description	link	size	overlap	expect	enrichmentRatio	pValue	FDR	overlapId	userId
GO:0006952	defense response	http://amigo.geneontology.org/amigo/term/GO:0006952	1361	28	10.5376	2.65715	1.67932e-06	0.0044705	12628;12737;12772;16411;16591;17059;17086;19264;27052;56501;63873;75345;77125;81897;83490;100702;108078;170744;209387;232345;236312;243655;243864;381308;637515;100033459;100039796;102639543	Trpv4, Aoah, Cldn1, Il33, Pik3ap1, Cfh, Ptprc, Ifi211, A2m, Olr1, Klrb1c, Itgax, Elf4, Ifi206, Slamf7, Tlr8, Mill2, Ifi209, Tlr9, Ccr2, Klre1, Trim30d, Kl, Ncr1, Ifi208, Nlrp1b, Tgtp2, Gbp6
GO:0006955	immune response	http://amigo.geneontology.org/amigo/term/GO:0006955	1293	27	10.0111	2.697	2.01012e-06	0.0044705	11977;12402;12628;12737;12772;15013;15042;17059;19264;56501;75345;77125;81897;83490;100702;170744;195564;209387;232345;236312;243655;243864;381308;637515;100033459;100039796;102639543	Cldn1, Il33, Pik3ap1, Cfh, Ptprc, Ifi211, A2m, Klrb1c, Elf4, Atp7a, Cbl, Ifi206, Slamf7, Tlr8, Mill2, Ifi209, Tlr9, Ccr2, Klre1, H2-T24, Trim30d, Ifi208, Nlrp1b, Skint3, Tgtp2, H2-Q2, Gbp6
GO:0045087	innate immune response	http://amigo.geneontology.org/amigo/term/GO:0045087	665	19	5.14879	3.69018	9.49952e-07	0.0044705	12628;12737;17059;56501;75345;81897;83490;100702;170744;209387;232345;236312;243655;243864;381308;637515;100033459;100039796;102639543	Cldn1, Pik3ap1, Cfh, Ifi211, A2m, Klrb1c, Elf4, Ifi206, Slamf7, Tlr8, Mill2, Ifi209, Tlr9, Klre1, Trim30d, Ifi208, Nlrp1b, Tgtp2, Gbp6
GO:0050778	positive regulation of immune response	http://amigo.geneontology.org/amigo/term/GO:0050778	572	18	4.42874	4.06436	4.71769e-07	0.0044705	12628;12772;15013;15042;17059;19264;77125;81897;83490;170744;195564;232345;236312;243655;243864;381308;100033459;102639543	Il33, Pik3ap1, Cfh, Ptprc, Ifi211, A2m, Klrb1c, Ifi206, Tlr8, Mill2, Ifi209, Tlr9, Ccr2, Klre1, H2-T24, Ifi208, Skint3, H2-Q2
GO:0035458	cellular response to interferon-beta	http://amigo.geneontology.org/amigo/term/GO:0035458	46	6	0.356157	16.8465	1.41119e-06	0.0044705	100702;236312;381308;100033459;100039796;102639543	Ifi211, Ifi206, Ifi209, Ifi208, Tgtp2, Gbp6
GO:0031349	positive regulation of defense response	http://amigo.geneontology.org/amigo/term/GO:0031349	341	13	2.64021	4.92385	2.5816e-06	0.00478456	12772;17059;63873;77125;81897;83490;170744;236312;243655;243864;381308;100033459;102639543	Trpv4, Il33, Pik3ap1, Ifi211, Klrb1c, Ifi206, Tlr8, Mill2, Ifi209, Tlr9, Ccr2, Klre1, Ifi208
GO:0035456	response to interferon-beta	http://amigo.geneontology.org/amigo/term/GO:0035456	55	6	0.42584	14.0898	4.12447e-06	0.00655201	100702;236312;381308;100033459;100039796;102639543	Ifi211, Ifi206, Ifi209, Ifi208, Tgtp2, Gbp6
GO:0002253	activation of immune response	http://amigo.geneontology.org/amigo/term/GO:0002253	368	13	2.84926	4.56259	5.91791e-06	0.00822589	12628;19264;81897;83490;170744;195564;232345;236312;243655;243864;381308;100033459;102639543	Pik3ap1, Cfh, Ptprc, Ifi211, A2m, Ifi206, Tlr8, Mill2, Ifi209, Tlr9, Klre1, Ifi208, Skint3
GO:0050776	regulation of immune response	http://amigo.geneontology.org/amigo/term/GO:0050776	705	18	5.4585	3.29761	8.92415e-06	0.00850714	12628;12772;15013;15042;17059;19264;77125;81897;83490;170744;195564;232345;236312;243655;243864;381308;100033459;102639543	Il33, Pik3ap1, Cfh, Ptprc, Ifi211, A2m, Klrb1c, Ifi206, Tlr8, Mill2, Ifi209, Tlr9, Ccr2, Klre1, H2-T24, Ifi208, Skint3, H2-Q2
GO:0045088	regulation of innate immune response	http://amigo.geneontology.org/amigo/term/GO:0045088	267	11	2.06726	5.32105	7.57902e-06	0.00850714	17059;81897;83490;170744;232345;236312;243655;243864;381308;100033459;102639543	Pik3ap1, Ifi211, A2m, Klrb1c, Ifi206, Tlr8, Mill2, Ifi209, Tlr9, Klre1, Ifi208
GO:0045089	positive regulation of innate immune response	http://amigo.geneontology.org/amigo/term/GO:0045089	222	10	1.71885	5.81786	9.18036e-06	0.00850714	17059;81897;83490;170744;236312;243655;243864;381308;100033459;102639543	Pik3ap1, Ifi211, Klrb1c, Ifi206, Tlr8, Mill2, Ifi209, Tlr9, Klre1, Ifi208
GO:0030101	natural killer cell activation	http://amigo.geneontology.org/amigo/term/GO:0030101	94	7	0.727799	9.61803	8.4292e-06	0.00850714	16185;17059;19264;56501;75345;243655;243864	Ptprc, Klrb1c, Elf4, Slamf7, Mill2, Klre1, Il2rb
GO:0031347	regulation of defense response	http://amigo.geneontology.org/amigo/term/GO:0031347	580	16	4.49068	3.56294	1.1299e-05	0.00966496	12628;12772;17059;27052;63873;77125;81897;83490;170744;232345;236312;243655;243864;381308;100033459;102639543	Trpv4, Aoah, Il33, Pik3ap1, Cfh, Ifi211, A2m, Klrb1c, Ifi206, Tlr8, Mill2, Ifi209, Tlr9, Ccr2, Klre1, Ifi208
GO:0002252	immune effector process	http://amigo.geneontology.org/amigo/term/GO:0002252	678	17	5.24945	3.23844	2.03323e-05	0.0161496	11977;12402;12628;12772;15013;15042;16411;17059;17086;19264;77125;81897;170744;209387;232345;243655;243864	Il33, Cfh, Ptprc, A2m, Klrb1c, Itgax, Atp7a, Cbl, Tlr8, Mill2, Tlr9, Ccr2, Klre1, H2-T24, Trim30d, Ncr1, H2-Q2
GO:0001912	positive regulation of leukocyte mediated cytotoxicity	http://amigo.geneontology.org/amigo/term/GO:0001912	74	6	0.572948	10.4721	2.33593e-05	0.017317	15013;15042;17059;19264;243655;243864	Ptprc, Klrb1c, Mill2, Klre1, H2-T24, H2-Q2
GO:0002218	activation of innate immune response	http://amigo.geneontology.org/amigo/term/GO:0002218	158	8	1.22332	6.53957	3.22724e-05	0.0224293	81897;83490;170744;236312;243655;381308;100033459;102639543	Pik3ap1, Ifi211, Ifi206, Tlr8, Ifi209, Tlr9, Klre1, Ifi208
GO:1904953	Wnt signaling pathway involved in midbrain dopaminergic neuron differentiation	http://amigo.geneontology.org/amigo/term/GO:1904953	9	3	0.0696829	43.0522	3.69174e-05	0.0241483	22412;22415;110648	Wnt3, Wnt9b, Lmx1a
GO:0002684	positive regulation of immune system process	http://amigo.geneontology.org/amigo/term/GO:0002684	879	19	6.8057	2.79178	4.97215e-05	0.0307168	12628;12772;15013;15042;17059;19264;63873;77125;81897;83490;170744;195564;232345;236312;243655;243864;381308;100033459;102639543	Trpv4, Il33, Pik3ap1, Cfh, Ptprc, Ifi211, A2m, Klrb1c, Ifi206, Tlr8, Mill2, Ifi209, Tlr9, Ccr2, Klre1, H2-T24, Ifi208, Skint3, H2-Q2
GO:0031343	positive regulation of cell killing	http://amigo.geneontology.org/amigo/term/GO:0031343	86	6	0.665859	9.01092	5.4939e-05	0.0321538	15013;15042;17059;19264;243655;243864	Ptprc, Klrb1c, Mill2, Klre1, H2-T24, H2-Q2
GO:0002699	positive regulation of immune effector process	http://amigo.geneontology.org/amigo/term/GO:0002699	230	9	1.78079	5.05395	7.77621e-05	0.0432357	12772;15013;15042;17059;19264;77125;81897;243655;243864	Il33, Ptprc, Klrb1c, Mill2, Tlr9, Ccr2, Klre1, H2-T24, H2-Q2

## Sheet: DEGs Cluster 2
Supplementary table S3: Overrepresentation analysis of gene sets with a differential expression between mock- or TMEV-infected SJL and B6 mice (pairwise comparisons).
The overrepresentation analysis (ORA) was performed using the application WEB-based GEne SeT AnaLysis Toolkit ((WebGestalt 2019, Zhang B, Kirov S, Snoddy J (2005) Nucleic Acids Res. and Liao et al. (2019) Nucleic Acids Res). For the settings, see Materials and Methods section.
The separate sheets show the results obtained by analysis of different lists of differntially expressed genes (DEGs), derived by pairwise comparisons of mock- or TMEV-infected B6 and SJL mice (reference: SJL).
DEGs mock only = DEGs from comparison of mock-infected B6 and SJL mice
DEGs mock only = DEGs from comparison of TMEV-infected B6 and SJL mice (all dpi)
DEGs cluster n = DEGs belonging to a gene cluser with a similar expression pattern, as displayed in Fig.3
Gene set, description = significantly enriched gene ontology (GO) terms in the category biological process.
Size = number of genes annotated to the GO term.
Overlap = number of genes in the uploaded gene list that overlap with the annotated genes in the reference gene set (genome).
Expect = expected number of genes annotated to GO term in the uploaded gene list (based on the reference gene set).
enrichmentRatio = enrichment ratio based on comparison of the number of overlapping genes and the expected number of genes in the category.
pValue = significance value of enrichment.
FDR = false discovery rate. Values below or equal to 0.05 were considered significant.
overlapID = list of overlapping genes (gene identifier)
userID = list of overlapping genes (official gene symbol)
geneSet	description	link	size	overlap	expect	enrichmentRatio	pValue	FDR	overlapId	userId
GO:0001914	regulation of T cell mediated cytotoxicity	http://amigo.geneontology.org/amigo/term/GO:0001914	45	4	0.0782155	51.1407	1.07139e-06	0.0119139	15015;15039;15040;26365	H2-Q4, H2-T22, H2-T23, Ceacam1
GO:0050776	regulation of immune response	http://amigo.geneontology.org/amigo/term/GO:0050776	705	9	1.22538	7.34468	2.20796e-06	0.0122763	11807;15015;15039;15040;26365;319236;319430;623121;100040462	Apoa2, H2-Q4, H2-T22, Trim12c, H2-T23, Ifi213, Ceacam1, C5ar2, Mndal
GO:0050778	positive regulation of immune response	http://amigo.geneontology.org/amigo/term/GO:0050778	572	8	0.994206	8.04662	4.61224e-06	0.0158285	15015;15039;15040;26365;319236;319430;623121;100040462	H2-Q4, H2-T22, Trim12c, H2-T23, Ifi213, Ceacam1, C5ar2, Mndal
GO:0001913	T cell mediated cytotoxicity	http://amigo.geneontology.org/amigo/term/GO:0001913	68	4	0.118192	33.8431	5.69372e-06	0.0158285	15015;15039;15040;26365	H2-Q4, H2-T22, H2-T23, Ceacam1
GO:0002476	antigen processing and presentation of endogenous peptide antigen via MHC class Ib	http://amigo.geneontology.org/amigo/term/GO:0002476	25	3	0.0434531	69.04	1.072e-05	0.0200386	15015;15039;15040	H2-Q4, H2-T22, H2-T23
GO:0002709	regulation of T cell mediated immunity	http://amigo.geneontology.org/amigo/term/GO:0002709	83	4	0.144264	27.7269	1.26142e-05	0.0200386	15015;15039;15040;26365	H2-Q4, H2-T22, H2-T23, Ceacam1
GO:0002428	antigen processing and presentation of peptide antigen via MHC class Ib	http://amigo.geneontology.org/amigo/term/GO:0002428	26	3	0.0451912	66.3846	1.21039e-05	0.0200386	15015;15039;15040	H2-Q4, H2-T22, H2-T23
GO:0002483	antigen processing and presentation of endogenous peptide antigen	http://amigo.geneontology.org/amigo/term/GO:0002483	30	3	0.0521437	57.5333	1.88113e-05	0.0232425	15015;15039;15040	H2-Q4, H2-T22, H2-T23
GO:0002475	antigen processing and presentation via MHC class Ib	http://amigo.geneontology.org/amigo/term/GO:0002475	30	3	0.0521437	57.5333	1.88113e-05	0.0232425	15015;15039;15040	H2-Q4, H2-T22, H2-T23
GO:0001910	regulation of leukocyte mediated cytotoxicity	http://amigo.geneontology.org/amigo/term/GO:0001910	95	4	0.165122	24.2246	2.1535e-05	0.023947	15015;15039;15040;26365	H2-Q4, H2-T22, H2-T23, Ceacam1
GO:0019883	antigen processing and presentation of endogenous antigen	http://amigo.geneontology.org/amigo/term/GO:0019883	33	3	0.0573581	52.303	2.51898e-05	0.0254646	15015;15039;15040	H2-Q4, H2-T22, H2-T23
GO:1903531	negative regulation of secretion by cell	http://amigo.geneontology.org/amigo/term/GO:1903531	214	5	0.371958	13.4424	3.18641e-05	0.0295274	11807;18390;26365;232801;319430	Oprm1, Apoa2, Lilra5, Ceacam1, C5ar2
GO:0006955	immune response	http://amigo.geneontology.org/amigo/term/GO:0006955	1293	10	2.24739	4.4496	4.50988e-05	0.0335367	11807;15015;15039;15040;18390;26365;319236;319430;623121;100040462	Oprm1, Apoa2, H2-Q4, H2-T22, Trim12c, H2-T23, Ifi213, Ceacam1, C5ar2, Mndal
GO:0031341	regulation of cell killing	http://amigo.geneontology.org/amigo/term/GO:0031341	111	4	0.192932	20.7327	3.97281e-05	0.0335367	15015;15039;15040;26365	H2-Q4, H2-T22, H2-T23, Ceacam1
GO:0001916	positive regulation of T cell mediated cytotoxicity	http://amigo.geneontology.org/amigo/term/GO:0001916	40	3	0.0695249	43.15	4.52383e-05	0.0335367	15015;15039;15040	H2-Q4, H2-T22, H2-T23
GO:0051048	negative regulation of secretion	http://amigo.geneontology.org/amigo/term/GO:0051048	242	5	0.420626	11.8871	5.72404e-05	0.0397821	11807;18390;26365;232801;319430	Oprm1, Apoa2, Lilra5, Ceacam1, C5ar2
GO:0001909	leukocyte mediated cytotoxicity	http://amigo.geneontology.org/amigo/term/GO:0001909	124	4	0.215527	18.5591	6.125e-05	0.0400647	15015;15039;15040;26365	H2-Q4, H2-T22, H2-T23, Ceacam1
GO:0002456	T cell mediated immunity	http://amigo.geneontology.org/amigo/term/GO:0002456	126	4	0.219003	18.2646	6.51899e-05	0.0402729	15015;15039;15040;26365	H2-Q4, H2-T22, H2-T23, Ceacam1
GO:0050709	negative regulation of protein secretion	http://amigo.geneontology.org/amigo/term/GO:0050709	135	4	0.234647	17.0469	8.52437e-05	0.04989	11807;18390;232801;319430	Oprm1, Apoa2, Lilra5, C5ar2

## Sheet: DEGs Cluster 4
Supplementary table S3: Overrepresentation analysis of gene sets with a differential expression between mock- or TMEV-infected SJL and B6 mice (pairwise comparisons).
The overrepresentation analysis (ORA) was performed using the application WEB-based GEne SeT AnaLysis Toolkit ((WebGestalt 2019, Zhang B, Kirov S, Snoddy J (2005) Nucleic Acids Res. and Liao et al. (2019) Nucleic Acids Res). For the settings, see Materials and Methods section.
The separate sheets show the results obtained by analysis of different lists of differntially expressed genes (DEGs), derived by pairwise comparisons of mock- or TMEV-infected B6 and SJL mice (reference: SJL).
DEGs mock only = DEGs from comparison of mock-infected B6 and SJL mice
DEGs mock only = DEGs from comparison of TMEV-infected B6 and SJL mice (all dpi)
DEGs cluster n = DEGs belonging to a gene cluser with a similar expression pattern, as displayed in Fig.3
Gene set, description = significantly enriched gene ontology (GO) terms in the category biological process.
Size = number of genes annotated to the GO term.
Overlap = number of genes in the uploaded gene list that overlap with the annotated genes in the reference gene set (genome).
Expect = expected number of genes annotated to GO term in the uploaded gene list (based on the reference gene set).
enrichmentRatio = enrichment ratio based on comparison of the number of overlapping genes and the expected number of genes in the category.
pValue = significance value of enrichment.
FDR = false discovery rate. Values below or equal to 0.05 were considered significant.
overlapID = list of overlapping genes (gene identifier)
userID = list of overlapping genes (official gene symbol)
geneSet	description	link	size	overlap	expect	enrichmentRatio	pValue	FDR	overlapId	userId
GO:0070098	chemokine-mediated signaling pathway	http://amigo.geneontology.org/amigo/term/GO:0070098	75	5	0.177763	28.1274	9.07464e-07	0.00628133	12768;12769;20307;55985;56066	Ccl8, Cxcl13, Ccr1, Ccr9, Cxcl11
GO:1990868	response to chemokine	http://amigo.geneontology.org/amigo/term/GO:1990868	85	5	0.201464	24.8183	1.6946e-06	0.00628133	12768;12769;20307;55985;56066	Ccl8, Cxcl13, Ccr1, Ccr9, Cxcl11
GO:1990869	cellular response to chemokine	http://amigo.geneontology.org/amigo/term/GO:1990869	85	5	0.201464	24.8183	1.6946e-06	0.00628133	12768;12769;20307;55985;56066	Ccl8, Cxcl13, Ccr1, Ccr9, Cxcl11
