# Supplementary material for: Transcriptome analysis following neurotropic virus infection reveals faulty innate immunity and delayed antigen presentation in mice susceptible to virus‐induced demyelination
Source: Brain Pathol. 2021 Jul 6;31(6):e13000. doi: 10.1111/bpa.13000 (PMC8549031; doi:10.1111/bpa.13000)
Supplement: Supplementary file 7 — TABLE S4 Differentially expressed genes obtained by time course analysis of B6 and SJL mice following mock‐ or TMEV infection [file BPA-31-e13000-s002.xlsx]

## Sheet: EnsAnnoDF
Additional file S4: Differentially expressed genes obtained by time course analysis of B6 and SJL mice following mock- or TMEV infection.
Time course analysis was performed employing the likelihood ratio test from the DESeq2 package in R
Cut-off for differential expression: padj < 0.01
log2FC = log2 fold change between TMEV- and mock-infected B6 or SJL mice (reference: mock). Positive FC indicates higher expression in TMEV-infected mice, negative FC a higher expression in mock-infected mice.
padj = p-value corrected for multiple testing
Sign_ diff_exp_B6_vs_SJL = genes showing a significantly different absolute expression in pairwise comparisons of B6 and SJL mice (see additional file S2)
Cluster = cluster of genes with a similar expression profile as shown in Fig.3
na = not applicable
EnsemblIDs	Gene symbols	Gene names	padj	log2FC_B6_TMEV4dpi_vs_Mock	log2FC_B6_TMEV7dpi_vs_Mock	log2FC_B6_TMEV14dpi_vs_Mock	log2FC_SJL_TMEV4dpi_vs_Mock	log2FC_SJL_TMEV4dpi_vs_Mock	log2FC_SJL_TMEV14dpi_vs_Mock	Sign_ diff_exp_B6_vs_SJL	Cluster
ENSMUSG00000045322	Tlr9	toll-like receptor 9	6.28281e-09	3.2613	2.77634	1.72744	-3.45895	0.813479	-1.63014	yes	1
ENSMUSG00000019947	Arid5b	AT rich interactive domain 5B (MRF1-like)	3.58274e-07	0.719601	0.521348	0.411672	-2.26278	0.144939	-1.37113	yes	1
ENSMUSG00000091705	H2-Q2	histocompatibility 2, Q region locus 2	2.31937e-06	1.25216	0.375606	0.53863	1.64798	4.81555	3.63184	yes	1
ENSMUSG00000090121	Abhd12b	abhydrolase domain containing 12B	3.29714e-06	4.95437	-0.0170922	0.395885	-4.90637	0.160063	0.0214557	yes	1
ENSMUSG00000103770	Pcdha9	protocadherin alpha 9	3.32097e-06	-0.13294	0.217832	0.271105	-1.80433	-0.237513	-2.08585	yes	1
ENSMUSG00000040624	Plekhg1	pleckstrin homology domain containing, family G (with RhoGef domain) member 1	3.35075e-06	1.92704	0.449651	0.26261	-2.15787	-0.137315	-0.555716	yes	1
ENSMUSG00000055485	Soga1	suppressor of glucose, autophagy associated 1	8.1806e-06	0.632125	0.319652	0.0435598	-2.32021	-0.0873801	-1.87579	yes	1
ENSMUSG00000025272	Tro	trophinin	9.75287e-06	0.405919	0.332281	0.320867	-1.34173	-0.357713	-1.74207	yes	1
ENSMUSG00000091575	2010016I18Rik	RIKEN cDNA 2010016I18 gene	1.08735e-05	5.46428	5.81225	4.70381	-4.50433	-0.566263	-1.37371	yes	1
ENSMUSG00000103088	Pcdhgb6	protocadherin gamma subfamily B, 6	1.08735e-05	0.00337361	0.260533	0.217982	-1.36853	-0.00184274	-1.00688	yes	1
ENSMUSG00000014444	Piezo1	piezo-type mechanosensitive ion channel component 1	1.09758e-05	1.27663	0.722783	0.360002	-1.96012	0.536904	-0.485515	yes	1
ENSMUSG00000042425	Frmpd3	FERM and PDZ domain containing 3	1.25027e-05	0.314009	0.113712	0.300497	-1.87152	0.2367	-1.67855	yes	1
ENSMUSG00000064179	Tnnt1	troponin T1, skeletal, slow	2.59309e-05	2.27875	0.103722	0.135726	-3.02411	-0.540534	-0.179594	yes	1
ENSMUSG00000049103	Ccr2	chemokine (C-C motif) receptor 2	3.577e-05	5.08685	4.63468	2.4538	-2.89303	0.713651	0.138534	yes	1
ENSMUSG00000066571	4931406P16Rik	RIKEN cDNA 4931406P16 gene	3.68105e-05	0.52895	0.320137	0.193781	-1.27219	0.0388622	-0.943207	yes	1
ENSMUSG00000033792	Atp7a	ATPase, Cu++ transporting, alpha polypeptide	4.0251e-05	0.944774	0.722836	0.311568	-1.94434	0.263384	-1.36507	yes	1
ENSMUSG00000050919	Zfp366	zinc finger protein 366	4.19595e-05	0.610134	0.382235	0.263921	-1.83262	0.13954	-1.03732	yes	1
ENSMUSG00000025504	Eps8l2	EPS8-like 2	5.46487e-05	1.45491	0.261695	0.183612	-1.928	-0.0753588	-0.358656	yes	1
ENSMUSG00000047773	Ankfn1	ankyrin-repeat and fibronectin type III domain containing 1	7.02502e-05	0.584264	1.04555	0.727911	-2.16594	-1.17432	-3.11677	yes	1
ENSMUSG00000032232	Cgnl1	cingulin-like 1	7.05102e-05	1.18265	0.633561	0.356202	-1.22662	0.0489448	-0.302013	yes	1
ENSMUSG00000031189	Aff2	AF4/FMR2 family, member 2	7.81452e-05	0.5175	0.696733	0.426317	-2.12014	-0.0725242	-1.83599	yes	1
ENSMUSG00000103585	Pcdhgb4	protocadherin gamma subfamily B, 4	7.95617e-05	0.348833	0.3569	0.240379	-1.36253	0.0983782	-1.07345	yes	1
ENSMUSG00000026365	Cfh	complement component factor h	8.06539e-05	1.05723	1.18932	0.752649	-1.4613	-0.23047	-0.806101	yes	1
ENSMUSG00000034342	Cbl	Casitas B-lineage lymphoma	8.30153e-05	0.325707	0.463892	0.23604	-2.22441	-0.110524	-2.08869	yes	1
ENSMUSG00000054150	Syne3	spectrin repeat containing, nuclear envelope family member 3	8.85151e-05	1.08209	0.764645	0.427242	-2.07295	0.164024	-1.24621	yes	1
ENSMUSG00000020732	Rab37	RAB37, member RAS oncogene family	0.000108991	2.52111	0.282642	0.515856	-2.45132	0.326683	-0.100785	yes	1
ENSMUSG00000005893	Nr2c2	nuclear receptor subfamily 2, group C, member 2	0.000113887	0.0113044	0.424671	0.311408	-1.36883	-0.102581	-1.65134	yes	1
ENSMUSG00000097960	A330074K22Rik	RIKEN cDNA A330074K22 gene	0.000113887	0.835376	0.5056	0.287451	-1.84749	-0.246221	-1.29889	yes	1
ENSMUSG00000104475			0.000113887	1.18025	0.954141	0.365209	-2.77503	0.0266805	-2.07748	yes	1
ENSMUSG00000040522	Tlr8	toll-like receptor 8	0.000136187	6.02692	5.09644	3.35613	-6.016	-0.561278	-3.94318	yes	1
ENSMUSG00000072294	Klf12	Kruppel-like factor 12	0.000141731	0.300737	0.687613	0.277833	-2.31356	-0.295307	-2.29988	yes	1
ENSMUSG00000073016	Uprt	uracil phosphoribosyltransferase	0.000148692	0.161174	0.389455	0.152182	-1.84849	-0.0813883	-1.62809	yes	1
ENSMUSG00000043932	Klri2	killer cell lectin-like receptor family I member 2	0.000169885	4.30768	3.24542	0.664747	-3.93989	-2.55644	-0.293895	yes	1
ENSMUSG00000025017	Pik3ap1	phosphoinositide-3-kinase adaptor protein 1	0.000191351	3.53796	3.48945	1.72769	-2.0391	0.648339	-0.853483	yes	1
ENSMUSG00000090124	Ugt1a7c	UDP glucuronosyltransferase 1 family, polypeptide A7C	0.000211501	2.18486	1.39389	0.880938	-2.66086	1.14765	-1.62757	yes	1
ENSMUSG00000073411	H2-D1	histocompatibility 2, D region locus 1	0.000212398	3.48466	3.51792	2.73058	0.889524	2.32695	2.31417	yes	1
ENSMUSG00000090231	Cfb	complement factor B	0.000276601	3.73771	3.11709	1.62619	-3.59262	0.525584	-1.81165	yes	1
ENSMUSG00000048732	Klhl11	kelch-like 11	0.000368527	0.107318	0.488621	0.217753	-1.63784	-0.191457	-1.85476	yes	1
ENSMUSG00000103332	Pcdhga2	protocadherin gamma subfamily A, 2	0.000396584	-0.0457028	0.0646789	0.156471	-1.2953	-0.139525	-1.15714	yes	1
ENSMUSG00000097877			0.000401164	0.847838	0.0938867	0.242147	-1.19435	-0.0561039	-0.551496	yes	1
ENSMUSG00000060429	Sntb1	syntrophin, basic 1	0.000476351	1.36837	0.834508	0.460989	-2.29823	-0.216578	-0.977523	yes	1
ENSMUSG00000018486	Wnt9b	wingless-type MMTV integration site family, member 9B	0.000539071	6.20185	1.07181	3.49841	-6.67729	-0.905366	-2.95876	yes	1
ENSMUSG00000054958	Nt5c1a	5'-nucleotidase, cytosolic IA	0.000595827	0.318376	0.503985	0.387772	-1.80896	-0.466674	-1.94621	yes	1
ENSMUSG00000067158	Col4a4	collagen, type IV, alpha 4	0.000606912	2.01205	0.755269	0.683224	-2.14581	-0.221413	-0.415658	yes	1
ENSMUSG00000052387	Trpm3	transient receptor potential cation channel, subfamily M, member 3	0.000615886	1.34699	0.706339	0.597601	-2.16501	-0.378907	-1.90174	yes	1
ENSMUSG00000055413	H2-Q5	histocompatibility 2, Q region locus 5	0.000636369	4.89985	4.56797	3.78468	-0.429426	2.84499	1.60811	yes	1
ENSMUSG00000010825	Grid2ip	glutamate receptor, ionotropic, delta 2 (Grid2) interacting protein 1	0.000669258	2.21876	0.467816	0.782473	-2.9832	-0.911108	-1.34422	yes	1
ENSMUSG00000038630	Zkscan16	zinc finger with KRAB and SCAN domains 16	0.000783855	0.0319055	0.345193	0.203925	-1.13616	0.0541087	-1.63893	yes	1
ENSMUSG00000020961	Ston2	stonin 2	0.00086665	0.664067	0.532178	0.27826	-1.59176	0.137941	-1.53401	yes	1
ENSMUSG00000091562			0.000939137	0.300283	0.591783	0.260571	-2.26881	-0.511079	-2.60544	yes	1
ENSMUSG00000066800	Rnasel	ribonuclease L (2', 5'-oligoisoadenylate synthetase-dependent)	5.66031e-06	0.36569	0.463755	0.177353	-0.684889	0.708086	-0.577163	yes	2
ENSMUSG00000023132	Gzma	granzyme A	0.000628593	6.58612	6.22008	4.75457	-0.687191	2.95895	0.193987	yes	2
ENSMUSG00000044783	A730008H23Rik	RIKEN cDNA A730008H23 gene	0.000714268	0.413496	0.0557816	0.0981407	-0.60958	0.17421	-0.362434	yes	2
ENSMUSG00000028114	Mettl14	methyltransferase like 14	6.35729e-11	0.0850478	-0.226484	0.0136188	1.62358	-0.0332595	0.336373	yes	4
ENSMUSG00000104763	9830132P13Rik	RIKEN cDNA 9830132P13 gene	6.16678e-07	-0.782253	-0.835936	-0.373095	3.37486	0.812898	0.954612	yes	4
ENSMUSG00000054836	Elp6	elongator acetyltransferase complex subunit 6	5.8401e-05	0.161875	-0.554803	-0.562942	1.31521	-0.204506	1.41356	yes	4
ENSMUSG00000047220	Ccdc36	coiled-coil domain containing 36	0.000108991	-0.335657	-0.907354	-0.698889	1.82395	0.13905	1.61547	yes	4
ENSMUSG00000029695	Aass	aminoadipate-semialdehyde synthase	0.000188524	0.146154	-0.107181	0.122374	0.0773133	1.40866	0.190865	yes	4
ENSMUSG00000089855			0.000244729	-1.84195	0.308022	0.508123	1.25893	-0.801586	-0.914319	yes	4
ENSMUSG00000103081	Pcdhgb8	protocadherin gamma subfamily B, 8	0.000401164	-0.346095	-0.355064	0.153017	-0.351903	0.722129	-1.03807	yes	4
ENSMUSG00000034438	Gbp8	guanylate-binding protein 8	0.000488885	4.84601	6.46326	4.37994	-2.36309	0.999631	0.0585787	yes	4
ENSMUSG00000028393	Alad	aminolevulinate, delta-, dehydratase	0.00059914	-0.275553	-0.313999	-0.307308	0.889715	0.103907	0.802318	yes	5
ENSMUSG00000105353			1.35745e-07	0.383257	0.425715	0.261652	-1.48061	0.397917	-1.33213	yes	6
ENSMUSG00000105703			0.000113887	0.211598	0.201907	0.197476	-0.825699	0.702069	-0.777895	yes	6
ENSMUSG00000060938	Rpl26	ribosomal protein L26	0.000309401	-0.021747	0.00698508	-0.00476637	0.805769	-0.130986	0.519436	yes	6
ENSMUSG00000001855	Nup214	nucleoporin 214	8.80023e-11	0.43009	0.205252	0.291057	-1.17084	0.112894	-0.945799	no	na
ENSMUSG00000028082	Sh3d19	SH3 domain protein D19	1.11042e-09	1.30933	0.278266	0.177105	-1.18346	0.130921	-0.41361	no	na
ENSMUSG00000041911	Dlx1	distal-less homeobox 1	1.77848e-09	-0.552425	-0.0774947	0.176082	0.93333	-0.220084	0.231264	no	na
ENSMUSG00000024740	Ddb1	damage specific DNA binding protein 1	1.12727e-07	0.0789895	0.0791754	0.0828969	-0.454658	0.0266195	-0.495959	no	na
ENSMUSG00000040249	Lrp1	low density lipoprotein receptor-related protein 1	1.12727e-07	0.434311	0.00908051	0.142119	-0.910369	0.0319647	-0.463314	no	na
ENSMUSG00000002660	Clpp	caseinolytic mitochondrial matrix peptidase proteolytic subunit	2.10784e-07	-0.403895	-0.333384	-0.260414	0.943948	-0.121497	0.697885	no	na
ENSMUSG00000036560	Lgi4	leucine-rich repeat LGI family, member 4	2.10784e-07	0.837477	0.553715	0.294325	-0.924987	0.300823	-0.804754	no	na
ENSMUSG00000025224	Gbf1	golgi-specific brefeldin A-resistance factor 1	2.12158e-07	0.154643	0.0276082	0.071517	-0.673548	-0.0066827	-0.523187	no	na
ENSMUSG00000057522	Spop	speckle-type POZ protein	2.12158e-07	-0.537264	-0.147309	-0.135851	0.575675	0.0640505	0.243864	no	na
ENSMUSG00000026116	Tmem131	transmembrane protein 131	3.68491e-07	0.208487	0.0159279	0.0863394	-0.667437	0.117157	-0.358889	no	na
ENSMUSG00000035285	Nat14	N-acetyltransferase 14	3.74702e-07	-0.77636	-0.342352	-0.134146	1.36728	-0.117639	0.633996	no	na
ENSMUSG00000046541	Zfp526	zinc finger protein 526	3.74702e-07	-0.0698162	0.0632556	0.0998486	-0.824585	0.137373	-0.943275	no	na
ENSMUSG00000033295	Ptprf	protein tyrosine phosphatase, receptor type, F	4.45376e-07	0.270134	0.0471066	0.0258111	-0.873534	0.0313557	-0.517799	no	na
ENSMUSG00000062785	Kcnc3	potassium voltage gated channel, Shaw-related subfamily, member 3	9.1275e-07	-0.152157	-0.102476	0.0969345	-1.11007	0.0873613	-0.803138	no	na
ENSMUSG00000075254	Heg1	heart development protein with EGF-like domains 1	1.16901e-06	0.607232	0.41586	0.341114	-1.15932	-0.0057239	-0.656644	no	na
ENSMUSG00000056629	Fkbp2	FK506 binding protein 2	1.46328e-06	-0.324256	-0.25281	-0.166279	0.954361	0.0379702	0.629138	no	na
ENSMUSG00000004099	Dnmt1	DNA methyltransferase (cytosine-5) 1	2.17014e-06	0.222687	0.136276	0.113643	-0.827409	0.0503424	-0.621377	no	na
ENSMUSG00000037622	Wdtc1	WD and tetratricopeptide repeats 1	2.31937e-06	-0.134999	-0.0868925	0.0343191	-0.453684	0.399481	-0.120679	no	na
ENSMUSG00000037993	Dhx38	DEAH (Asp-Glu-Ala-His) box polypeptide 38	2.65702e-06	-0.0158472	0.0411626	0.0354499	-0.417736	0.152851	-0.428947	no	na
ENSMUSG00000021279	Cdc42bpb	CDC42 binding protein kinase beta	2.69142e-06	0.0580326	0.0634249	0.119705	-1.031	0.148405	-0.8692	no	na
ENSMUSG00000036529	Sbf1	SET binding factor 1	2.86248e-06	0.0297675	-0.175188	-0.0425971	-0.404551	0.0879663	-0.274253	no	na
ENSMUSG00000041528	Rnf123	ring finger protein 123	2.86248e-06	0.225528	0.0985991	0.02386	-0.916524	-0.11885	-0.672046	no	na
ENSMUSG00000034751	Mast4	microtubule associated serine/threonine kinase family member 4	3.32097e-06	0.428557	-0.00363856	0.289787	-1.0455	0.0520086	-0.561154	no	na
ENSMUSG00000064264	Zfp428	zinc finger protein 428	3.32097e-06	-0.746543	-0.34837	-0.257849	1.1097	-0.0374356	0.688607	no	na
ENSMUSG00000026890	Lhx6	LIM homeobox protein 6	4.26106e-06	-1.31923	-0.333621	-0.429944	1.54582	-0.117708	0.544759	no	na
ENSMUSG00000034158	Lrrc58	leucine rich repeat containing 58	4.26106e-06	-0.25615	-0.124823	-0.00366434	0.503959	-0.0697834	0.218162	no	na
ENSMUSG00000098557	Kctd12	potassium channel tetramerisation domain containing 12	4.26106e-06	-0.367689	-0.0956338	-0.0521675	0.623507	-0.100171	0.479329	no	na
ENSMUSG00000006412	Pfdn2	prefoldin 2	5.00491e-06	-0.31949	-0.224962	-0.148185	0.813721	0.134329	0.52378	no	na
ENSMUSG00000037606	Osbpl5	oxysterol binding protein-like 5	5.13948e-06	0.265819	0.0414113	0.0239634	-0.780699	0.0895034	-0.450842	no	na
ENSMUSG00000049422	Chchd10	coiled-coil-helix-coiled-coil-helix domain containing 10	5.13948e-06	-0.691508	-0.44555	-0.37774	1.16574	-0.11759	0.750239	no	na
ENSMUSG00000059857	Ntng1	netrin G1	5.13948e-06	1.67394	0.416715	0.520873	-1.84714	-0.429371	-0.922004	no	na
ENSMUSG00000082118			5.5648e-06	-0.666274	-0.517619	-0.476774	2.25896	0.386382	2.03824	no	na
ENSMUSG00000003660	Snrnp200	small nuclear ribonucleoprotein 200 (U5)	5.63498e-06	0.0649461	0.112254	0.0981895	-0.554134	-0.0566402	-0.552935	no	na
ENSMUSG00000049932	H2afx	H2A histone family, member X	5.66031e-06	-0.709964	-0.503143	-0.553061	1.17318	0.151409	1.01227	no	na
ENSMUSG00000020153	Ndufs7	NADH dehydrogenase (ubiquinone) Fe-S protein 7	6.2595e-06	-0.438776	-0.366032	-0.285047	1.12066	-0.0342889	0.782531	no	na
ENSMUSG00000053510	Nrd1	nardilysin, N-arginine dibasic convertase, NRD convertase 1	6.66708e-06	0.204149	0.1916	0.195133	-0.598518	-0.0271932	-0.633933	no	na
ENSMUSG00000018707	Dync1h1	dynein cytoplasmic 1 heavy chain 1	7.38704e-06	0.259094	0.0465324	0.0901346	-0.596702	0.065654	-0.329013	no	na
ENSMUSG00000058325	Dock1	dedicator of cytokinesis 1	8.30491e-06	0.593555	0.28045	0.336479	-0.881398	0.0841286	-0.810455	no	na
ENSMUSG00000022246	Rai14	retinoic acid induced 14	9.44717e-06	0.488194	0.246711	0.028676	-1.00672	0.112126	-0.201207	no	na
ENSMUSG00000085415	Selenok-ps1	selenoprotein K, pseudogene 1	9.44717e-06	-0.643573	-0.447139	-0.354593	1.23494	0.314471	0.785325	no	na
ENSMUSG00000026553	Copa	coatomer protein complex subunit alpha	1.00806e-05	0.0722204	0.0633732	0.0663268	-0.308558	0.142248	-0.246908	no	na
ENSMUSG00000022864	D16Ertd472e	DNA segment, Chr 16, ERATO Doi 472, expressed	1.01571e-05	0.74207	0.682694	0.492506	-1.28035	0.0464933	-1.04062	no	na
ENSMUSG00000024104	Washc2	WASH complex subunit 2	1.02817e-05	0.224052	0.0910784	0.0626938	-0.503814	0.0304905	-0.428593	no	na
ENSMUSG00000042082	Arsb	arylsulfatase B	1.06696e-05	0.205987	0.239008	0.0765106	-0.846781	0.268147	-0.718021	no	na
ENSMUSG00000064370	CYTB	cytochrome b	1.08735e-05	-0.576265	-0.489321	-0.391389	1.1121	0.0486464	0.554614	no	na
ENSMUSG00000039202	Abhd2	abhydrolase domain containing 2	1.09758e-05	0.209918	0.135694	0.0359706	-0.654348	0.217176	-0.384537	no	na
ENSMUSG00000056579	Tug1	taurine upregulated gene 1	1.09758e-05	-0.267547	-0.0640163	0.00313543	0.322813	-0.0875237	0.110896	no	na
ENSMUSG00000067150	Xpo5	exportin 5	1.13395e-05	0.186442	0.13522	0.131623	-0.583211	0.0393197	-0.621013	no	na
ENSMUSG00000001289	Pfdn5	prefoldin 5	1.23038e-05	-0.325134	-0.306046	-0.209257	0.972998	0.142084	0.692221	no	na
ENSMUSG00000027164	Traf6	TNF receptor-associated factor 6	1.25027e-05	0.379595	0.325903	0.181281	-0.783941	-0.0797686	-0.682341	no	na
ENSMUSG00000031760	Mt3	metallothionein 3	1.25027e-05	-0.119015	-0.211505	-0.217354	1.01957	-0.0400241	0.702355	no	na
ENSMUSG00000031796	Cfap20	cilia and flagella associated protein 20	1.25027e-05	-0.44081	-0.27612	-0.214559	0.57384	-0.111206	0.346484	no	na
ENSMUSG00000033721	Vav3	vav 3 oncogene	1.25027e-05	1.48765	0.336019	0.325569	-1.78562	-0.109266	-0.757208	no	na
ENSMUSG00000066151	Fkbp15	FK506 binding protein 15	1.25027e-05	0.439952	0.255422	0.197463	-0.643844	0.136762	-0.422779	no	na
ENSMUSG00000034032	Rpap1	RNA polymerase II associated protein 1	1.29536e-05	0.234578	-0.0941003	0.117658	-0.663613	0.0472865	-0.502381	no	na
ENSMUSG00000026895	Ndufa8	NADH dehydrogenase (ubiquinone) 1 alpha subcomplex, 8	1.42612e-05	-0.438443	-0.250588	-0.268029	0.76774	-0.00996706	0.577215	no	na
ENSMUSG00000060860	Ube2s	ubiquitin-conjugating enzyme E2S	1.43838e-05	-0.395663	-0.219021	-0.278369	0.7001	0.124603	0.713168	no	na
ENSMUSG00000040048	Ndufb10	NADH dehydrogenase (ubiquinone) 1 beta subcomplex, 10	1.47118e-05	-0.419221	-0.306474	-0.229727	0.861346	-0.112897	0.60534	no	na
ENSMUSG00000020850	Prpf8	pre-mRNA processing factor 8	1.58582e-05	0.142339	0.136079	0.0953822	-0.632823	0.0302041	-0.621018	no	na
ENSMUSG00000029821	Gsdme	gasdermin E	1.60736e-05	-0.26808	-0.335115	-0.189012	0.541979	-0.112122	0.457366	no	na
ENSMUSG00000024130	Abca3	ATP-binding cassette, sub-family A (ABC1), member 3	1.6574e-05	0.151389	0.0404013	0.0834074	-0.68883	0.0440083	-0.61538	no	na
ENSMUSG00000022109	Med4	mediator complex subunit 4	2.06962e-05	-0.420085	-0.275439	-0.161885	0.522667	0.0177424	0.314347	no	na
ENSMUSG00000039883	Lrrc17	leucine rich repeat containing 17	2.06962e-05	-0.539933	-1.01866	-0.703506	2.00182	0.243338	1.63576	no	na
ENSMUSG00000075467	Dnlz	DNL-type zinc finger	2.06962e-05	-0.466875	-0.432045	-0.298811	0.780103	0.118231	0.482163	no	na
ENSMUSG00000027009	Itga4	integrin alpha 4	2.08472e-05	1.10721	1.10577	0.548068	-0.850059	0.901515	-0.19133	no	na
ENSMUSG00000004609	Cd33	CD33 antigen	2.16427e-05	1.7391	1.42373	1.17234	-0.975369	0.345424	-0.337626	no	na
ENSMUSG00000004934	Pias4	protein inhibitor of activated STAT 4	2.16427e-05	-0.632794	-0.988048	-0.709263	1.7994	0.412122	1.63289	no	na
ENSMUSG00000090125	Pou3f1	POU domain, class 3, transcription factor 1	2.199e-05	-1.5059	-0.35704	-0.511776	1.25697	-0.163801	0.641693	no	na
ENSMUSG00000014602	Kif1a	kinesin family member 1A	2.26622e-05	0.120878	-0.0439748	0.0582298	-0.712178	0.0976405	-0.568959	no	na
ENSMUSG00000021910	Nisch	nischarin	2.26622e-05	0.179027	-0.0084086	0.0688051	-0.527961	0.0179146	-0.410853	no	na
ENSMUSG00000026924	Sec16a	SEC16 homolog A, endoplasmic reticulum export factor	2.26622e-05	0.271915	0.0851113	0.0837892	-0.732695	-0.000964292	-0.448427	no	na
ENSMUSG00000042404	Dennd4b	DENN/MADD domain containing 4B	2.37114e-05	0.297167	0.160867	0.166624	-0.644567	0.0297395	-0.56987	no	na
ENSMUSG00000048988	Elfn1	leucine rich repeat and fibronectin type III, extracellular 1	2.49338e-05	-0.632805	-0.197834	-0.169735	0.934958	0.0378367	0.403142	no	na
ENSMUSG00000025103	Btbd1	BTB (POZ) domain containing 1	2.52596e-05	-0.476902	-0.241589	-0.106793	0.64511	-0.084343	0.373259	no	na
ENSMUSG00000064254	Ethe1	ethylmalonic encephalopathy 1	2.52596e-05	-0.25497	-0.12949	-0.144797	1.04796	0.283295	0.76324	no	na
ENSMUSG00000097823			2.62629e-05	-0.714248	-0.47556	-0.309083	1.03413	0.209203	0.465092	no	na
ENSMUSG00000022982	Sod1	superoxide dismutase 1, soluble	2.67416e-05	-0.383942	-0.380067	-0.345031	1.01436	0.0855565	0.776602	no	na
ENSMUSG00000051989	Smim11	small integral membrane protein 11	2.67416e-05	-0.185423	-0.0704899	-0.231115	0.915657	-0.228547	0.755128	no	na
ENSMUSG00000063439	B9d2	B9 protein domain 2	2.67416e-05	-0.608744	-0.341485	-0.414985	0.923573	-0.0843628	0.826598	no	na
ENSMUSG00000038342	Mlxip	MLX interacting protein	2.68246e-05	0.409198	0.0874848	0.100851	-1.03265	-0.039691	-0.478451	no	na
ENSMUSG00000034258	Flvcr2	feline leukemia virus subgroup C cellular receptor 2	2.70387e-05	0.875113	0.256204	0.397572	-1.31307	0.0230518	-0.358857	no	na
ENSMUSG00000036550	Cnot1	CCR4-NOT transcription complex, subunit 1	3.08508e-05	0.00545298	0.122814	0.0756124	-0.564583	-0.0456146	-0.696714	no	na
ENSMUSG00000029250	Polr2b	polymerase (RNA) II (DNA directed) polypeptide B	3.187e-05	-0.0230621	0.169008	0.105162	-0.352259	-0.0913026	-0.603374	no	na
ENSMUSG00000016018	Skiv2l2	superkiller viralicidic activity 2-like 2 (S. cerevisiae)	3.39832e-05	-0.00868984	0.178157	0.13722	-0.633581	-0.114108	-0.756272	no	na
ENSMUSG00000042055	Wdr11	WD repeat domain 11	3.40649e-05	0.0516448	-0.0242058	0.00482572	-0.337145	0.0548668	-0.41996	no	na
ENSMUSG00000067847	Romo1	reactive oxygen species modulator 1	3.56435e-05	-0.379068	-0.198364	-0.193281	0.874185	-0.203262	0.748498	no	na
ENSMUSG00000042308	Setd1a	SET domain containing 1A	3.577e-05	0.295759	0.178089	0.296917	-0.991818	-0.236273	-0.872473	no	na
ENSMUSG00000066129	Kndc1	kinase non-catalytic C-lobe domain (KIND) containing 1	3.69637e-05	0.631472	-0.0919126	0.0908903	-0.918199	-0.00287378	-0.368437	no	na
ENSMUSG00000026123	Plekhb2	pleckstrin homology domain containing, family B (evectins) member 2	3.69793e-05	-0.0480951	0.112497	0.0969237	-0.500129	-0.0780513	-0.630354	no	na
ENSMUSG00000028161	Ppp3ca	protein phosphatase 3, catalytic subunit, alpha isoform	3.69793e-05	-1.04752	-0.309746	-0.293507	1.01849	-0.24215	0.409041	no	na
ENSMUSG00000000740	Rpl13	ribosomal protein L13	3.87663e-05	-0.176696	-0.0911521	-0.126268	0.995827	0.0621895	0.745388	no	na
ENSMUSG00000079593	4933416I08Rik	RIKEN cDNA 4933416I08 gene	3.98751e-05	-0.86176	-0.29528	-0.706526	1.35687	-0.194081	1.30535	no	na
ENSMUSG00000041992	Rapgef5	Rap guanine nucleotide exchange factor (GEF) 5	4.0251e-05	-0.0227617	0.286639	0.285082	-1.27875	0.0657628	-1.57481	no	na
ENSMUSG00000054312	Mrps21	mitochondrial ribosomal protein S21	4.13473e-05	-0.579341	-0.493187	-0.317843	0.953628	-0.0503716	0.647038	no	na
ENSMUSG00000005102	Eif2ak4	eukaryotic translation initiation factor 2 alpha kinase 4	4.46122e-05	0.356194	-0.035697	0.080383	-0.719328	0.00103549	-0.416772	no	na
ENSMUSG00000074794	Arrdc3	arrestin domain containing 3	4.46122e-05	0.519466	0.0603969	0.19041	-1.17088	-0.334239	-0.904998	no	na
ENSMUSG00000024219	Anks1	ankyrin repeat and SAM domain containing 1	4.46216e-05	0.358954	0.103494	0.0778855	-0.858968	-0.183511	-0.369568	no	na
ENSMUSG00000023923	Tbc1d5	TBC1 domain family, member 5	4.56634e-05	0.0713719	0.151054	0.176528	-0.455326	0.0322269	-0.516877	no	na
ENSMUSG00000038046	Mrm3	mitochondrial rRNA methyltransferase 3	4.75048e-05	-0.463342	-0.287075	-0.2131	0.955061	0.134614	0.639427	no	na
ENSMUSG00000025825	Iscu	iron-sulfur cluster assembly enzyme	4.87005e-05	-0.372316	-0.333268	-0.295813	0.831747	0.201073	0.691033	no	na
ENSMUSG00000028998	Tomm7	translocase of outer mitochondrial membrane 7 homolog (yeast)	4.88859e-05	-0.196216	-0.19482	-0.204024	0.878512	-0.0538661	0.729285	no	na
ENSMUSG00000044876	Zfp444	zinc finger protein 444	4.96194e-05	-0.36685	-0.216207	-0.0897472	0.684006	-0.0644958	0.387506	no	na
ENSMUSG00000005442	Cic	capicua transcriptional repressor	5.16082e-05	-0.131759	-0.102662	-0.0066777	-0.455646	0.130221	-0.118646	no	na
ENSMUSG00000070493	Chchd2	coiled-coil-helix-coiled-coil-helix domain containing 2	5.23098e-05	-0.35941	-0.249392	-0.132419	1.18945	-0.0206295	0.776366	no	na
ENSMUSG00000033307	Mif	macrophage migration inhibitory factor (glycosylation-inhibiting factor)	5.36581e-05	-0.378548	-0.23964	-0.438144	1.19336	0.171332	1.03673	no	na
ENSMUSG00000027985	Lef1	lymphoid enhancer binding factor 1	5.57495e-05	1.3113	0.187398	0.202071	-0.931635	0.450626	0.590688	no	na
ENSMUSG00000035478	Mbd3	methyl-CpG binding domain protein 3	5.61353e-05	-0.406789	-0.215934	-0.203799	0.585858	0.13965	0.444324	no	na
ENSMUSG00000014498	Ankrd52	ankyrin repeat domain 52	5.70434e-05	0.274839	0.103583	0.149171	-1.11056	-0.0402118	-0.742333	no	na
ENSMUSG00000103793	Pcdhga6	protocadherin gamma subfamily A, 6	5.78037e-05	-0.18145	0.154906	0.290412	-0.781316	0.0791666	-0.990314	no	na
ENSMUSG00000033326	Kdm4a	lysine (K)-specific demethylase 4A	5.8401e-05	0.0713442	0.056441	-0.0131127	-0.521159	0.0612898	-0.426981	no	na
ENSMUSG00000037235	Mxd4	Max dimerization protein 4	5.8401e-05	-0.0218583	-0.0881517	-0.122987	-0.627909	-0.00765788	-0.407017	no	na
ENSMUSG00000052488	Cherp	calcium homeostasis endoplasmic reticulum protein	5.8401e-05	0.0376275	-0.110377	0.041059	-0.444517	0.116866	-0.230535	no	na
ENSMUSG00000021408	Ripk1	receptor (TNFRSF)-interacting serine-threonine kinase 1	6.02152e-05	1.32255	1.27452	0.617767	-1.53705	0.203888	-0.871736	no	na
ENSMUSG00000045092	S1pr1	sphingosine-1-phosphate receptor 1	6.32924e-05	-0.146629	-0.132003	-0.0929277	0.450799	0.303396	0.254684	no	na
ENSMUSG00000074305	Peak1	pseudopodium-enriched atypical kinase 1	6.32924e-05	0.600184	0.124234	0.0980268	-1.16284	-0.0161377	-0.687055	no	na
ENSMUSG00000022255	Mtdh	metadherin	6.4882e-05	0.250709	0.34612	0.219692	-0.767881	-0.129468	-0.7889	no	na
ENSMUSG00000087679			6.4882e-05	-0.465904	-0.190177	-0.0818115	0.774378	0.12578	0.358804	no	na
ENSMUSG00000024962	Vegfb	vascular endothelial growth factor B	6.711e-05	-0.31899	-0.236865	-0.160164	1.17524	0.10377	0.743307	no	na
ENSMUSG00000073295	Nudt11	nudix (nucleoside diphosphate linked moiety X)-type motif 11	7.02502e-05	-0.177338	-0.0170059	-0.19164	0.361322	-0.190936	0.436817	no	na
ENSMUSG00000014195	Dnajc7	DnaJ heat shock protein family (Hsp40) member C7	7.05102e-05	-0.344239	-0.275244	-0.149917	0.496627	0.03801	0.355444	no	na
ENSMUSG00000029536	Gatc	glutamyl-tRNA(Gln) amidotransferase, subunit C	7.0666e-05	-0.274618	-0.0991043	-0.030193	0.620565	-0.0300459	0.266984	no	na
ENSMUSG00000021645	Smn1	survival motor neuron 1	7.25435e-05	-0.299636	-0.0608717	-0.0884714	0.616011	-0.00812056	0.406163	no	na
ENSMUSG00000074102	Rbm15b	RNA binding motif protein 15B	7.6441e-05	-0.44925	-0.170594	-0.0558892	0.400251	-0.024249	0.297184	no	na
ENSMUSG00000042699	Dhx9	DEAH (Asp-Glu-Ala-His) box polypeptide 9	7.64703e-05	0.149997	0.17442	0.0674887	-0.607694	-0.0517808	-0.616779	no	na
ENSMUSG00000055302	Mrfap1	Morf4 family associated protein 1	8.2397e-05	-0.326311	-0.144332	-0.0946735	0.674247	-0.0413309	0.488131	no	na
ENSMUSG00000029547	Ints1	integrator complex subunit 1	8.30153e-05	0.0751407	-0.22035	-0.02975	-0.670686	0.030018	-0.34255	no	na
ENSMUSG00000058076	Sdhc	succinate dehydrogenase complex, subunit C, integral membrane protein	8.30153e-05	-0.342144	-0.296403	-0.284205	0.671178	-0.0216414	0.606999	no	na
ENSMUSG00000033705	Stard9	START domain containing 9	9.3418e-05	1.14267	0.184638	0.274179	-1.21648	0.0934313	-0.509201	no	na
ENSMUSG00000061119	Prcp	prolylcarboxypeptidase (angiotensinase C)	9.3418e-05	0.421131	0.484169	0.438889	-0.871158	0.383579	-0.808466	no	na
ENSMUSG00000028779	Pef1	penta-EF hand domain containing 1	9.35092e-05	-0.375269	-0.182299	-0.162236	0.566695	-0.0953653	0.59374	no	na
ENSMUSG00000039218	Srrm2	serine/arginine repetitive matrix 2	9.35092e-05	0.497936	-0.0297037	0.142918	-1.369	-0.111242	-0.77569	no	na
ENSMUSG00000044033	Ccdc141	coiled-coil domain containing 141	9.35092e-05	1.01003	0.259028	0.182791	-1.22381	-0.29086	-0.640274	no	na
ENSMUSG00000025034	Trim8	tripartite motif-containing 8	9.85521e-05	-0.356331	-0.297568	-0.177695	0.912313	0.114933	0.824361	no	na
ENSMUSG00000025020	Slit1	slit guidance ligand 1	9.91486e-05	0.638419	0.197157	0.454527	-1.2656	0.0294834	-0.973024	no	na
ENSMUSG00000029478	Ncor2	nuclear receptor co-repressor 2	0.000101363	0.179626	8.93915e-05	0.1854	-0.977078	-0.0105205	-0.436211	no	na
ENSMUSG00000031657	Heatr3	HEAT repeat containing 3	0.000101363	-0.182415	-0.273927	-0.216812	0.71419	-0.0216954	0.396446	no	na
ENSMUSG00000035168	Tanc1	tetratricopeptide repeat, ankyrin repeat and coiled-coil containing 1	0.000101363	1.03182	0.246679	0.262286	-1.14572	-0.0940162	-0.307196	no	na
ENSMUSG00000052584	Serp2	stress-associated endoplasmic reticulum protein family member 2	0.000105919	-0.645347	-0.350276	-0.238998	0.841022	-0.0626207	0.560394	no	na
ENSMUSG00000030249	Abcc9	ATP-binding cassette, sub-family C (CFTR/MRP), member 9	0.000108991	0.380469	0.10986	0.269757	-0.667361	0.164335	-0.527346	no	na
ENSMUSG00000036186	Fam69b	family with sequence similarity 69, member B	0.000108991	-0.394217	-0.426869	-0.198348	0.797338	0.156654	0.602832	no	na
ENSMUSG00000052915	Msl1	male specific lethal 1	0.000108991	-0.399689	-0.224079	-0.0921124	0.719258	0.101013	0.343354	no	na
ENSMUSG00000067925	Rtl8a	retrotransposon Gag like 8A	0.000108991	-0.426396	-0.315235	-0.178245	0.947835	-0.283194	0.710983	no	na
ENSMUSG00000017119	Nbr1	neighbor of Brca1 gene 1	0.000110721	-0.171915	-0.167942	-0.0790482	0.299888	0.0357523	0.113835	no	na
ENSMUSG00000016918	Sulf1	sulfatase 1	0.000111523	0.898821	0.452574	0.271815	-1.18558	-0.0975222	-0.211631	no	na
ENSMUSG00000014301	Pam16	presequence translocase-asssociated motor 16 homolog (S. cerevisiae)	0.000113887	-0.263371	-0.175433	-0.151714	0.821415	-0.242139	0.559445	no	na
ENSMUSG00000026135	Zfp142	zinc finger protein 142	0.000113887	0.042833	0.0081084	0.0834371	-0.776711	0.0913429	-0.680809	no	na
ENSMUSG00000027748	Trpc4	transient receptor potential cation channel, subfamily C, member 4	0.000113887	-0.645241	0.217024	0.181543	0.391396	-0.426305	-0.402461	no	na
ENSMUSG00000028958	Tmub1	transmembrane and ubiquitin-like domain containing 1	0.000113887	-0.26525	-0.182189	-0.101338	1.02884	0.115862	0.77311	no	na
ENSMUSG00000054008	Ndst1	N-deacetylase/N-sulfotransferase (heparan glucosaminyl) 1	0.000113887	0.286225	0.272191	0.185571	-1.10174	-0.0240532	-0.744326	no	na
ENSMUSG00000058709	Egln2	egl-9 family hypoxia-inducible factor 2	0.000113887	-0.455655	-0.32789	-0.275976	0.714173	-0.029453	0.583881	no	na
ENSMUSG00000059734	Ndufs8	NADH dehydrogenase (ubiquinone) Fe-S protein 8	0.000113887	-0.240143	-0.241868	-0.158438	0.78377	-0.0633788	0.610131	no	na
ENSMUSG00000101892	9130401M01Rik	RIKEN cDNA 9130401M01 gene	0.000113887	-0.565007	-0.392241	-0.333333	0.876424	0.0908952	0.714306	no	na
ENSMUSG00000030000	Add2	adducin 2 (beta)	0.000118435	-0.0665702	0.269419	0.15248	-1.08789	-0.121919	-1.23913	no	na
ENSMUSG00000104960	Snhg8	small nucleolar RNA host gene 8	0.000129597	-0.400872	-0.427373	-0.275161	1.00436	-0.00782902	0.420599	no	na
ENSMUSG00000053693	Mast1	microtubule associated serine/threonine kinase 1	0.000133573	0.393561	-0.0237886	0.203911	-0.872629	0.10235	-0.650761	no	na
ENSMUSG00000025499	Hras	Harvey rat sarcoma virus oncogene	0.000133684	-0.809049	-0.437127	-0.37384	0.862334	-0.0217775	0.56214	no	na
ENSMUSG00000103037	Pcdhgb1	protocadherin gamma subfamily B, 1	0.000133684	-0.218847	0.0224501	0.110999	-0.794355	0.0470626	-1.20333	no	na
ENSMUSG00000021520	Uqcrb	ubiquinol-cytochrome c reductase binding protein	0.000135956	-0.195754	-0.186148	-0.177317	0.721846	-0.0244731	0.587296	no	na
ENSMUSG00000007987	Ift22	intraflagellar transport 22	0.000136187	-0.268638	-0.131832	-0.10561	0.524619	0.0378078	0.374053	no	na
ENSMUSG00000021256	Vash1	vasohibin 1	0.000136187	0.302883	0.0328185	0.0330434	-1.08079	0.244583	-0.661461	no	na
ENSMUSG00000031865	Dctn1	dynactin 1	0.000136187	-0.112857	-0.125054	0.03387	-0.365802	0.130492	-0.343218	no	na
ENSMUSG00000061136	Prpf40a	pre-mRNA processing factor 40A	0.000137905	0.326668	0.326349	0.143222	-0.591892	-0.0517691	-0.5678	no	na
ENSMUSG00000035674	Ndufa3	NADH dehydrogenase (ubiquinone) 1 alpha subcomplex, 3	0.00014167	-0.508869	-0.423546	-0.396981	0.991826	-0.0165778	0.690761	no	na
ENSMUSG00000029169	Dhx15	DEAH (Asp-Glu-Ala-His) box polypeptide 15	0.000141731	0.0826578	0.0884183	0.0391367	-0.485891	-0.085629	-0.618785	no	na
ENSMUSG00000097578			0.000141731	0.70513	0.607084	1.13744	-1.40141	-0.508348	-1.76685	no	na
ENSMUSG00000039770	Ypel5	yippee like 5	0.000141919	-0.439245	-0.0831136	-0.178035	0.704026	-0.0133231	0.368488	no	na
ENSMUSG00000027574	Nkain4	Na+/K+ transporting ATPase interacting 4	0.000144256	-0.44821	-0.506521	-0.134394	1.10732	-0.224261	0.53806	no	na
ENSMUSG00000024873	Cnih2	cornichon family AMPA receptor auxiliary protein 2	0.000147402	-0.645221	-0.414794	-0.346104	1.01224	0.0374532	0.73624	no	na
ENSMUSG00000043866	Taf10	TATA-box binding protein associated factor 10	0.000147402	-0.279883	-0.150232	-0.177076	0.558849	0.0241427	0.635625	no	na
ENSMUSG00000027615	Hps3	HPS3, biogenesis of lysosomal organelles complex 2 subunit 1	0.000147862	0.631153	0.304463	0.243434	-0.55179	0.0466443	-0.39025	no	na
ENSMUSG00000090733	Rps27	ribosomal protein S27	0.000147862	-0.239792	-0.166515	-0.188886	0.92009	0.0158778	0.847818	no	na
ENSMUSG00000021830	Txndc16	thioredoxin domain containing 16	0.0001481	-0.0334663	0.0664782	-0.00101332	-0.307272	-0.0804751	-0.436349	no	na
ENSMUSG00000019853	Hebp2	heme binding protein 2	0.000148692	0.274605	0.23718	0.082351	1.03733	-0.0382443	0.814697	no	na
ENSMUSG00000021983	Atp8a2	ATPase, aminophospholipid transporter-like, class I, type 8A, member 2	0.000148692	0.150809	0.223912	0.188699	-1.17429	-0.013702	-1.0465	no	na
ENSMUSG00000010154	Spire2	spire type actin nucleation factor 2	0.000149845	-0.227069	-0.0250587	0.00149306	0.523744	-0.0826686	0.210482	no	na
ENSMUSG00000004815	Dgkq	diacylglycerol kinase, theta	0.000153112	0.238373	-0.0943422	0.0402226	-1.03804	0.0310974	-0.711795	no	na
ENSMUSG00000041881	Ndufa7	NADH dehydrogenase (ubiquinone) 1 alpha subcomplex, 7 (B14.5a)	0.000155985	-0.323643	-0.383167	-0.328476	0.897799	0.0840623	0.782451	no	na
ENSMUSG00000028062	Lamtor2	late endosomal/lysosomal adaptor, MAPK and MTOR activator 2	0.000156647	-0.214477	-0.137958	-0.163706	0.620763	-0.160302	0.482494	no	na
ENSMUSG00000052928	Ctif	CBP80/20-dependent translation initiation factor	0.00015966	0.00567505	-0.00535435	0.0712021	-0.571209	0.210518	-0.346471	no	na
ENSMUSG00000076498			0.00015966	-0.283097	0.461939	0.0694493	0.754636	2.0324	1.7331	no	na
ENSMUSG00000022094	Slc39a14	solute carrier family 39 (zinc transporter), member 14	0.000161569	0.440209	0.248889	0.0803165	-0.811844	-0.0535395	-0.426116	no	na
ENSMUSG00000030754	Copb1	coatomer protein complex, subunit beta 1	0.000163099	0.168389	0.26042	0.128524	-0.457061	-0.159734	-0.456221	no	na
ENSMUSG00000036053	Fmnl2	formin-like 2	0.000163099	0.495771	0.431427	0.213374	-0.865282	0.0388761	-0.659374	no	na
ENSMUSG00000036199	Ndufa13	NADH dehydrogenase (ubiquinone) 1 alpha subcomplex, 13	0.000163099	-0.309696	-0.321816	-0.165814	0.932477	0.0568305	0.62001	no	na
ENSMUSG00000055839	Elob	elongin B	0.000166685	-0.317978	-0.247338	-0.201974	0.921666	0.0557401	0.769614	no	na
ENSMUSG00000033728	Lrrc14	leucine rich repeat containing 14	0.000166693	-0.331019	-0.203689	-0.178356	0.683522	-0.0688416	0.472402	no	na
ENSMUSG00000024944	Arl2	ADP-ribosylation factor-like 2	0.000169885	-0.210329	-0.386136	-0.307709	0.840174	0.168553	0.761664	no	na
ENSMUSG00000078317	F8a	factor 8-associated gene A	0.000170103	-0.477608	-0.315595	-0.235118	0.97089	0.0258781	0.884949	no	na
ENSMUSG00000090266	Mettl23	methyltransferase like 23	0.000172489	-0.453529	-0.267342	-0.217099	0.905135	-0.0325693	0.646018	no	na
ENSMUSG00000022008	Gpalpp1	GPALPP motifs containing 1	0.000172926	-0.0586815	0.0943076	0.046772	-0.400315	0.106333	-0.478627	no	na
ENSMUSG00000037373	Ctbp1	C-terminal binding protein 1	0.000172926	-0.365227	-0.325313	-0.254117	0.81073	0.0843659	0.632629	no	na
ENSMUSG00000004040	Stat3	signal transducer and activator of transcription 3	0.000174562	0.996121	1.088	0.400384	-1.00169	0.249246	-0.295033	no	na
ENSMUSG00000006169	Clint1	clathrin interactor 1	0.000174562	0.232958	0.370015	0.177138	-0.67963	-0.0178472	-0.596069	no	na
ENSMUSG00000011837	Snapc2	small nuclear RNA activating complex, polypeptide 2	0.000174562	-0.532115	-0.187814	-0.195764	1.08623	0.208656	0.839948	no	na
ENSMUSG00000019846	Lama4	laminin, alpha 4	0.000174562	0.627861	0.433674	0.393598	-1.02422	0.079542	-0.805485	no	na
ENSMUSG00000023830	Igf2r	insulin-like growth factor 2 receptor	0.000174562	0.476233	0.159913	0.171841	-0.832049	-0.0456489	-0.439302	no	na
ENSMUSG00000031954	Cfdp1	craniofacial development protein 1	0.000174562	-0.271463	-0.131214	-0.0684077	0.578203	-0.0347565	0.440688	no	na
ENSMUSG00000033228	Scaf11	SR-related CTD-associated factor 11	0.000174562	0.253884	0.352147	0.186527	-0.586259	-0.0837556	-0.55152	no	na
ENSMUSG00000033885	Pxk	PX domain containing serine/threonine kinase	0.000174562	0.322493	0.211293	0.149024	-0.617117	-0.108327	-0.378628	no	na
ENSMUSG00000068270	Shroom4	shroom family member 4	0.000174562	0.481271	0.265352	0.405994	-0.983315	-0.172444	-0.896218	no	na
ENSMUSG00000079677	Fdx1l	ferredoxin 1-like	0.000174562	-0.618858	-0.446296	-0.307679	1.22345	0.0974326	0.8161	no	na
ENSMUSG00000106981			0.000176226	-0.328386	-0.137815	0.0412573	0.49631	-0.218087	0.106378	no	na
ENSMUSG00000020091	Eif4ebp2	eukaryotic translation initiation factor 4E binding protein 2	0.000179236	0.12067	0.377455	0.134008	-1.13715	0.035705	-0.843838	no	na
ENSMUSG00000063558	Aox1	aldehyde oxidase 1	0.000183026	1.1102	0.398831	0.271942	-0.875804	0.182237	-0.525596	no	na
ENSMUSG00000028461	Ccdc107	coiled-coil domain containing 107	0.000187677	-0.385181	-0.407245	-0.203542	0.838092	0.179432	0.54484	no	na
ENSMUSG00000059820	AU019823	expressed sequence AU019823	0.000188478	0.137126	0.192442	0.102107	-0.364318	-0.0203331	-0.487629	no	na
ENSMUSG00000031753	Cog4	component of oligomeric golgi complex 4	0.000188524	-0.299057	-0.263368	-0.330454	0.643451	0.0112479	0.55486	no	na
ENSMUSG00000035504	Reep6	receptor accessory protein 6	0.000188524	-0.695765	-0.402671	-0.290306	0.820863	0.257474	0.60611	no	na
ENSMUSG00000066607	6030419C18Rik	RIKEN cDNA 6030419C18 gene	0.000188524	-0.907837	-0.503543	-0.337497	0.754845	0.0926233	0.572295	no	na
ENSMUSG00000038894	Irs2	insulin receptor substrate 2	0.000191972	0.300055	0.0628902	0.186116	-1.36619	-0.0778489	-0.824513	no	na
ENSMUSG00000042520	Ubap2l	ubiquitin-associated protein 2-like	0.000192318	0.0470153	0.0644154	0.0775038	-0.329303	0.0507825	-0.299231	no	na
ENSMUSG00000026483	Fam129a	family with sequence similarity 129, member A	0.000194584	1.33394	1.30701	0.739572	-1.38732	0.324179	-0.244858	no	na
ENSMUSG00000035615	Frmpd1	FERM and PDZ domain containing 1	0.000199394	0.605432	0.129002	0.268776	-0.883871	-0.192075	-0.510605	no	na
ENSMUSG00000040761	Spen	spen family transcription repressor	0.000201596	0.171897	0.25012	0.150916	-1.23928	-0.130112	-0.831479	no	na
ENSMUSG00000056201	Cfl1	cofilin 1, non-muscle	0.000201978	-0.273451	-0.126311	-0.188823	0.804324	0.0616709	0.603916	no	na
ENSMUSG00000029863	Casp2	caspase 2	0.000206141	0.395592	0.156649	-0.0566719	-0.662357	0.0932459	-0.431495	no	na
ENSMUSG00000030428	Ttyh1	tweety family member 1	0.000215144	-0.306647	-0.346562	-0.178158	0.566593	0.0305403	0.346064	no	na
ENSMUSG00000031149	Praf2	PRA1 domain family 2	0.000215144	-0.435586	-0.253596	-0.245242	0.63846	0.0347665	0.425588	no	na
ENSMUSG00000072889	Nfxl1	nuclear transcription factor, X-box binding-like 1	0.000217808	0.836573	0.474536	0.218783	-1.02815	-0.227522	-0.517958	no	na
ENSMUSG00000043659	Npsr1	neuropeptide S receptor 1	0.000219509	1.31048	0.922133	0.875094	-1.82989	-0.830353	-1.34169	no	na
ENSMUSG00000090307	1700071M16Rik	RIKEN cDNA 1700071M16 gene	0.000219509	1.21481	-0.442396	0.531971	-1.31912	0.958075	-1.46352	no	na
ENSMUSG00000042111	Ccdc115	coiled-coil domain containing 115	0.000220672	-0.294214	-0.0539113	-0.0739542	0.583262	-0.0305409	0.368015	no	na
ENSMUSG00000040466	Blvrb	biliverdin reductase B (flavin reductase (NADPH))	0.000221028	-0.0342099	-0.1614	-0.284932	0.848767	0.162045	0.909731	no	na
ENSMUSG00000074918	Inafm2	InaF motif containing 2	0.000221123	-0.652963	-0.118631	-0.0266226	0.464323	-0.225823	0.0462789	no	na
ENSMUSG00000049489	Fam58b	family with sequence similarity 58, member B	0.000221515	-0.471796	-0.147595	-0.149233	0.991289	0.159254	0.633577	no	na
ENSMUSG00000020532	Acaca	acetyl-Coenzyme A carboxylase alpha	0.000227461	0.110878	0.035424	0.0734876	-0.424658	0.0816263	-0.411771	no	na
ENSMUSG00000059355	Wdr83os	WD repeat domain 83 opposite strand	0.000227461	-0.44888	-0.317592	-0.260345	0.975695	0.0300779	0.686425	no	na
ENSMUSG00000028785	Hpca	hippocalcin	0.000227694	-1.33041	-0.406989	-0.430268	1.01939	-0.14434	0.459357	no	na
ENSMUSG00000105263			0.00022843	0.275974	0.0594249	0.0154116	-0.583319	0.635291	-0.0911122	no	na
ENSMUSG00000020018	Snrpf	small nuclear ribonucleoprotein polypeptide F	0.000232173	-0.409106	-0.157598	-0.27446	1.04175	0.0295959	0.703766	no	na
ENSMUSG00000031388	Naa10	N(alpha)-acetyltransferase 10, NatA catalytic subunit	0.000235719	-0.280098	-0.332434	-0.273633	0.690442	0.0103888	0.652011	no	na
ENSMUSG00000033624	Pdpr	pyruvate dehydrogenase phosphatase regulatory subunit	0.000240401	0.195155	0.193175	0.101407	-1.13482	0.030591	-1.21331	no	na
ENSMUSG00000066438	Plekhd1	pleckstrin homology domain containing, family D (with coiled-coil domains) member 1	0.000242347	1.37162	0.0117104	-0.0986945	-0.985657	0.214871	0.591982	no	na
ENSMUSG00000106446			0.000242347	-0.1267	-0.678184	-0.31869	1.53612	-0.0226896	0.808934	no	na
ENSMUSG00000010461	Eya4	EYA transcriptional coactivator and phosphatase 4	0.000242408	0.671682	0.663597	0.538375	-1.08959	0.110599	-0.989094	no	na
ENSMUSG00000039840	Epg5	ectopic P-granules autophagy protein 5 homolog (C. elegans)	0.000245755	0.160467	0.166285	0.179254	-0.608423	0.00209625	-0.651542	no	na
ENSMUSG00000060032	H2afj	H2A histone family, member J	0.000247105	-0.433318	-0.545927	-0.385439	0.933471	0.170394	0.885062	no	na
ENSMUSG00000021262	Evl	Ena-vasodilator stimulated phosphoprotein	0.000248873	-0.348683	-0.121065	-0.0840432	0.315409	-0.00325111	0.2348	no	na
ENSMUSG00000022048	Dpysl2	dihydropyrimidinase-like 2	0.000248873	-0.257146	-0.366745	-0.147316	0.741029	-0.108218	0.686104	no	na
ENSMUSG00000061474	Mrps36	mitochondrial ribosomal protein S36	0.000248873	-0.376658	-0.177964	-0.156359	0.842235	0.0630976	0.617148	no	na
ENSMUSG00000064363	ND4	NADH dehydrogenase subunit 4	0.000248873	-0.449807	-0.379799	-0.302286	0.918241	0.00461692	0.543295	no	na
ENSMUSG00000070394	Tmem256	transmembrane protein 256	0.000248873	-0.463166	-0.501976	-0.357883	1.34596	0.170008	0.946836	no	na
ENSMUSG00000103567	Pcdhga5	protocadherin gamma subfamily A, 5	0.000248873	0.160706	0.412293	0.441414	-0.959614	0.00844443	-1.07116	no	na
ENSMUSG00000002052	Supt6	suppressor of Ty 6	0.000249927	0.067471	0.0147698	0.0649164	-0.387093	0.0565969	-0.369037	no	na
ENSMUSG00000027327	1700037H04Rik	RIKEN cDNA 1700037H04 gene	0.000249927	-0.808172	-0.491885	-0.360835	1.23128	-0.112056	0.644418	no	na
ENSMUSG00000079523	Tmsb10	thymosin, beta 10	0.000254455	-0.334015	0.00208936	-0.237783	0.820114	-0.0424724	0.703931	no	na
ENSMUSG00000014232	Cluap1	clusterin associated protein 1	0.000255081	-0.334407	-0.24624	-0.193886	0.717949	-0.00789002	0.404594	no	na
ENSMUSG00000027674	Pex5l	peroxisomal biogenesis factor 5-like	0.000255081	0.134265	0.17072	0.382202	-0.862811	0.157549	-0.859256	no	na
ENSMUSG00000025362	Rps26	ribosomal protein S26	0.00025764	0.016813	-0.0980317	-0.184918	1.09834	0.0738818	0.887011	no	na
ENSMUSG00000040661	Rad54l2	RAD54 like 2 (S. cerevisiae)	0.00025764	0.255852	0.144734	0.126313	-0.839082	-0.0950405	-0.679214	no	na
ENSMUSG00000033594	Spata2l	spermatogenesis associated 2-like	0.000260831	-1.14216	-0.532014	-0.574583	0.81293	-0.220999	0.701627	no	na
ENSMUSG00000024163	Mapk8ip3	mitogen-activated protein kinase 8 interacting protein 3	0.00027327	-0.0891224	-0.0624818	0.0205717	-0.63634	0.136021	-0.552763	no	na
ENSMUSG00000035078	Mtmr9	myotubularin related protein 9	0.000276601	-0.134955	0.122644	0.0543351	-0.814701	0.107643	-0.923075	no	na
ENSMUSG00000022684	Bfar	bifunctional apoptosis regulator	0.000278632	-0.210288	-0.154227	-0.152264	0.741895	0.0334352	0.506473	no	na
ENSMUSG00000024456	Diaph1	diaphanous related formin 1	0.000278632	-0.137055	0.138347	0.0537188	-0.507191	-0.0166971	-0.481429	no	na
ENSMUSG00000070047	Fat1	FAT atypical cadherin 1	0.000279524	0.707584	0.249976	0.156089	-1.27653	-0.264446	-0.659887	no	na
ENSMUSG00000024978	Gpam	glycerol-3-phosphate acyltransferase, mitochondrial	0.000280607	0.690639	0.467426	0.286723	-1.26105	0.0235272	-1.07598	no	na
ENSMUSG00000023089	Ndufa5	NADH dehydrogenase (ubiquinone) 1 alpha subcomplex, 5	0.000283807	-0.434612	-0.261319	-0.176331	0.825432	0.00302237	0.529975	no	na
ENSMUSG00000024941	Scyl1	SCY1-like 1 (S. cerevisiae)	0.000284524	-0.268687	-0.194615	-0.120077	0.451623	0.085542	0.385875	no	na
ENSMUSG00000029359	Tesc	tescalcin	0.000285329	-1.35589	-0.583472	-0.493518	1.19401	-0.048189	0.615782	no	na
ENSMUSG00000020044	Timp3	tissue inhibitor of metalloproteinase 3	0.000289317	0.709948	0.381328	0.25179	-1.28042	-0.145032	-0.944567	no	na
ENSMUSG00000070372	Capza1	capping protein (actin filament) muscle Z-line, alpha 1	0.000289317	0.668288	0.609947	0.246751	-1.06689	-0.0205916	-0.761691	no	na
ENSMUSG00000063457	Rps15	ribosomal protein S15	0.000293185	-0.327782	-0.256254	-0.161281	0.884102	0.0593557	0.622698	no	na
ENSMUSG00000070814	Zswim9	zinc finger SWIM-type containing 9	0.000296464	-0.190666	-0.146318	-0.105974	0.495	0.060929	0.32029	no	na
ENSMUSG00000031376	Atp2b3	ATPase, Ca++ transporting, plasma membrane 3	0.000299471	0.242072	0.213606	0.246978	-1.0974	-0.0479407	-1.04154	no	na
ENSMUSG00000016344	Ppdpf	pancreatic progenitor cell differentiation and proliferation factor	0.0003021	-0.599406	-0.593633	-0.384765	1.06359	0.0591309	0.738361	no	na
ENSMUSG00000023977	Ubr2	ubiquitin protein ligase E3 component n-recognin 2	0.0003021	0.184635	0.0630431	0.0911022	-0.734601	-0.125119	-0.574523	no	na
ENSMUSG00000026712	Mrc1	mannose receptor, C type 1	0.0003021	0.717105	0.914675	0.798655	-1.77851	-0.55276	-1.50657	no	na
ENSMUSG00000058833	Rex1bd	required for excision 1-B domain containing	0.0003021	-0.305307	-0.216755	-0.121104	0.774195	0.13336	0.54957	no	na
ENSMUSG00000060012	Kif13b	kinesin family member 13B	0.0003021	0.795339	0.298569	0.447577	-1.46403	-0.269441	-1.16005	no	na
ENSMUSG00000054013	Tmem179	transmembrane protein 179	0.000308993	-0.42543	-0.247382	-0.0895834	0.630499	-0.0531928	0.359096	no	na
ENSMUSG00000006442	Srm	spermidine synthase	0.000309401	-0.679188	-0.303179	-0.306045	0.495551	-0.25747	0.348962	no	na
ENSMUSG00000038690	Atp5j2	ATP synthase, H+ transporting, mitochondrial F0 complex, subunit F2	0.000309401	-0.326153	-0.315157	-0.284286	0.71962	-0.13715	0.575601	no	na
ENSMUSG00000024999	Noc3l	NOC3 like DNA replication regulator	0.000322692	0.230125	0.127235	0.130412	-0.604451	-0.00656652	-0.488285	no	na
ENSMUSG00000028245	Nsmaf	neutral sphingomyelinase (N-SMase) activation associated factor	0.000322692	0.298907	0.136454	0.147336	-0.400332	0.0740546	-0.422094	no	na
ENSMUSG00000041629	Fam104a	family with sequence similarity 104, member A	0.000322692	-0.354262	-0.247041	-0.160612	0.683762	0.133604	0.52709	no	na
ENSMUSG00000067288	Rps28	ribosomal protein S28	0.000322692	-0.0767905	-0.179314	-0.171424	1.00227	-0.0036777	0.771699	no	na
ENSMUSG00000005533	Igf1r	insulin-like growth factor I receptor	0.000327829	0.299446	0.171122	0.2072	-1.35818	-0.00362022	-1.12713	no	na
ENSMUSG00000039262	Prrc2b	proline-rich coiled-coil 2B	0.000327829	-0.159624	0.0833144	0.114719	-0.724977	0.0603584	-0.527154	no	na
ENSMUSG00000027951	Adar	adenosine deaminase, RNA-specific	0.000329656	0.265624	0.397843	0.095805	-0.815508	0.0130588	-0.751761	no	na
ENSMUSG00000035530	Eif1	eukaryotic translation initiation factor 1	0.000329656	-0.404581	-0.210446	-0.158023	0.693025	-0.133627	0.475163	no	na
ENSMUSG00000103707	Pcdha6	protocadherin alpha 6	0.000330341	-0.0179776	0.170179	0.0219815	-1.22154	-0.182613	-1.41051	no	na
ENSMUSG00000038831	Ralgps1	Ral GEF with PH domain and SH3 binding motif 1	0.000342307	0.167621	0.0362159	0.0650645	-0.670188	-0.068868	-0.553855	no	na
ENSMUSG00000060803	Gstp1	glutathione S-transferase, pi 1	0.000342681	-0.447934	-0.146489	0.0110383	0.849144	-0.0694681	0.257996	no	na
ENSMUSG00000040147	Maob	monoamine oxidase B	0.00034325	0.632124	0.28453	0.241147	-0.478488	0.263849	-0.292995	no	na
ENSMUSG00000097303	3110083C13Rik	RIKEN cDNA 3110083C13 gene	0.00034325	-0.43473	-0.283757	-0.251125	1.66615	0.219912	1.12982	no	na
ENSMUSG00000031683	Lsm6	LSM6 homolog, U6 small nuclear RNA and mRNA degradation associated	0.000346956	-0.193913	-0.0144853	-0.0963523	0.555776	-0.178535	0.300109	no	na
ENSMUSG00000036461	Elf1	E74-like factor 1	0.000346956	1.41292	1.34777	0.575	-1.20971	0.474745	-0.591848	no	na
ENSMUSG00000014294	Ndufa2	NADH dehydrogenase (ubiquinone) 1 alpha subcomplex, 2	0.000357437	-0.267771	-0.27864	-0.218947	0.779177	-0.0205323	0.574278	no	na
ENSMUSG00000028868	Wasf2	WAS protein family, member 2	0.000357437	0.932171	0.678224	0.302336	-1.24022	0.198426	-0.441721	no	na
ENSMUSG00000060935	Tmem263	transmembrane protein 263	0.000357659	-0.453969	-0.131726	-0.127821	0.40658	-0.207797	0.303378	no	na
ENSMUSG00000020741	Cluh	clustered mitochondria (cluA/CLU1) homolog	0.00035937	0.00585039	0.0126469	0.0466967	-0.46953	0.04698	-0.37079	no	na
ENSMUSG00000025508	Rplp2	ribosomal protein, large P2	0.000364868	-0.215854	-0.0402185	-0.10688	0.859092	0.0797369	0.761956	no	na
ENSMUSG00000013076	Amotl1	angiomotin-like 1	0.000365186	1.15067	0.288446	0.284086	-1.45518	-0.113319	-0.69563	no	na
ENSMUSG00000045608	Dbx2	developing brain homeobox 2	0.000365186	-0.10502	-0.252812	-0.313949	0.861474	0.256379	0.73928	no	na
ENSMUSG00000021193	Pitrm1	pitrilysin metallepetidase 1	0.000368527	0.284694	0.0567369	-0.0161554	-0.378651	0.0508606	-0.293721	no	na
ENSMUSG00000026475	Rgs16	regulator of G-protein signaling 16	0.000368527	1.52228	0.352614	0.23695	-1.49742	0.238408	-0.326518	no	na
ENSMUSG00000044340	Phlpp1	PH domain and leucine rich repeat protein phosphatase 1	0.000368527	0.0752519	-0.062057	0.130167	-0.499232	0.0796458	-0.392554	no	na
ENSMUSG00000048481	Mypop	Myb-related transcription factor, partner of profilin	0.000368527	-0.824792	-0.576408	-0.286647	0.992402	0.0706217	0.725208	no	na
ENSMUSG00000038602	Slc35f1	solute carrier family 35, member F1	0.000370033	-0.458203	-0.104801	-0.0924488	0.672495	-0.0684778	0.35665	no	na
ENSMUSG00000039661	Dusp26	dual specificity phosphatase 26 (putative)	0.000372809	-0.258812	-0.33935	-0.129421	0.717637	0.0683997	0.613626	no	na
ENSMUSG00000003299	Mrpl4	mitochondrial ribosomal protein L4	0.000375347	-0.290374	-0.184986	-0.0883799	0.635073	-0.0972519	0.515492	no	na
ENSMUSG00000022075	Rhobtb2	Rho-related BTB domain containing 2	0.00038238	-0.734705	-0.0864994	-0.14371	0.238554	-0.311862	-0.045261	no	na
ENSMUSG00000003316	Glg1	golgi apparatus protein 1	0.000383174	0.0202892	0.213253	0.14791	-0.917567	-0.0506227	-0.846707	no	na
ENSMUSG00000031608	Galnt7	polypeptide N-acetylgalactosaminyltransferase 7	0.000383174	0.49099	0.229129	0.147254	-0.75497	0.259496	-0.248813	no	na
ENSMUSG00000004366	Sst	somatostatin	0.000386076	-0.797191	-0.618679	-0.331572	1.25776	0.110631	0.951388	no	na
ENSMUSG00000022772	Senp5	SUMO/sentrin specific peptidase 5	0.000386076	-0.000495235	0.200853	0.18364	-0.927555	-0.0532433	-0.88951	no	na
ENSMUSG00000071632	2510002D24Rik	RIKEN cDNA 2510002D24 gene	0.00038645	-0.331799	-0.434956	-0.171348	0.879295	0.266916	0.554905	no	na
ENSMUSG00000071654	Uqcc3	ubiquinol-cytochrome c reductase complex assembly factor 3	0.00038645	-0.383953	-0.23389	-0.2332	1.02328	0.0530463	0.641717	no	na
ENSMUSG00000033107	Rnf125	ring finger protein 125	0.000388396	0.947318	1.057	0.761511	-1.60325	0.501771	-1.05377	no	na
ENSMUSG00000087371			0.000388813	-0.529111	-0.712035	-0.71412	0.868441	-0.293531	0.478583	no	na
ENSMUSG00000091811	Inafm1	InaF motif containing 1	0.000392682	-0.427769	-0.367933	-0.31448	0.742244	-0.235459	0.592641	no	na
ENSMUSG00000029348	Asphd2	aspartate beta-hydroxylase domain containing 2	0.000396654	-0.842677	-0.458021	-0.318786	0.606754	-0.063873	0.433028	no	na
ENSMUSG00000029505	Ep400	E1A binding protein p400	0.000396654	0.339541	0.317283	0.216383	-0.932641	-0.124032	-0.739297	no	na
ENSMUSG00000030516	Tjp1	tight junction protein 1	0.000396654	0.566199	0.458711	0.225166	-0.893223	-0.084656	-0.613817	no	na
ENSMUSG00000032741	Tpcn1	two pore channel 1	0.000396654	0.269914	0.0265689	0.117036	-0.357154	0.180116	-0.00686855	no	na
ENSMUSG00000047379	B4gat1	beta-1,4-glucuronyltransferase 1	0.000396654	-0.669602	-0.472259	-0.39096	0.782644	0.0292451	0.694739	no	na
ENSMUSG00000057060	Slc35f3	solute carrier family 35, member F3	0.000396654	-0.538842	-0.172875	0.00769582	0.384157	-0.251974	-0.122316	no	na
ENSMUSG00000059518	Znhit1	zinc finger, HIT domain containing 1	0.000396654	-0.372756	-0.266295	-0.250543	0.809459	-0.0128556	0.589087	no	na
ENSMUSG00000087088			0.000396654	0.071321	0.0881169	0.0737385	-0.993413	-0.312827	-1.40243	no	na
ENSMUSG00000002768	Mea1	male enhanced antigen 1	0.000397954	-0.308714	-0.333205	-0.267677	0.77112	0.24315	0.650429	no	na
ENSMUSG00000026923	Notch1	notch 1	0.000400774	0.513556	0.248213	0.103396	-1.17963	0.310113	-0.410264	no	na
ENSMUSG00000085338	2410004I01Rik	RIKEN cDNA 2410004I01 gene	0.000400774	-0.483821	0.315805	-1.2338	1.10366	-0.509001	1.98744	no	na
ENSMUSG00000041841	Rpl37	ribosomal protein L37	0.000401164	-0.124359	-0.117235	-0.0953266	0.913911	0.0730546	0.603448	no	na
ENSMUSG00000034088	Hdlbp	high density lipoprotein (HDL) binding protein	0.000401816	0.0766704	0.14671	0.0575463	-0.450537	-0.0119015	-0.478916	no	na
ENSMUSG00000033706	Smyd5	SET and MYND domain containing 5	0.000402686	-0.599227	-0.392885	-0.314638	0.613043	0.161829	0.432162	no	na
ENSMUSG00000028556	Dock7	dedicator of cytokinesis 7	0.000410597	0.297646	0.0326967	0.102569	-0.49802	-0.0376515	-0.51655	no	na
ENSMUSG00000028619	Tceanc2	transcription elongation factor A (SII) N-terminal and central domain containing 2	0.000415765	0.115148	0.126367	0.0779806	-0.522625	0.0741872	-0.409459	no	na
ENSMUSG00000097145	9230114K14Rik	RIKEN cDNA 9230114K14 gene	0.000416045	0.359566	0.551639	0.419776	-1.41056	-0.141502	-1.38437	no	na
ENSMUSG00000031024	St5	suppression of tumorigenicity 5	0.000418662	0.836059	0.395624	0.256904	-0.997031	-0.0207033	-0.315361	no	na
ENSMUSG00000026032	Ndufb3	NADH dehydrogenase (ubiquinone) 1 beta subcomplex 3	0.000420261	-0.381655	-0.21762	-0.174114	0.719281	-0.0495031	0.565568	no	na
ENSMUSG00000025785	Exosc7	exosome component 7	0.00042112	-0.432531	-0.280784	-0.217952	0.713217	-0.00415182	0.43862	no	na
ENSMUSG00000035933	Cog5	component of oligomeric golgi complex 5	0.00042112	0.0491347	0.269486	0.200797	-0.720951	-0.0516319	-0.949958	no	na
ENSMUSG00000050808	Muc15	mucin 15	0.00042112	0.385606	-0.0697708	0.216912	-1.74499	0.55644	-1.18663	no	na
ENSMUSG00000031358	Msl3	MSL complex subunit 3	0.000421659	0.282459	0.34293	0.268467	-0.55898	-0.184301	-0.621638	no	na
ENSMUSG00000007892	Rplp1	ribosomal protein, large, P1	0.000428528	-0.304315	-0.201366	-0.0927785	0.969514	-0.0632001	0.638949	no	na
ENSMUSG00000059981	Taok2	TAO kinase 2	0.000430183	-0.0964109	-0.0650689	0.037357	-0.294527	0.0627567	-0.341089	no	na
ENSMUSG00000006356	Crip2	cysteine rich protein 2	0.000443555	-0.712754	-0.347504	-0.211341	0.779503	0.174966	0.593501	no	na
ENSMUSG00000052812	Atad2b	ATPase family, AAA domain containing 2B	0.000444416	0.430404	0.395245	0.163066	-1.01931	-0.259037	-1.30408	no	na
ENSMUSG00000062127	Cttnbp2nl	CTTNBP2 N-terminal like	0.000450731	0.619777	0.583578	0.288682	-0.917588	-0.0371239	-0.577932	no	na
ENSMUSG00000079104	Prps1l3	phosphoribosyl pyrophosphate synthetase 1-like 3	0.000450731	0.382694	0.535928	0.471535	-0.966542	-0.378815	-0.961957	no	na
ENSMUSG00000054435	Gimap4	GTPase, IMAP family member 4	0.000458678	4.95197	5.56799	4.48097	-2.67002	-0.303485	-0.695963	no	na
ENSMUSG00000021311	Mtr	5-methyltetrahydrofolate-homocysteine methyltransferase	0.000461812	0.356949	0.265753	0.12419	-1.15824	-0.0626079	-1.09399	no	na
ENSMUSG00000048000	Gigyf2	GRB10 interacting GYF protein 2	0.000465099	0.183949	0.203855	0.204225	-0.6852	-0.0860961	-0.709118	no	na
ENSMUSG00000025221	Kcnip2	Kv channel-interacting protein 2	0.000470106	-1.14259	-0.456028	-0.371813	0.818052	-0.331497	0.330401	no	na
ENSMUSG00000029681	Bcl7b	B cell CLL/lymphoma 7B	0.000470106	-0.403948	-0.115589	-0.106273	0.46177	0.0755679	0.324478	no	na
ENSMUSG00000029713	Gnb2	guanine nucleotide binding protein (G protein), beta 2	0.000470106	-0.468685	-0.227276	-0.256673	0.543383	-0.122941	0.430282	no	na
ENSMUSG00000038954	Supt3	suppressor of Ty 3	0.000470106	-0.171695	-0.118876	-0.223031	0.701208	0.203046	0.637926	no	na
ENSMUSG00000042682	Selenok	selenoprotein K	0.000470106	-0.173921	-0.0924215	-0.0351748	0.585467	0.0172661	0.496815	no	na
ENSMUSG00000050908	Tvp23a	trans-golgi network vesicle protein 23A	0.000472962	0.0548729	0.240228	0.113096	-0.340823	0.336084	-0.306999	no	na
ENSMUSG00000051515	Fam181b	family with sequence similarity 181, member B	0.00047342	-0.175565	-0.322312	-0.187379	1.15483	0.308788	0.984867	no	na
ENSMUSG00000023904	Hcfc1r1	host cell factor C1 regulator 1 (XPO1-dependent)	0.000476351	-0.315039	-0.240664	-0.240782	0.920617	-0.00697384	0.8323	no	na
ENSMUSG00000028127	Abcd3	ATP-binding cassette, sub-family D (ALD), member 3	0.000476351	0.144576	0.0932097	0.0728993	-0.428162	0.0700233	-0.506704	no	na
ENSMUSG00000025006	Sorbs1	sorbin and SH3 domain containing 1	0.000477726	0.654194	0.48997	0.35104	-1.5153	-0.231299	-1.55669	no	na
ENSMUSG00000042050	Wdr60	WD repeat domain 60	0.000477726	0.307606	-0.0188581	0.156955	-0.589913	-0.14212	-0.706672	no	na
ENSMUSG00000049791	Fzd4	frizzled class receptor 4	0.000477726	0.616919	0.41187	0.272483	-1.39406	-0.318145	-1.18606	no	na
ENSMUSG00000062519	Zfp398	zinc finger protein 398	0.000477726	0.254795	0.229511	0.0994367	-0.946985	-0.031519	-0.857101	no	na
ENSMUSG00000024309	Pfdn6	prefoldin subunit 6	0.000479372	-0.44237	-0.28654	-0.246056	0.82751	-0.00808414	0.593637	no	na
ENSMUSG00000039834	Zfp335	zinc finger protein 335	0.000479372	0.14441	-0.113777	0.0196652	-0.75637	0.0211973	-0.339275	no	na
ENSMUSG00000032966	Fkbp1a	FK506 binding protein 1a	0.000479462	-0.501015	-0.154577	-0.164176	0.463384	-0.131127	0.273492	no	na
ENSMUSG00000021823	Vcl	vinculin	0.0004819	0.588843	0.32155	0.159846	-1.44757	-0.306554	-1.23814	no	na
ENSMUSG00000038510	Rpf2	ribosome production factor 2 homolog	0.0004819	-0.209431	-0.0155973	-0.0714146	0.561643	-0.11695	0.24925	no	na
ENSMUSG00000062203	Gspt1	G1 to S phase transition 1	0.0004819	0.0289219	0.163782	0.10714	-0.802589	-0.0279244	-0.803952	no	na
ENSMUSG00000006920	Ezh1	enhancer of zeste 1 polycomb repressive complex 2 subunit	0.000482174	-0.0936884	-0.0751748	-0.0226082	-0.253794	0.0959952	-0.309609	no	na
ENSMUSG00000004508	Gab2	growth factor receptor bound protein 2-associated protein 2	0.000490932	0.469904	0.391754	0.256166	-0.46478	0.222458	-0.265139	no	na
ENSMUSG00000020444	Guk1	guanylate kinase 1	0.000490932	-0.312446	-0.213067	-0.0848677	0.718527	0.012147	0.45973	no	na
ENSMUSG00000033938	Ndufb7	NADH dehydrogenase (ubiquinone) 1 beta subcomplex, 7	0.000490932	-0.336138	-0.419329	-0.297424	0.864086	0.172711	0.789179	no	na
ENSMUSG00000087006	Gm13889	predicted gene 13889	0.000490932	-0.757924	-0.667749	-0.407278	1.19324	0.229752	0.846807	no	na
ENSMUSG00000034007	Scaper	S phase cyclin A-associated protein in the ER	0.000492116	0.0396008	0.201965	0.195208	-0.624217	-0.0117338	-0.865292	no	na
ENSMUSG00000017188	Coa3	cytochrome C oxidase assembly factor 3	0.000492705	-0.520414	-0.31007	-0.279226	1.07902	0.0963784	0.692981	no	na
ENSMUSG00000037426	Depdc5	DEP domain containing 5	0.000500027	0.0203858	-0.0062047	0.0894112	-0.531913	0.123251	-0.497011	no	na
ENSMUSG00000036751	Cox6b1	cytochrome c oxidase, subunit VIb polypeptide 1	0.00050337	-0.388576	-0.400425	-0.319575	0.927979	0.0693495	0.69149	no	na
ENSMUSG00000027509	Rae1	ribonucleic acid export 1	0.000503756	-0.26696	-0.258629	-0.244101	0.647628	0.160169	0.500178	no	na
ENSMUSG00000021097	Clmn	calmin	0.000503884	0.761465	0.000921359	0.217567	-1.12111	-0.0709343	-0.800396	no	na
ENSMUSG00000021671	Poc5	POC5 centriolar protein	0.000503884	0.000660761	0.167875	0.0926982	-0.592447	-0.106155	-0.679423	no	na
ENSMUSG00000062202	Btbd9	BTB (POZ) domain containing 9	0.000508012	-0.0100642	0.027072	0.21359	-0.425574	0.186083	-0.369306	no	na
ENSMUSG00000102748	Pcdhgb2	protocadherin gamma subfamily B, 2	0.00051331	0.146674	0.626437	0.255472	-1.31524	-0.326369	-1.30541	no	na
ENSMUSG00000058135	Gstm1	glutathione S-transferase, mu 1	0.000514975	-0.186665	-0.398077	-0.405705	0.946884	0.249603	0.391156	no	na
ENSMUSG00000036469	March1	membrane-associated ring finger (C3HC4) 1	0.000517401	0.0297357	0.187179	0.15295	-0.458216	0.313769	-0.388348	no	na
ENSMUSG00000015092	Edf1	endothelial differentiation-related factor 1	0.000517659	-0.403542	-0.3842	-0.286627	0.797511	0.117481	0.68508	no	na
ENSMUSG00000029217	Tec	tec protein tyrosine kinase	0.000517659	1.35997	1.06738	0.53051	-1.59772	0.139927	-0.593679	no	na
ENSMUSG00000034908	Sidt2	SID1 transmembrane family, member 2	0.000517659	0.173965	0.0409374	0.109836	-0.714981	-0.0231835	-0.374864	no	na
ENSMUSG00000051062	Fbll1	fibrillarin-like 1	0.000517659	-0.545144	-0.334233	-0.205272	0.810771	-0.122913	0.424706	no	na
ENSMUSG00000018882	Mrpl45	mitochondrial ribosomal protein L45	0.000521628	-0.280516	-0.242426	-0.170242	0.606097	0.0523184	0.534594	no	na
ENSMUSG00000032405	Pias1	protein inhibitor of activated STAT 1	0.000522702	0.0718289	0.156635	0.172414	-0.433672	0.0242948	-0.583533	no	na
ENSMUSG00000056234	Ncoa4	nuclear receptor coactivator 4	0.000528273	0.202273	0.294443	0.144545	-0.923078	-0.156922	-0.879331	no	na
ENSMUSG00000001151	Pcnt	pericentrin (kendrin)	0.000543902	0.18011	0.0867982	0.0958463	-0.524834	0.0434994	-0.436861	no	na
ENSMUSG00000020832	Eral1	Era (G-protein)-like 1 (E. coli)	0.00054524	-0.195812	-0.256584	-0.195803	0.637346	0.0292286	0.609096	no	na
ENSMUSG00000029192	Tbc1d14	TBC1 domain family, member 14	0.000545858	0.0693217	0.142345	0.133268	-0.563789	0.0520114	-0.54277	no	na
ENSMUSG00000029480	Dhx37	DEAH (Asp-Glu-Ala-His) box polypeptide 37	0.000548205	0.394326	0.136418	0.0703099	-0.513793	0.0555736	-0.127622	no	na
ENSMUSG00000025495	Ptdss2	phosphatidylserine synthase 2	0.000552333	-0.219506	-0.240699	-0.220098	0.599917	0.07094	0.425813	no	na
ENSMUSG00000050761	Gp1bb	glycoprotein Ib, beta polypeptide	0.000558012	-0.861804	-0.804425	-0.735963	0.698111	-0.0803349	1.00113	no	na
ENSMUSG00000037772	Mrpl23	mitochondrial ribosomal protein L23	0.000560145	-0.333654	-0.184424	-0.331454	0.556548	-0.464073	0.480461	no	na
ENSMUSG00000041757	Plekha6	pleckstrin homology domain containing, family A member 6	0.000560145	0.110199	-0.0983084	0.0835605	-0.676365	-0.132646	-0.614138	no	na
ENSMUSG00000009633	G0s2	G0/G1 switch gene 2	0.000561183	-0.371254	-0.442992	-0.314328	1.0771	0.327357	0.884317	no	na
ENSMUSG00000003360	Ddx23	DEAD (Asp-Glu-Ala-Asp) box polypeptide 23	0.000561455	0.0285454	-0.0121299	0.0913008	-0.297688	0.122131	-0.280171	no	na
ENSMUSG00000004849	Ap1s1	adaptor protein complex AP-1, sigma 1	0.000572732	-0.761754	-0.356896	-0.334713	0.700529	-0.0219927	0.399177	no	na
ENSMUSG00000027429	Sec23b	SEC23 homolog B, COPII coat complex component	0.000576856	0.275909	0.178234	0.0781435	-0.43014	0.0185964	-0.230654	no	na
ENSMUSG00000085566			0.000576856	0.159357	0.0256918	0.0441323	-0.836821	0.189739	-0.700962	no	na
ENSMUSG00000059534	Uqcr10	ubiquinol-cytochrome c reductase, complex III subunit X	0.000583338	-0.209837	-0.207346	-0.265094	0.813143	0.022918	0.720735	no	na
ENSMUSG00000066643	Wdr35	WD repeat domain 35	0.000588283	0.0534532	0.0771637	0.148499	-0.401017	-0.0442518	-0.60818	no	na
ENSMUSG00000040549	Ckap5	cytoskeleton associated protein 5	0.000593454	0.139118	0.262854	0.167849	-0.514406	-0.00800806	-0.577188	no	na
ENSMUSG00000022314	Rad21	RAD21 cohesin complex component	0.000593936	0.161702	0.151131	0.134084	-0.371142	0.0602699	-0.426131	no	na
ENSMUSG00000021958	Pinx1	PIN2/TERF1 interacting, telomerase inhibitor 1	0.00059452	-0.0214925	0.0471893	-0.0139561	0.526939	-0.137096	0.382048	no	na
ENSMUSG00000025869	Nop16	NOP16 nucleolar protein	0.00059452	-0.372468	-0.247836	-0.221013	0.500213	0.0598843	0.4621	no	na
ENSMUSG00000063694	Cycs	cytochrome c, somatic	0.00059452	-0.382957	-0.226955	-0.221856	0.918714	-0.0661421	0.678765	no	na
ENSMUSG00000006134	Crkl	v-crk avian sarcoma virus CT10 oncogene homolog-like	0.000617594	0.229926	0.429195	0.263669	-0.823659	-0.0284276	-0.725215	no	na
ENSMUSG00000020150	Gamt	guanidinoacetate methyltransferase	0.000622875	-0.566812	-0.477891	-0.69968	0.885961	-0.282848	0.771264	no	na
ENSMUSG00000031458	Coprs	coordinator of PRMT5, differentiation stimulator	0.000622899	-0.148802	-0.232655	-0.104942	0.969144	0.143648	0.637764	no	na
ENSMUSG00000022893	Adamts1	a disintegrin-like and metallopeptidase (reprolysin type) with thrombospondin type 1 motif, 1	0.000623903	1.21208	0.630667	0.341019	-1.41637	0.0570247	-0.347635	no	na
ENSMUSG00000016534	Lamp2	lysosomal-associated membrane protein 2	0.000625261	0.982932	0.902942	0.34176	-0.871281	0.0935518	-0.489262	no	na
ENSMUSG00000046727	Cystm1	cysteine-rich transmembrane module containing 1	0.000628593	-0.511067	-0.231211	-0.218645	0.627511	-0.140978	0.47407	no	na
ENSMUSG00000102801			0.000628593	1.01107	-0.184783	0.692467	-2.1965	0.100896	-2.56315	no	na
ENSMUSG00000027287	Snap23	synaptosomal-associated protein 23	0.0006336	0.884835	0.465443	0.211991	-0.728996	0.200727	-0.496192	no	na
ENSMUSG00000071866	Ppia	peptidylprolyl isomerase A	0.000634595	-0.240331	-0.199656	-0.137426	0.852968	0.0440147	0.717433	no	na
ENSMUSG00000031302	Nlgn3	neuroligin 3	0.000638376	-0.368986	-0.415128	-0.208673	0.703935	0.0676096	0.513997	no	na
ENSMUSG00000027384	Ndufaf5	NADH dehydrogenase (ubiquinone) complex I, assembly factor 5	0.000639071	-0.249376	-0.0642999	-0.0360226	0.542566	-0.132188	0.30849	no	na
ENSMUSG00000075224	Lrrc55	leucine rich repeat containing 55	0.000647782	-0.553467	-0.141298	-0.0209021	0.660597	-0.212677	0.27893	no	na
ENSMUSG00000002580	Mien1	migration and invasion enhancer 1	0.000662754	-0.658353	-0.36507	-0.37523	0.976641	-0.245796	0.700083	no	na
ENSMUSG00000061607	Mdc1	mediator of DNA damage checkpoint 1	0.00067064	0.449929	0.245811	0.216962	-0.805767	-0.214368	-0.555202	no	na
ENSMUSG00000040711	Sh3pxd2b	SH3 and PX domains 2B	0.000673276	0.977904	0.359732	0.222749	-1.10442	0.35316	-0.279546	no	na
ENSMUSG00000041303	Gtf3c3	general transcription factor IIIC, polypeptide 3	0.00067394	0.0449958	0.133408	0.0628879	-0.524247	-0.0605662	-0.533788	no	na
ENSMUSG00000054452	Aes	amino-terminal enhancer of split	0.000674256	-0.375222	-0.223308	-0.175813	0.633303	0.122881	0.551628	no	na
ENSMUSG00000022180	Slc7a8	solute carrier family 7 (cationic amino acid transporter, y+ system), member 8	0.000676784	0.100929	0.00445207	0.0103957	-0.319342	0.465113	0.120954	no	na
ENSMUSG00000030657	Xylt1	xylosyltransferase 1	0.000676784	0.473289	0.321579	0.346445	-1.66152	0.166481	-1.31754	no	na
ENSMUSG00000033365	Ipo13	importin 13	0.000676784	-0.00741322	-0.148043	-0.0254182	-0.362076	0.018779	-0.311153	no	na
ENSMUSG00000039354	Smarcal1	SWI/SNF related matrix associated, actin dependent regulator of chromatin, subfamily a-like 1	0.000676784	0.0764437	0.0709285	0.0379173	-0.503695	-0.00616943	-0.559944	no	na
ENSMUSG00000041046	Ramp3	receptor (calcitonin) activity modifying protein 3	0.000676784	0.744418	-0.632583	-0.281009	-0.726026	0.609236	1.0283	no	na
ENSMUSG00000063714			0.000676784	-0.388955	-0.243645	-0.390161	0.747298	0.0117755	0.645241	no	na
ENSMUSG00000014769	Psmb1	proteasome (prosome, macropain) subunit, beta type 1	0.000678753	-0.2573	-0.102172	-0.168878	0.74205	-0.057747	0.520193	no	na
ENSMUSG00000020219	Timm13	translocase of inner mitochondrial membrane 13	0.000685987	-0.477507	-0.359598	-0.286167	0.945249	0.0294374	0.756632	no	na
ENSMUSG00000019738	Polr2i	polymerase (RNA) II (DNA directed) polypeptide I	0.000696146	-0.422653	-0.310555	-0.296038	0.864239	0.128943	0.763443	no	na
ENSMUSG00000025085	Ablim1	actin-binding LIM protein 1	0.000696146	0.224769	0.0727534	0.216065	-0.505692	0.211209	-0.213211	no	na
ENSMUSG00000026520	Pycr2	pyrroline-5-carboxylate reductase family, member 2	0.000698151	-0.376013	-0.319509	-0.347476	0.777812	-0.049076	0.620106	no	na
ENSMUSG00000021486	Prelid1	PRELI domain containing 1	0.000708325	-0.383858	-0.245627	-0.216545	0.911822	0.0432152	0.591247	no	na
ENSMUSG00000022136	Dnajc3	DnaJ heat shock protein family (Hsp40) member C3	0.000708325	0.422204	0.390956	0.251914	-0.793283	-0.103441	-0.399226	no	na
ENSMUSG00000022565	Plec	plectin	0.000708325	0.258349	-0.146129	0.0958829	-0.772376	0.0473048	-0.311853	no	na
ENSMUSG00000022967	Ifnar1	interferon (alpha and beta) receptor 1	0.000708325	0.174028	0.0166408	-0.101212	-0.28758	0.26189	0.083584	no	na
ENSMUSG00000027433	Xrn2	5'-3' exoribonuclease 2	0.000708325	0.161267	0.410302	0.129906	-0.507352	-0.0599237	-0.621942	no	na
ENSMUSG00000029104	Htt	huntingtin	0.000708325	-0.0171076	-0.0191681	0.116989	-0.53128	-0.0290195	-0.551387	no	na
ENSMUSG00000045983	Eif4g1	eukaryotic translation initiation factor 4, gamma 1	0.000708325	-0.0186154	0.0424627	0.00598682	-0.378586	0.0466808	-0.296496	no	na
ENSMUSG00000069744	Psmb3	proteasome (prosome, macropain) subunit, beta type 3	0.000708325	-0.331717	-0.356374	-0.466646	0.919177	0.0748711	0.824318	no	na
ENSMUSG00000026889	Rbm18	RNA binding motif protein 18	0.000709867	-0.379975	-0.24035	-0.174953	0.49935	-0.0783755	0.356867	no	na
ENSMUSG00000033396	Spg11	SPG11, spatacsin vesicle trafficking associated	0.000714268	0.362362	0.114071	0.0586135	-0.767541	-0.124966	-0.751118	no	na
ENSMUSG00000046432	Bex3	brain expressed X-linked 3	0.000714268	-0.363799	-0.22976	-0.0855818	0.762934	-0.0368983	0.390118	no	na
ENSMUSG00000002814	Top3a	topoisomerase (DNA) III alpha	0.000715813	0.473493	0.302737	0.318481	-0.350868	0.26213	-0.639832	no	na
ENSMUSG00000009013	Dynll1	dynein light chain LC8-type 1	0.000715813	-0.592512	-0.348986	-0.31205	0.932938	0.0313514	0.703338	no	na
ENSMUSG00000025794	Rpl14	ribosomal protein L14	0.000715845	-0.039817	-0.0198501	-0.0807672	0.651866	0.129867	0.62559	no	na
ENSMUSG00000028487	Bnc2	basonuclin 2	0.000715845	-0.407593	0.53082	-0.0121312	1.08219	-0.851294	0.339224	no	na
ENSMUSG00000024327	Slc39a7	solute carrier family 39 (zinc transporter), member 7	0.000722934	0.26548	0.181651	0.272486	-0.624901	0.0756305	-0.661501	no	na
ENSMUSG00000038564	Ift172	intraflagellar transport 172	0.000722934	0.179457	-0.107637	0.0778797	-0.52446	-0.0421325	-0.404291	no	na
ENSMUSG00000041797	Abca9	ATP-binding cassette, sub-family A (ABC1), member 9	0.000722934	0.589746	0.291756	0.759059	-0.853581	-0.0643167	-1.0034	no	na
ENSMUSG00000075470	Alg10b	asparagine-linked glycosylation 10B (alpha-1,2-glucosyltransferase)	0.000722934	0.0581259	0.437198	0.224208	-1.23041	-0.0517382	-1.1049	no	na
ENSMUSG00000043036	Ccdc63	coiled-coil domain containing 63	0.000728858	-0.528275	-0.854693	-1.07253	1.43762	0.329661	1.31543	no	na
ENSMUSG00000055204	Ankrd17	ankyrin repeat domain 17	0.00073081	0.10715	0.210999	0.142111	-0.647174	-0.0816122	-0.770464	no	na
ENSMUSG00000025437	Usp33	ubiquitin specific peptidase 33	0.000741359	-0.0333172	0.1715	0.160108	-0.745945	-0.117008	-0.971267	no	na
ENSMUSG00000022779	Top3b	topoisomerase (DNA) III beta	0.000742264	0.295535	-0.147694	-0.0845161	-0.440244	0.0148826	-0.066569	no	na
ENSMUSG00000028957	Per3	period circadian clock 3	0.000742264	0.2715	-0.0554757	0.0168138	-0.991451	-0.336715	-0.731769	no	na
ENSMUSG00000022040	Ephx2	epoxide hydrolase 2, cytoplasmic	0.000743056	-0.373658	-0.13158	-0.202715	0.58007	-0.115276	0.282556	no	na
ENSMUSG00000039016	Timm8b	translocase of inner mitochondrial membrane 8B	0.000756129	-0.410979	-0.358279	-0.274854	0.831765	-0.0211261	0.668421	no	na
ENSMUSG00000041308	Sntb2	syntrophin, basic 2	0.000756316	0.444994	0.413255	0.173671	-1.38333	-0.0256698	-1.11049	no	na
ENSMUSG00000038489	Polr2l	polymerase (RNA) II (DNA directed) polypeptide L	0.000770483	-0.314382	-0.424968	-0.394116	0.735216	-0.18134	0.543858	no	na
ENSMUSG00000055296	Tmem245	transmembrane protein 245	0.000774346	-0.0705174	0.206224	0.211301	-0.615475	0.0889683	-0.872118	no	na
ENSMUSG00000030329	Pianp	PILR alpha associated neural protein	0.000775785	-0.62055	-0.28619	-0.185375	0.690735	0.0644447	0.446117	no	na
ENSMUSG00000032396	Dis3l	DIS3 like exosome 3'-5' exoribonuclease	0.000775785	-0.116052	-0.138513	-0.0969955	0.54665	-0.0429783	0.251675	no	na
ENSMUSG00000037341	Slc9a7	solute carrier family 9 (sodium/hydrogen exchanger), member 7	0.000775785	0.179482	0.421444	0.2446	-1.53768	-0.0769234	-1.64087	no	na
ENSMUSG00000006333	Rps9	ribosomal protein S9	0.000778215	-0.240805	-0.0170371	0.0465786	1.13986	0.14053	0.775531	no	na
ENSMUSG00000016427	Ndufa1	NADH dehydrogenase (ubiquinone) 1 alpha subcomplex, 1	0.000778954	-0.496223	-0.299716	-0.226975	0.658658	-0.167346	0.484576	no	na
ENSMUSG00000031783	Polr2c	polymerase (RNA) II (DNA directed) polypeptide C	0.000778954	-0.487331	-0.266027	-0.198706	0.711642	0.0181843	0.57937	no	na
ENSMUSG00000072694	1500011B03Rik	RIKEN cDNA 1500011B03 gene	0.000779039	-0.437955	-0.336341	-0.236901	0.853758	0.0651431	0.634431	no	na
ENSMUSG00000025468	Caly	calcyon neuron-specific vesicular protein	0.000779583	-0.491952	-0.221676	-0.172036	0.655325	-0.136317	0.375592	no	na
ENSMUSG00000028312	Smc2	structural maintenance of chromosomes 2	0.000779583	0.521457	0.630212	0.0606764	-0.8112	-0.0822	-0.653089	no	na
ENSMUSG00000003970	Rpl8	ribosomal protein L8	0.000783434	-0.203505	-0.234316	-0.17046	0.865932	0.0317992	0.698474	no	na
ENSMUSG00000024054	Smchd1	SMC hinge domain containing 1	0.000785954	0.128295	0.404411	0.149097	-0.595595	-0.0205897	-0.641714	no	na
ENSMUSG00000039128	Cdc123	cell division cycle 123	0.00078605	-0.265387	-0.220633	-0.122737	0.580437	0.000506491	0.383624	no	na
ENSMUSG00000044528	Tram1l1	translocation associated membrane protein 1-like 1	0.00078605	-0.156316	-0.0929364	-0.0279119	0.419308	-0.172201	0.291428	no	na
ENSMUSG00000001924	Uba1	ubiquitin-like modifier activating enzyme 1	0.000794424	0.139687	0.0736951	0.102117	-0.266621	0.0641202	-0.220099	no	na
ENSMUSG00000041638	Gcn1l1	GCN1 general control of amino-acid synthesis 1-like 1 (yeast)	0.000798938	0.204135	-0.103638	0.0579435	-0.437717	-0.00667361	-0.202132	no	na
ENSMUSG00000020170	Frs2	fibroblast growth factor receptor substrate 2	0.000801676	0.0970447	0.178243	0.106813	-0.592266	-0.0963782	-0.793868	no	na
ENSMUSG00000071072	Ptges3	prostaglandin E synthase 3	0.000801676	-0.176673	-0.0606998	-0.0642095	0.495979	-0.0939433	0.422735	no	na
ENSMUSG00000024251	Thada	thyroid adenoma associated	0.000804786	0.296552	0.357663	0.289893	-0.589417	-0.0492895	-0.631236	no	na
ENSMUSG00000049109	Themis	thymocyte selection associated	0.000807116	1.64648	4.22282	3.34006	-1.84916	1.02138	-0.174779	no	na
ENSMUSG00000014551	Mrps25	mitochondrial ribosomal protein S25	0.000810523	-0.222214	-0.109422	-0.0395679	0.683731	-0.0934363	0.360336	no	na
ENSMUSG00000002477	Snrpd1	small nuclear ribonucleoprotein D1	0.00081466	-0.223327	-0.0284771	-0.0285005	0.672284	-0.0896575	0.501329	no	na
ENSMUSG00000038102	Trappc11	trafficking protein particle complex 11	0.00081466	0.0336644	0.0361017	0.0448236	-0.44923	-0.0412235	-0.443492	no	na
ENSMUSG00000005580	Adcy9	adenylate cyclase 9	0.000816223	-0.0815214	0.230586	0.213651	-1.18253	-0.0544591	-1.16219	no	na
ENSMUSG00000015656	Hspa8	heat shock protein 8	0.00082533	-0.329497	-0.158639	-0.0283708	0.586889	-0.206053	0.345097	no	na
ENSMUSG00000018559	Ctdnep1	CTD nuclear envelope phosphatase 1	0.00082533	-0.454901	-0.186082	-0.204623	0.624149	0.0186087	0.598024	no	na
ENSMUSG00000034290	Nek9	NIMA (never in mitosis gene a)-related expressed kinase 9	0.000827564	0.362935	0.240343	0.0900096	-0.592156	-0.0972392	-0.405262	no	na
ENSMUSG00000004233	Wars2	tryptophanyl tRNA synthetase 2 (mitochondrial)	0.000835974	0.190549	0.215494	0.1579	-0.719848	-0.0773328	-0.929115	no	na
ENSMUSG00000028530	Jak1	Janus kinase 1	0.000840698	-0.0630763	0.197128	0.150079	-0.418634	0.0974727	-0.464198	no	na
ENSMUSG00000006058	Snf8	SNF8, ESCRT-II complex subunit, homolog (S. cerevisiae)	0.000843048	-0.425174	-0.451673	-0.329493	0.814279	0.159593	0.645311	no	na
ENSMUSG00000000560	Gabra2	gamma-aminobutyric acid (GABA) A receptor, subunit alpha 2	0.000846807	-0.485528	-0.0497996	-0.0585323	0.464507	-0.0384519	0.171723	no	na
ENSMUSG00000022436	Sh3bp1	SH3-domain binding protein 1	0.000846807	-0.471712	-0.211316	-0.16316	0.550965	0.0825227	0.495304	no	na
ENSMUSG00000041649	Klf8	Kruppel-like factor 8	0.000846807	0.297947	0.271324	0.345934	-0.846391	-0.128691	-1.05662	no	na
ENSMUSG00000079215	Zfp664	zinc finger protein 664	0.000846807	0.0664023	-0.0161799	0.00851416	-0.485096	-0.129993	-0.555737	no	na
ENSMUSG00000041733	Coq5	coenzyme Q5 methyltransferase	0.000854375	-0.25235	-0.0417434	-0.0851925	0.421968	0.000318183	0.246051	no	na
ENSMUSG00000002846	Timmdc1	translocase of inner mitochondrial membrane domain containing 1	0.00085606	-0.337497	-0.362572	-0.243632	0.671385	0.150045	0.484245	no	na
ENSMUSG00000000131	Xpo6	exportin 6	0.000859821	0.163785	0.140319	0.0904595	-0.496572	0.0379482	-0.432465	no	na
ENSMUSG00000002524	Puf60	poly-U binding splicing factor 60	0.000859821	-0.26344	-0.208759	-0.0840236	0.687476	0.04086	0.342806	no	na
ENSMUSG00000034377	Tulp4	tubby like protein 4	0.000859821	0.238196	0.184669	0.120257	-0.705766	-0.119387	-0.606505	no	na
ENSMUSG00000042426	Dhx29	DEAH (Asp-Glu-Ala-His) box polypeptide 29	0.000859821	0.0275154	0.0946881	0.115252	-0.306251	-0.129091	-0.46798	no	na
ENSMUSG00000042750	Bex2	brain expressed X-linked 2	0.000859821	-0.391128	-0.285342	-0.13316	0.719605	0.0468606	0.492832	no	na
ENSMUSG00000013150	Gfod2	glucose-fructose oxidoreductase domain containing 2	0.000861402	-0.25846	-0.0923177	-0.121408	0.381833	-0.152401	0.399909	no	na
ENSMUSG00000063550	Nup98	nucleoporin 98	0.000866618	0.325782	0.545808	0.174993	-0.982593	-0.156116	-0.906544	no	na
ENSMUSG00000024913	Lrp5	low density lipoprotein receptor-related protein 5	0.000871894	0.787127	0.613028	0.306843	-0.928359	0.211761	-0.319886	no	na
ENSMUSG00000062006	Rpl34	ribosomal protein L34	0.000876064	-0.113549	-0.103805	-0.107122	0.924378	-0.0559927	0.706346	no	na
ENSMUSG00000024914	Drap1	Dr1 associated protein 1 (negative cofactor 2 alpha)	0.000878622	-0.335506	-0.335536	-0.24586	0.91907	0.191531	0.653279	no	na
ENSMUSG00000037470	Uggt1	UDP-glucose glycoprotein glucosyltransferase 1	0.000880007	0.234293	0.184074	0.156432	-0.58206	-0.0732156	-0.379373	no	na
ENSMUSG00000030870	Ubfd1	ubiquitin family domain containing 1	0.000880643	-0.128812	-0.00933104	-0.0213149	0.341575	-0.108049	0.182415	no	na
ENSMUSG00000085222			0.000880643	-2.40702	-0.325578	-0.678627	2.34774	-0.939199	-0.0672675	no	na
ENSMUSG00000027363	Usp8	ubiquitin specific peptidase 8	0.000883815	0.344395	0.221751	0.0837799	-0.505707	-0.0057827	-0.465146	no	na
ENSMUSG00000062797	Hikeshi	heat shock protein nuclear import factor	0.000883815	-0.38955	-0.149409	-0.159418	0.491785	-0.0409462	0.394115	no	na
ENSMUSG00000024780	Cdc37l1	cell division cycle 37-like 1	0.000891163	0.300456	0.143873	0.18799	-0.721711	-0.0475568	-0.661973	no	na
ENSMUSG00000051910	Sox6	SRY (sex determining region Y)-box 6	0.000891163	0.481912	0.306663	0.190463	-0.911013	0.0072925	-1.08825	no	na
ENSMUSG00000044715	Gskip	GSK3B interacting protein	0.000900542	-0.335369	-0.0133117	-0.110925	0.275364	-0.171951	0.297167	no	na
ENSMUSG00000025078	Nhlrc2	NHL repeat containing 2	0.00090376	0.378793	0.175292	0.0470482	-0.896568	0.196449	-0.632087	no	na
ENSMUSG00000004880	Lbr	lamin B receptor	0.000913642	0.621654	0.622926	0.19661	-0.793144	0.0260825	-0.719688	no	na
ENSMUSG00000021448	Shc3	src homology 2 domain-containing transforming protein C3	0.000914238	0.103261	0.0659315	0.0608252	-1.51536	-0.0554548	-1.12814	no	na
ENSMUSG00000026499	Acbd3	acyl-Coenzyme A binding domain containing 3	0.000914238	0.228496	0.220868	0.141165	-0.376868	0.061311	-0.291511	no	na
ENSMUSG00000037971	1110032A03Rik	RIKEN cDNA 1110032A03 gene	0.000918798	-0.241087	-0.341983	-0.28308	0.795233	0.236898	0.658207	no	na
ENSMUSG00000031155	Pim2	proviral integration site 2	0.000920454	-0.531214	-0.282526	-0.208171	0.641853	-0.0405192	0.419312	no	na
ENSMUSG00000027255	Arfgap2	ADP-ribosylation factor GTPase activating protein 2	0.000924209	-0.0300746	-0.0498252	0.0584467	-0.526313	-0.0429922	-0.421808	no	na
ENSMUSG00000073008	Gpr174	G protein-coupled receptor 174	0.000924209	2.0532	2.69344	1.86896	-0.59219	1.83261	0.753288	no	na
ENSMUSG00000015087	Rabl6	RAB, member RAS oncogene family-like 6	0.000926883	-0.348567	-0.160327	-0.055302	0.375444	0.0234877	0.00344674	no	na
ENSMUSG00000022474	Pmm1	phosphomannomutase 1	0.000937652	-0.462649	-0.401484	-0.268113	0.852495	0.10061	0.524972	no	na
ENSMUSG00000014550	Rbsn	rabenosyn, RAB effector	0.000939137	-0.10563	0.0556249	0.0613657	-0.389935	-0.0308186	-0.509336	no	na
ENSMUSG00000044080	S100a1	S100 calcium binding protein A1	0.000939137	0.00476148	-0.0550871	-0.137788	0.890756	-0.0960023	0.571591	no	na
ENSMUSG00000057322	Rpl38	ribosomal protein L38	0.000939137	-0.190109	-0.246456	-0.224692	0.898871	-0.0176873	0.659537	no	na
ENSMUSG00000095362	Gm14325	predicted gene 14325	0.00094034	0.174767	0.168315	0.263674	-0.393332	-0.0874978	-0.683946	no	na
ENSMUSG00000058056	Palld	palladin, cytoskeletal associated protein	0.000941615	1.79428	1.11517	0.923305	-2.05956	-0.235123	-1.45029	no	na
ENSMUSG00000014504	Srp19	signal recognition particle 19	0.000942871	-0.219817	-0.159984	-0.0937573	0.638498	-0.102528	0.364185	no	na
ENSMUSG00000049807	Arhgap23	Rho GTPase activating protein 23	0.000942871	0.124146	-0.137468	0.0810571	-0.423377	0.145251	-0.223415	no	na
ENSMUSG00000062901	Klhl24	kelch-like 24	0.000942871	0.167006	0.187785	0.128035	-0.598985	-0.0410696	-0.746326	no	na
ENSMUSG00000000827	Tpd52l2	tumor protein D52-like 2	0.000948124	-0.130211	-0.14809	-0.16103	0.369534	0.000196289	0.348598	no	na
ENSMUSG00000031659	Adcy7	adenylate cyclase 7	0.000948124	1.3294	1.15083	0.745298	-0.634707	0.856737	0.0719982	no	na
ENSMUSG00000030805	Stx4a	syntaxin 4A (placental)	0.000952267	-0.101835	-0.197991	-0.155102	0.762156	0.182811	0.675619	no	na
ENSMUSG00000040591	1110051M20Rik	RIKEN cDNA 1110051M20 gene	0.000962136	-0.253086	-0.187424	-0.141263	0.566354	0.00655017	0.362056	no	na
ENSMUSG00000024889	Rce1	Ras converting CAAX endopeptidase 1	0.000965479	-0.465621	-0.464538	-0.413466	0.81893	0.108676	0.84754	no	na
ENSMUSG00000005299	Letm1	leucine zipper-EF-hand containing transmembrane protein 1	0.000968015	-0.287454	-0.206989	-0.134057	0.518313	0.0608298	0.39555	no	na
ENSMUSG00000061479	Snrpa	small nuclear ribonucleoprotein polypeptide A	0.000968493	-0.181044	-0.0754749	-0.0281734	0.208414	-0.0885901	0.302534	no	na
ENSMUSG00000028522	Mier1	MEIR1 treanscription regulator	0.000974053	0.171096	0.185615	0.0978928	-0.286936	0.0379211	-0.448313	no	na
ENSMUSG00000038132	Rbm24	RNA binding motif protein 24	0.000975273	-0.582935	-0.234067	-0.275816	0.540007	-0.268208	0.205305	no	na
ENSMUSG00000034445	Cyb561a3	cytochrome b561 family, member A3	0.000978341	0.381563	0.305099	0.0781936	-0.613459	0.41097	-0.334445	no	na
ENSMUSG00000036285	Noa1	nitric oxide associated 1	0.000997123	-0.414879	-0.19901	-0.135667	0.581801	0.12161	0.390229	no	na
ENSMUSG00000038181	Chpf2	chondroitin polymerizing factor 2	0.000997123	0.023174	-0.127259	-0.170897	-0.544208	0.184499	-0.151972	no	na
ENSMUSG00000052920	Prkg1	protein kinase, cGMP-dependent, type I	0.000997123	0.152995	0.135761	0.150199	-1.19304	0.197606	-1.05536	no	na
