# Supplementary material for: Transcriptome analysis following neurotropic virus infection reveals faulty innate immunity and delayed antigen presentation in mice susceptible to virus‐induced demyelination
Source: Brain Pathol. 2021 Jul 6;31(6):e13000. doi: 10.1111/bpa.13000 (PMC8549031; doi:10.1111/bpa.13000)
Supplement: Supplementary file 8 — TABLE S5 Overrepresentation analysis of differentially expressed genes obtained by time course analysis [file BPA-31-e13000-s006.xlsx]

## Sheet: ORA DEGs time course analysis
Supplementary table S5: Overrepresentation analysis of differentially expressed genes obtained by time course analysis.
The overrepresentation analysis (ORA) was performed using the application WEB-based GEne SeT AnaLysis Toolkit ((WebGestalt 2019, Zhang B, Kirov S, Snoddy J (2005) Nucleic Acids Res. and Liao et al. (2019) Nucleic Acids Res). For the settings, see Materials and Methods section.
Gene set, description = significantly enriched gene ontology (GO) terms in the category biological process.
Size = number of genes annotated to the GO term.
Overlap = number of genes in the uploaded gene list that overlap with the annotated genes in the reference gene set (genome).
Expect = expected number of genes annotated to GO term in the uploaded gene list (based on the reference gene set).
enrichmentRatio = enrichment ratio based on comparison of the number of overlapping genes and the expected number of genes in the category.
pValue = significance value of enrichment.
FDR = false discovery rate. Values below or equal to 0.05 were considered significant.
geneSet	GO term description	link	size	overlap	expect	enrichmentRatio	pValue	FDR	overlapId	userId
GO:0033108	mitochondrial respiratory chain complex assembly	http://amigo.geneontology.org/amigo/term/GO:0033108	73	15	1.84557	8.12757	3.36061e-10	1.24566e-06	17991;52469;54405;66091;66152;66495;66916;67184;68202;68342;68375;69487;75406;107197;225887	Uqcr10;Ndufs8;Ndufaf5;Ndufa2;Ndufa13;Ndufb7;Ndufb3;Uqcc3;Ndufb10;Ndufa5;Ndufa8;Ndufs7;Ndufa1;Ndufa3;Coa3
GO:0010257	NADH dehydrogenase complex assembly	http://amigo.geneontology.org/amigo/term/GO:0010257	42	12	1.06184	11.3012	3.30392e-10	1.24566e-06	17991;54405;66091;66495;66916;67184;68202;68342;68375;69487;75406;225887	Ndufs8;Ndufaf5;Ndufa2;Ndufa13;Ndufb7;Ndufb3;Ndufb10;Ndufa5;Ndufa8;Ndufs7;Ndufa1;Ndufa3
GO:0032981	mitochondrial respiratory chain complex I assembly	http://amigo.geneontology.org/amigo/term/GO:0032981	42	12	1.06184	11.3012	3.30392e-10	1.24566e-06	17991;54405;66091;66495;66916;67184;68202;68342;68375;69487;75406;225887	Ndufs8;Ndufaf5;Ndufa2;Ndufa13;Ndufb7;Ndufb3;Ndufb10;Ndufa5;Ndufa8;Ndufs7;Ndufa1;Ndufa3
GO:0034622	cellular protein-containing complex assembly	http://amigo.geneontology.org/amigo/term/GO:0034622	953	58	24.0935	2.40728	5.03584e-10	1.39996e-06	11519;12631;13191;13211;13367;13424;14026;14225;14976;17991;19240;20054;20595;20619;20641;20909;24075;27054;52469;54127;54405;56327;56351;56417;56469;57837;66091;66152;66495;66916;67184;67239;67671;68202;68342;68375;68566;69487;69668;69878;72193;75406;75786;77891;98488;102339;107197;110524;192159;208643;212427;225887;234594;234857;246710;269966;320632;330188	A730008H23Rik;Snap23;Nup98;Sec23b;Adar;Dync1h1;Scaf11;Dgkq;Dhx9;Prpf8;Ckap5;Pias1;Snrnp200;Gtf3c3;Cnot1;Eif4g1;Add2;Rps28;Stx4a;Dctn1;Diaph1;Ptges3;Rpl38;Eral1;Rpf2;Uqcr10;Arl2;Snrpd1;Spire2;Ndufs8;Ndufaf5;Ndufa2;Cfl1;Taf10;Ccdc115;Cog4;Smn1;Ndufa13;Rps15;Tmsb10;Ndufb7;Evl;Ndufb3;Uqcc3;Ube2s;Snrpf;Ndufb10;Ndufa5;Ndufa8;Ndufs7;Pfdn6;Caly;Ndufa1;Fkbp1a;Ndufa3;Coa3;Ccdc63;Rhobtb2
GO:0051649	establishment of localization in cell	http://amigo.geneontology.org/amigo/term/GO:0051649	1822	85	46.0634	1.84528	1.85912e-08	4.13467e-05	11769;12402;12631;12794;12847;12934;13191;13211;13367;13424;14225;15444;15461;15481;16401;16784;16973;17751;18541;19055;20054;20562;20619;20655;20848;20909;20926;27054;27057;27681;27967;28006;29858;30055;30957;52838;56089;56384;56417;56455;58222;58869;66169;66449;66679;67067;67184;67286;67669;67898;68566;70335;70349;72238;72322;72400;74204;74682;76779;77038;78287;94040;100855;107338;108800;109095…	Rab37;Syne3;Ston2;Cbl;Npsr1;Itga4;Stat3;Lamp2;Snap23;Lrp5;Clmn;Ramp3;Slit1;Nup214;Mlxip;Spg11;Nup98;Sec23b;Sec16a;Tpcn1;Adar;Dync1h1;Dgkq;Washc2;Ncoa4;Xpo5;Pcnt;Sidt2;Copb1;Xpo6;Epg5;Gbf1;Dhx9;Pex5l;Copa;Tbc1d5;Tbc1d14;Supt6;Wdr35;Wdr11;Cherp;Trappc11;Ipo13;Btbd9;Pinx1;Arfgap2;Mapk8ip3;Stx4a;Rbsn;Dctn1;Mt3;Diaph1;Tram1l1;Heatr3;Tomm7;Spire2;Dpysl2;Pam16;Rae1;Ift22;Cfl1;Letm1;Ndufa13;Rps15;Hspa8;C…
GO:0046907	intracellular transport	http://amigo.geneontology.org/amigo/term/GO:0046907	1449	71	36.6333	1.93813	5.12166e-08	9.49214e-05	11769;12402;12631;12794;12847;12934;13191;13211;13424;15444;15461;15481;16784;17751;18541;19055;20054;20562;20619;20655;20848;20909;20926;27054;27057;27681;28006;29858;30055;30957;52838;56089;56417;56455;58222;58869;66169;66449;66679;67067;67184;67286;67669;67898;68566;70335;70349;72238;72322;74204;74682;76779;77038;78287;94040;100855;107338;109095;207425;208104;212073;214585;227648;227720;229801…	Rab37;Syne3;Cbl;Stat3;Lamp2;Snap23;Clmn;Ramp3;Slit1;Nup214;Mlxip;Spg11;Nup98;Sec23b;Sec16a;Adar;Dync1h1;Washc2;Ncoa4;Xpo5;Pcnt;Copb1;Xpo6;Epg5;Gbf1;Dhx9;Pex5l;Copa;Tbc1d5;Tbc1d14;Supt6;Wdr35;Wdr11;Trappc11;Ipo13;Arfgap2;Mapk8ip3;Stx4a;Rbsn;Dctn1;Mt3;Tram1l1;Heatr3;Tomm7;Spire2;Dpysl2;Pam16;Rae1;Ift22;Cfl1;Ndufa13;Rps15;Hspa8;Cluap1;Pef1;Romo1;Sod1;Hikeshi;Snf8;Rbm15b;Pmm1;Dnlz;Timm13;Caly;Dynll1;…
GO:0007005	mitochondrion organization	http://amigo.geneontology.org/amigo/term/GO:0007005	434	32	10.9723	2.91644	6.99398e-08	0.000110767	11977;14004;17991;18715;20848;21975;30055;52469;52838;54405;56016;56384;66091;66152;66169;66449;66494;66495;66916;67067;67184;68202;68342;68375;69487;74148;74682;75406;103172;107197;208643;225887	Atp7a;Stat3;Top3a;Hebp2;Wdr35;Cluh;Eif4g1;Tomm7;Uqcr10;Ndufs8;Ndufaf5;Pam16;Ndufa2;Letm1;Ndufa13;Ndufb7;Chchd2;Romo1;Ndufb3;Prelid1;Uqcc3;Ndufb10;Ndufa5;Ndufa8;Ndufs7;Dnlz;Timm13;Ndufa1;Ndufa3;Coa3;Pim2;Chchd10
GO:0040029	regulation of gene expression, epigenetic	http://amigo.geneontology.org/amigo/term/GO:0040029	190	20	4.80354	4.1636	7.96883e-08	0.000110767	13211;13433;17192;17692;19055;20602;20848;20918;56417;71148;72322;74355;109095;208643;224826;227331;233904;234594;320817;329559	Stat3;Atad2b;Setd1a;Msl3;Adar;Dnmt1;Xpo5;Ubr2;Gigyf2;Ncor2;Mier1;Dhx9;Zfp335;Smchd1;Cnot1;Eif4g1;Eif1;Mbd3;Rbm15b;Ppp3ca
GO:0043933	protein-containing complex subunit organization	http://amigo.geneontology.org/amigo/term/GO:0043933	1857	84	46.9483	1.7892	9.01426e-08	0.000111376	11519;11977;12631;13191;13211;13367;13424;14026;14211;14225;14852;14976;15461;15481;16001;16784;17025;17319;17966;17991;19240;19766;20054;20401;20595;20619;20641;20909;20926;24075;27054;52469;53895;54127;54405;56327;56351;56384;56417;56469;57837;66091;66152;66495;66916;67184;67239;67671;67898;68202;68342;68375;68566;69487;69668;69878;70103;72193;72333;75406;75786;77891;98488;102339;103172;107197;…	Trpm3;Atp7a;A730008H23Rik;Alad;Palld;Ripk1;Lamp2;Sh3pxd2b;Snap23;Smc2;Nup98;Igf1r;Sec23b;Sec16a;Adar;Dync1h1;Scaf11;Dgkq;Epg5;Dhx9;Prpf8;Ckap5;Acaca;Pias1;Supt6;Snrnp200;Gtf3c3;Trappc11;Gspt1;Cnot1;Eif4g1;Add2;Rps28;Stx4a;Dctn1;Diaph1;Nbr1;Ptges3;Rpl38;Eral1;Rpf2;Uqcr10;Arl2;Snrpd1;Spire2;Ndufs8;Ndufaf5;Ndufa2;Cfl1;Taf10;Letm1;Ccdc115;Cog4;Smn1;Ndufa13;Rps15;Hspa8;Tmsb10;Ndufb7;Evl;Kctd12;Znhit1;…
GO:0007417	central nervous system development	http://amigo.geneontology.org/amigo/term/GO:0007417	917	50	23.1834	2.15672	2.73425e-07	0.000253374	11881;11977;12366;12631;12929;12934;13191;13367;13390;13609;14366;14870;15270;15444;15531;16001;16842;16874;17192;17719;17751;18128;18541;18991;19055;19091;20418;20562;20602;20679;20848;22026;22066;22412;24128;30957;67102;67661;71722;76484;76779;208431;210529;227331;230674;245537;327826;329559;384783;545428	Wnt9b;Atp7a;Mettl14;Nr2c2;Lef1;Ccdc141;Stat3;D16Ertd472e;Slit1;Kndc1;Fzd4;Notch1;Sox6;Shroom4;Casp2;Irs2;Igf1r;Ndst1;Crkl;Arsb;Gigyf2;Pcnt;Ncor2;Ift172;Xrn2;Prkg1;Zfp335;Shc3;Frs2;Kdm4a;Mapk8ip3;Dctn1;Mt3;Cic;Diaph1;S1pr1;Dpysl2;Cfl1;Cluap1;Nlgn3;Mbd3;Gstp1;ND4;Dlx1;Trpc4;H2afx;Ppp3ca;Lhx6;Hpca;Pou3f1
GO:0006518	peptide metabolic process	http://amigo.geneontology.org/amigo/term/GO:0006518	705	42	17.8237	2.35642	2.60262e-07	0.000253374	13211;13688;14852;14862;14870;15481;16784;19935;19941;20054;20655;20848;20918;26961;27103;27370;52469;54127;56040;56412;63913;64658;66071;66163;66292;66416;67115;67186;67671;70560;76846;208643;210529;218629;227331;231659;234594;269037;270106;384281;666794;100037258	Mettl14;Rpl26;Fam129a;Stat3;Lamp2;Dnajc3;Eif2ak4;Gcn1l1;Wars2;Gigyf2;Dhx9;Eif4ebp2;Gspt1;Dhx29;Rps26;Ctif;Cnot1;Eif4g1;Rpl14;Rps28;Rpl13;Gstm1;Rpl38;Rpl8;Rplp2;Mrps25;Rps9;Ethe1;Gatc;Mrpl4;Rplp1;Ndufa7;Rps15;Hspa8;Mrpl23;Sod1;Eif1;Noa1;Gstp1;Coa3;Mrps21;Rbm24
GO:0006412	translation	http://amigo.geneontology.org/amigo/term/GO:0006412	555	36	14.0314	2.56568	2.58773e-07	0.000253374	13211;13688;14852;19935;19941;20054;20848;20918;26961;27103;27370;52469;54127;56040;56412;63913;64658;66163;66292;66416;67115;67186;67671;70560;76846;208643;210529;218629;227331;231659;234594;269037;270106;384281;666794;100037258	Mettl14;Rpl26;Fam129a;Stat3;Dnajc3;Eif2ak4;Gcn1l1;Wars2;Gigyf2;Dhx9;Eif4ebp2;Gspt1;Dhx29;Rps26;Ctif;Cnot1;Eif4g1;Rpl14;Rps28;Rpl13;Rpl38;Rpl8;Rplp2;Mrps25;Rps9;Gatc;Mrpl4;Rplp1;Ndufa7;Rps15;Mrpl23;Eif1;Noa1;Coa3;Mrps21;Rbm24
GO:0065003	protein-containing complex assembly	http://amigo.geneontology.org/amigo/term/GO:0065003	1644	75	41.5633	1.80448	3.61942e-07	0.0003096	11519;12631;13191;13211;13367;13424;14026;14225;14976;15461;16001;16784;17025;17319;17966;17991;19240;19766;20054;20595;20619;20641;20909;24075;27054;52469;53895;54127;54405;56327;56351;56384;56417;56469;57837;66091;66152;66495;66916;67184;67239;67671;67898;68202;68342;68375;68566;69487;69668;69878;72193;72333;75406;75786;77891;98488;102339;107197;107476;110524;192159;208643;212427;225887;226025;…	Trpm3;A730008H23Rik;Alad;Palld;Ripk1;Lamp2;Sh3pxd2b;Snap23;Nup98;Igf1r;Sec23b;Sec16a;Adar;Dync1h1;Scaf11;Dgkq;Dhx9;Prpf8;Ckap5;Acaca;Pias1;Snrnp200;Gtf3c3;Trappc11;Cnot1;Eif4g1;Add2;Rps28;Stx4a;Dctn1;Diaph1;Nbr1;Ptges3;Rpl38;Eral1;Rpf2;Uqcr10;Arl2;Snrpd1;Spire2;Ndufs8;Ndufaf5;Ndufa2;Cfl1;Taf10;Letm1;Ccdc115;Cog4;Smn1;Ndufa13;Rps15;Tmsb10;Ndufb7;Evl;Kctd12;Pef1;Mif;Ndufb3;Uqcc3;Ube2s;Clpp;Snrpf;Nd…
GO:0006886	intracellular protein transport	http://amigo.geneontology.org/amigo/term/GO:0006886	857	47	21.6665	2.16925	5.42436e-07	0.000402126	11769;12631;12847;13191;15444;15461;15481;16784;17751;18541;19055;20054;20619;20848;20909;20926;27054;27057;27681;29858;30055;30957;52838;56089;56417;58222;58869;66169;66449;66679;67067;67184;67286;67669;70349;72238;72322;74204;100855;109095;207425;227648;227720;229801;230673;234549;269966	Rab37;Stat3;Lamp2;Snap23;Ramp3;Nup214;Nup98;Sec23b;Sec16a;Adar;Ncoa4;Xpo5;Pcnt;Copb1;Xpo6;Pex5l;Copa;Tbc1d5;Tbc1d14;Supt6;Wdr11;Ipo13;Mapk8ip3;Stx4a;Dctn1;Mt3;Tram1l1;Heatr3;Tomm7;Pam16;Rae1;Ift22;Cfl1;Ndufa13;Rps15;Hspa8;Romo1;Hikeshi;Snf8;Rbm15b;Pmm1;Dnlz;Timm13;Ap1s1;Hras;Ppp3ca;Hpca
GO:0043043	peptide biosynthetic process	http://amigo.geneontology.org/amigo/term/GO:0043043	572	36	14.4612	2.48942	5.33699e-07	0.000402126	13211;13688;14852;19935;19941;20054;20848;20918;26961;27103;27370;52469;54127;56040;56412;63913;64658;66163;66292;66416;67115;67186;67671;70560;76846;208643;210529;218629;227331;231659;234594;269037;270106;384281;666794;100037258	Mettl14;Rpl26;Fam129a;Stat3;Dnajc3;Eif2ak4;Gcn1l1;Wars2;Gigyf2;Dhx9;Eif4ebp2;Gspt1;Dhx29;Rps26;Ctif;Cnot1;Eif4g1;Rpl14;Rps28;Rpl13;Rpl38;Rpl8;Rplp2;Mrps25;Rps9;Gatc;Mrpl4;Rplp1;Ndufa7;Rps15;Mrpl23;Eif1;Noa1;Coa3;Mrps21;Rbm24
GO:0060322	head development	http://amigo.geneontology.org/amigo/term/GO:0060322	757	43	19.1383	2.2468	6.74039e-07	0.000468457	11881;11977;12366;12631;12929;12934;13367;13390;13609;14366;15270;15444;15531;16001;16401;16842;16874;17192;17719;17751;18128;18541;18991;19055;19091;20562;20602;22026;22412;24128;30957;67102;67661;71371;71722;76484;207425;208431;210529;327826;329559;384783;545428	Wnt9b;Atp7a;Arid5b;Mettl14;Nr2c2;Lef1;Itga4;Ccdc141;D16Ertd472e;Slit1;Kndc1;Fzd4;Notch1;Shroom4;Casp2;Irs2;Igf1r;Ndst1;Crkl;Arsb;Pcnt;Ncor2;Ift172;Xrn2;Prkg1;Zfp335;Frs2;Wdr11;Mapk8ip3;Mt3;Cic;Diaph1;S1pr1;Dpysl2;Cfl1;Mbd3;ND4;Dlx1;H2afx;Ppp3ca;Lhx6;Hpca;Pou3f1
GO:0015031	protein transport	http://amigo.geneontology.org/amigo/term/GO:0015031	1644	74	41.5633	1.78042	7.32356e-07	0.000479047	11769;12631;12847;13191;13211;14732;14923;15444;15461;15481;15975;16784;16971;16973;17319;17751;18128;18541;19055;20054;20619;20848;20909;20926;22034;27054;27057;27681;28006;29858;30055;30057;30957;52838;54637;56089;56417;56455;57816;58222;58869;66169;66449;66679;67067;67184;67286;67669;70349;72238;72322;72661;74204;77038;78287;80795;81897;100855;102339;109095;170744;207425;214597;227648;227720;2…	Tlr8;Tlr9;Rab37;Stat3;Lamp2;Snap23;Lrp5;Ramp3;Gpam;Notch1;Lrp1;Nup214;Traf6;Nup98;Irs2;Sec23b;Sec16a;Adar;Washc2;Ncoa4;Xpo5;Pcnt;Ifnar1;Sidt2;Copb1;Xpo6;Dhx9;Pex5l;Copa;Tbc1d5;Tbc1d14;Supt6;Tvp23a;Wdr11;Cog5;Ipo13;Arfgap2;Mapk8ip3;Stx4a;Rbsn;Dctn1;Mt3;Tram1l1;Selenok;Heatr3;Tomm7;Spire2;Ppia;Pam16;Rae1;Ift22;Cfl1;Cog4;Ndufa13;Guk1;Rps15;Hspa8;Mif;Romo1;Hikeshi;Timm8b;Snf8;Praf2;Rbm15b;Pmm1;Dnlz;T…
GO:0034613	cellular protein localization	http://amigo.geneontology.org/amigo/term/GO:0034613	1590	72	40.198	1.79113	8.49886e-07	0.000525041	11769;12631;12847;12929;13191;13211;13367;15444;15461;15481;16401;16784;16971;16973;17751;18541;19055;19240;19357;20054;20411;20619;20848;20909;20926;22330;27054;27057;27681;29858;30055;30957;52838;56089;56327;56417;57816;58222;58869;66169;66449;66679;67067;67181;67184;67239;67286;67669;68842;70349;72238;72322;72400;74204;74682;83409;93679;94040;100855;103172;107338;109095;207425;212073;227648;22…	Rab37;Syne3;Itga4;Stat3;Lamp2;Sh3pxd2b;Snap23;Lrp5;Clmn;Ramp3;Sorbs1;Frmpd1;Vcl;Lrp1;Nup214;Nup98;Sec23b;Sec16a;Adar;Tulp4;Crkl;Ncoa4;Xpo5;Pcnt;Copb1;Xpo6;Rad21;Gbf1;Dhx9;Pex5l;Copa;Tbc1d5;Tbc1d14;Supt6;Wdr35;Wdr11;Ipo13;Pinx1;Mapk8ip3;Stx4a;Dctn1;Mt3;Diaph1;Tram1l1;Heatr3;Tomm7;Rpf2;Arl2;Lamtor2;Pam16;Rae1;Ift22;Cfl1;Ndufa13;Rps15;Hspa8;Tmsb10;Trim8;Romo1;Hikeshi;Snf8;Rbm15b;Ctdnep1;Pmm1;Dnlz;Ti…
GO:0070727	cellular macromolecule localization	http://amigo.geneontology.org/amigo/term/GO:0070727	1600	72	40.4509	1.77994	1.0709e-06	0.00062676	11769;12631;12847;12929;13191;13211;13367;15444;15461;15481;16401;16784;16971;16973;17751;18541;19055;19240;19357;20054;20411;20619;20848;20909;20926;22330;27054;27057;27681;29858;30055;30957;52838;56089;56327;56417;57816;58222;58869;66169;66449;66679;67067;67181;67184;67239;67286;67669;68842;70349;72238;72322;72400;74204;74682;83409;93679;94040;100855;103172;107338;109095;207425;212073;227648;22…	Rab37;Syne3;Itga4;Stat3;Lamp2;Sh3pxd2b;Snap23;Lrp5;Clmn;Ramp3;Sorbs1;Frmpd1;Vcl;Lrp1;Nup214;Nup98;Sec23b;Sec16a;Adar;Tulp4;Crkl;Ncoa4;Xpo5;Pcnt;Copb1;Xpo6;Rad21;Gbf1;Dhx9;Pex5l;Copa;Tbc1d5;Tbc1d14;Supt6;Wdr35;Wdr11;Ipo13;Pinx1;Mapk8ip3;Stx4a;Dctn1;Mt3;Diaph1;Tram1l1;Heatr3;Tomm7;Rpf2;Arl2;Lamtor2;Pam16;Rae1;Ift22;Cfl1;Ndufa13;Rps15;Hspa8;Tmsb10;Trim8;Romo1;Hikeshi;Snf8;Rbm15b;Ctdnep1;Pmm1;Dnlz;Ti…
GO:0016458	gene silencing	http://amigo.geneontology.org/amigo/term/GO:0016458	169	17	4.27262	3.97882	1.41993e-06	0.00078948	13211;13433;17192;17692;19055;20602;20679;20848;56417;71148;72322;74355;208643;224826;227331;234594;320817	Stat3;Sox6;Atad2b;Msl3;Adar;Dnmt1;Xpo5;Ubr2;Gigyf2;Ncor2;Mier1;Dhx9;Smchd1;Cnot1;Eif4g1;Mbd3;Ppp3ca
GO:0045184	establishment of protein localization	http://amigo.geneontology.org/amigo/term/GO:0045184	1742	76	44.0409	1.72567	1.66682e-06	0.000882619	11769;12631;12847;13191;13211;14732;14923;15444;15461;15481;15975;16784;16971;16973;17319;17751;18128;18541;19055;20054;20619;20848;20909;20926;22034;27054;27057;27681;28006;29858;30055;30057;30957;52838;54637;56089;56417;56455;57816;58222;58869;66169;66449;66679;67067;67184;67286;67669;70349;72238;72322;72661;74204;77038;78287;80795;81897;100855;102339;109095;170744;207425;212073;214597;227648;2…	Tlr8;Tlr9;Rab37;Syne3;Stat3;Lamp2;Snap23;Lrp5;Ramp3;Gpam;Frmpd1;Notch1;Lrp1;Nup214;Traf6;Nup98;Irs2;Sec23b;Sec16a;Adar;Washc2;Ncoa4;Xpo5;Pcnt;Ifnar1;Sidt2;Copb1;Xpo6;Dhx9;Pex5l;Copa;Tbc1d5;Tbc1d14;Supt6;Tvp23a;Wdr11;Cog5;Ipo13;Arfgap2;Mapk8ip3;Stx4a;Rbsn;Dctn1;Mt3;Tram1l1;Selenok;Heatr3;Tomm7;Spire2;Ppia;Pam16;Rae1;Ift22;Cfl1;Cog4;Ndufa13;Guk1;Rps15;Hspa8;Mif;Romo1;Hikeshi;Timm8b;Snf8;Praf2;Rbm15…
GO:1901566	organonitrogen compound biosynthetic process	http://amigo.geneontology.org/amigo/term/GO:1901566	1532	69	38.7317	1.78149	1.80205e-06	0.000910856	11513;11515;11977;13211;13688;14431;14732;14852;14923;15444;15531;17025;17319;17751;19935;19941;20054;20810;20848;20918;22034;22340;26961;27103;27370;27388;29858;30956;52469;54127;56040;56412;57423;63913;64658;66163;66292;66416;67115;67186;67671;69051;70560;72661;76846;80795;81897;107197;107476;108150;108902;170744;208643;210529;218629;227331;231659;233781;234594;238505;269037;270106;320011;32809…	Tlr8;Tlr9;Atp7a;Uprt;Aass;Mettl14;Rpl26;Alad;Fam129a;Adcy7;Stat3;Gpam;Galnt7;Xylt1;Dnajc3;Prps1l3;Traf6;Mtr;Eif2ak4;Ndst1;Uggt1;Gcn1l1;Wars2;Gigyf2;Dhx9;Eif4ebp2;Acaca;Alg10b;Gspt1;Dhx29;Rps26;Ctif;Cnot1;Eif4g1;Rpl14;Rps28;Adcy9;Mt3;Selenok;Rpl13;Rpl38;Rpl8;Rplp2;Ptdss2;Mrps25;Rps9;Gatc;Mrpl4;Rplp1;Guk1;Vegfb;Ndufa7;Atp5j2;Rps15;Mrpl23;Pycr2;Mif;Uqcc3;Eif1;Noa1;Pmm1;Coa3;Gamt;Mrps21;Rbm24;Serp2;B…
GO:0015833	peptide transport	http://amigo.geneontology.org/amigo/term/GO:0015833	1689	74	42.7009	1.73298	2.00327e-06	0.000968537	11769;12631;12847;13191;13211;14732;14923;15444;15461;15481;15975;16784;16971;16973;17319;17751;18128;18541;19055;20054;20619;20848;20909;20926;22034;27054;27057;27681;28006;29858;30055;30057;30957;52838;54637;56089;56417;56455;57816;58222;58869;66169;66449;66679;67067;67184;67286;67669;70349;72238;72322;72661;74204;77038;78287;80795;81897;100855;102339;109095;170744;207425;214597;227648;227720;2…	Tlr8;Tlr9;Rab37;Stat3;Lamp2;Snap23;Lrp5;Ramp3;Gpam;Notch1;Lrp1;Nup214;Traf6;Nup98;Irs2;Sec23b;Sec16a;Adar;Washc2;Ncoa4;Xpo5;Pcnt;Ifnar1;Sidt2;Copb1;Xpo6;Dhx9;Pex5l;Copa;Tbc1d5;Tbc1d14;Supt6;Tvp23a;Wdr11;Cog5;Ipo13;Arfgap2;Mapk8ip3;Stx4a;Rbsn;Dctn1;Mt3;Tram1l1;Selenok;Heatr3;Tomm7;Spire2;Ppia;Pam16;Rae1;Ift22;Cfl1;Cog4;Ndufa13;Guk1;Rps15;Hspa8;Mif;Romo1;Hikeshi;Timm8b;Snf8;Praf2;Rbm15b;Pmm1;Dnlz;T…
GO:0042886	amide transport	http://amigo.geneontology.org/amigo/term/GO:0042886	1714	74	43.333	1.70771	3.4182e-06	0.00158376	11769;12631;12847;13191;13211;14732;14923;15444;15461;15481;15975;16784;16971;16973;17319;17751;18128;18541;19055;20054;20619;20848;20909;20926;22034;27054;27057;27681;28006;29858;30055;30057;30957;52838;54637;56089;56417;56455;57816;58222;58869;66169;66449;66679;67067;67184;67286;67669;70349;72238;72322;72661;74204;77038;78287;80795;81897;100855;102339;109095;170744;207425;214597;227648;227720;2…	Tlr8;Tlr9;Rab37;Stat3;Lamp2;Snap23;Lrp5;Ramp3;Gpam;Notch1;Lrp1;Nup214;Traf6;Nup98;Irs2;Sec23b;Sec16a;Adar;Washc2;Ncoa4;Xpo5;Pcnt;Ifnar1;Sidt2;Copb1;Xpo6;Dhx9;Pex5l;Copa;Tbc1d5;Tbc1d14;Supt6;Tvp23a;Wdr11;Cog5;Ipo13;Arfgap2;Mapk8ip3;Stx4a;Rbsn;Dctn1;Mt3;Tram1l1;Selenok;Heatr3;Tomm7;Spire2;Ppia;Pam16;Rae1;Ift22;Cfl1;Cog4;Ndufa13;Guk1;Rps15;Hspa8;Mif;Romo1;Hikeshi;Timm8b;Snf8;Praf2;Rbm15b;Pmm1;Dnlz;T…
GO:0007420	brain development	http://amigo.geneontology.org/amigo/term/GO:0007420	707	39	17.8742	2.18191	4.57404e-06	0.00203453	11977;12366;12631;12929;12934;13367;13390;13609;14366;15270;15444;15531;16001;16842;16874;17192;17719;17751;18128;18541;18991;19055;19091;20562;20602;22026;22412;24128;30957;67102;67661;71722;76484;208431;210529;327826;329559;384783;545428	Wnt9b;Atp7a;Mettl14;Nr2c2;Lef1;Ccdc141;D16Ertd472e;Slit1;Kndc1;Fzd4;Notch1;Shroom4;Casp2;Irs2;Igf1r;Ndst1;Crkl;Pcnt;Ncor2;Ift172;Xrn2;Prkg1;Zfp335;Frs2;Mapk8ip3;Mt3;Cic;Diaph1;S1pr1;Dpysl2;Cfl1;Mbd3;ND4;Dlx1;H2afx;Ppp3ca;Lhx6;Hpca;Pou3f1
GO:0022613	ribonucleoprotein complex biogenesis	http://amigo.geneontology.org/amigo/term/GO:0022613	405	27	10.2391	2.63694	5.05542e-06	0.00216216	13211;13424;19941;20054;20595;20641;24014;28126;54127;56351;56417;57837;66446;67115;67239;67390;67671;69878;72193;78651;192159;208144;213550;234549;234594;237730;320632	Rnasel;Rpl26;Dhx37;Adar;Dync1h1;Scaf11;Dhx9;Prpf8;Snrnp200;Cnot1;Rpl14;Rps28;Dis3l;Ptges3;Heatr3;Rpl38;Lsm6;Eral1;Rpf2;Snrpd1;Smn1;Rps15;Nop16;Snrpf;Exosc7;Mrm3;Fbll1
GO:0006396	RNA processing	http://amigo.geneontology.org/amigo/term/GO:0006396	775	41	19.5934	2.09254	7.15878e-06	0.00294836	13204;13211;14266;15481;19055;19941;20054;20595;20602;20641;20926;24014;24128;27370;27967;53607;54127;56194;56417;64340;66446;67115;67239;67390;67959;68510;69878;72193;72341;75956;78651;109095;192159;208144;210529;213550;237730;240174;269966;320632;666794	Aff2;Rnasel;Elp6;Mettl14;Rpl26;Srrm2;Dhx37;Prpf40a;Nup98;Thada;Adar;Scaf11;Ncor2;Xrn2;Dhx9;Prpf8;Dhx15;Ints1;Supt6;Snrnp200;Cherp;Rps26;Dhx38;Rpl14;Rps28;Dis3l;Snrpa;Lsm6;Rpf2;Snrpd1;Puf60;Smn1;Rps15;Hspa8;Snrpf;Exosc7;Rbm15b;Mrm3;Fbll1;Rbm24;Ppp3ca
GO:0060968	regulation of gene silencing	http://amigo.geneontology.org/amigo/term/GO:0060968	69	10	1.74444	5.73249	8.68531e-06	0.00344931	13211;13433;19055;20602;20848;56417;71148;72322;208643;320817	Stat3;Atad2b;Adar;Dnmt1;Xpo5;Ncor2;Mier1;Dhx9;Eif4g1;Ppp3ca
GO:0043604	amide biosynthetic process	http://amigo.geneontology.org/amigo/term/GO:0043604	677	37	17.1158	2.16175	9.94061e-06	0.00381171	13211;13688;14852;19935;19941;20054;20848;20918;26961;27103;27370;52469;54127;56040;56412;63913;64658;66163;66292;66416;67115;67186;67671;70560;76846;107476;208643;210529;218629;227331;231659;234594;269037;270106;384281;666794;100037258	Mettl14;Rpl26;Fam129a;Stat3;Dnajc3;Eif2ak4;Gcn1l1;Wars2;Gigyf2;Dhx9;Eif4ebp2;Acaca;Gspt1;Dhx29;Rps26;Ctif;Cnot1;Eif4g1;Rpl14;Rps28;Rpl13;Rpl38;Rpl8;Rplp2;Mrps25;Rps9;Gatc;Mrpl4;Rplp1;Ndufa7;Rps15;Mrpl23;Eif1;Noa1;Coa3;Mrps21;Rbm24
GO:0042775	mitochondrial ATP synthesis coupled electron transport	http://amigo.geneontology.org/amigo/term/GO:0042775	56	9	1.41578	6.35692	1.03216e-05	0.00382589	13063;17711;17719;66052;66152;66416;68375;107197;225887	Uqcr10;Ndufs8;Ndufa7;Sdhc;Cycs;Uqcc3;Ndufa8;ND4;CYTB
GO:0000902	cell morphogenesis	http://amigo.geneontology.org/amigo/term/GO:0000902	987	48	24.9531	1.92361	1.11864e-05	0.00388729	11977;12631;12829;12929;12934;13367;14026;14107;14366;16001;16401;16554;16842;17751;18128;19055;19268;20562;20595;20655;20679;22330;23837;27054;27059;27103;30957;50769;56194;71409;72333;76484;80883;108902;170822;208431;212073;214585;214597;226251;242687;244895;245537;246710;329559;330662;381921;545428	Col4a4;Syne3;Atp7a;Palld;Ntng1;Lef1;Sh3d19;Itga4;Ccdc141;Wasf2;Kif13b;Fat1;Slit1;Kndc1;Fzd4;Peak1;Dock1;Vcl;Notch1;Fmnl2;Sox6;Shroom4;Spg11;Eif2ak4;Prpf40a;Igf1r;Sec23b;Ptprf;Crkl;Ablim1;Sidt2;Atp8a2;Zfp335;Usp33;Mapk8ip3;Taok2;Mt3;Diaph1;Dpysl2;Cfdp1;Cfl1;Smn1;Evl;Nlgn3;Sod1;B4gat1;Rhobtb2;Ppp3ca
GO:0043603	cellular amide metabolic process	http://amigo.geneontology.org/amigo/term/GO:0043603	929	46	23.4868	1.95855	1.09269e-05	0.00388729	13211;13688;14732;14852;14862;14870;15481;16784;19935;19941;20054;20655;20848;20918;26961;27103;27370;30956;52469;54127;56040;56412;63913;64658;66071;66163;66292;66416;67115;67186;67671;70560;76846;107476;208643;210529;218629;227331;231659;234594;238505;269037;270106;384281;666794;100037258	Aass;Mettl14;Rpl26;Fam129a;Stat3;Lamp2;Gpam;Dnajc3;Mtr;Eif2ak4;Gcn1l1;Wars2;Gigyf2;Dhx9;Eif4ebp2;Acaca;Gspt1;Dhx29;Rps26;Ctif;Cnot1;Eif4g1;Rpl14;Rps28;Rpl13;Gstm1;Rpl38;Rpl8;Rplp2;Mrps25;Rps9;Ethe1;Gatc;Mrpl4;Rplp1;Ndufa7;Rps15;Hspa8;Mrpl23;Sod1;Eif1;Noa1;Gstp1;Coa3;Mrps21;Rbm24
GO:0017038	protein import	http://amigo.geneontology.org/amigo/term/GO:0017038	218	18	5.51143	3.26594	1.15968e-05	0.00390042	12631;15481;17751;19055;20848;30055;52838;56417;58869;66169;66449;67067;67184;67669;227720;230673;234549;269966	Stat3;Nup214;Nup98;Adar;Pex5l;Ipo13;Mt3;Heatr3;Tomm7;Pam16;Cfl1;Ndufa13;Hspa8;Romo1;Hikeshi;Dnlz;Timm13;Ppp3ca
GO:0006119	oxidative phosphorylation	http://amigo.geneontology.org/amigo/term/GO:0006119	87	11	2.19952	5.0011	1.19257e-05	0.00390042	11977;13063;17711;17719;66052;66152;66416;68375;103172;107197;225887	Atp7a;Uqcr10;Ndufs8;Ndufa7;Sdhc;Cycs;Uqcc3;Ndufa8;ND4;CYTB;Chchd10
GO:0071806	protein transmembrane transport	http://amigo.geneontology.org/amigo/term/GO:0071806	58	9	1.46634	6.13772	1.38734e-05	0.00440779	15481;30055;52838;58869;66169;66449;67067;67184;229801	Pex5l;Tram1l1;Tomm7;Pam16;Ndufa13;Hspa8;Romo1;Dnlz;Timm13
GO:0006091	generation of precursor metabolites and energy	http://amigo.geneontology.org/amigo/term/GO:0006091	389	25	9.83461	2.54204	2.10078e-05	0.00634963	11761;11977;13063;17319;17711;17719;17751;20411;20848;30956;56351;56412;66052;66152;66416;66494;66495;68165;68202;68375;75406;103172;107197;225887;384783	Atp7a;Aass;Aox1;Stat3;Sorbs1;Irs2;Mt3;Ptges3;Uqcr10;Ndufs8;Ndufa7;Sdhc;Mif;Ndufb3;Cycs;Prelid1;Uqcc3;Noa1;Ndufa5;Ndufa8;Ndufs7;ND4;CYTB;Fdx1l;Chchd10
GO:0042773	ATP synthesis coupled electron transport	http://amigo.geneontology.org/amigo/term/GO:0042773	61	9	1.54219	5.83586	2.11274e-05	0.00634963	13063;17711;17719;66052;66152;66416;68375;107197;225887	Uqcr10;Ndufs8;Ndufa7;Sdhc;Cycs;Uqcc3;Ndufa8;ND4;CYTB
GO:0120036	plasma membrane bounded cell projection organization	http://amigo.geneontology.org/amigo/term/GO:0120036	1434	62	36.2541	1.71015	2.25678e-05	0.00660407	11504;11881;11977;12631;12929;12934;13191;13367;13609;14026;14366;14894;15461;16001;16401;16554;16971;17319;17751;18128;18541;19055;19091;19268;20401;20562;20595;20655;22330;27103;30957;50769;56455;57257;57776;66860;67102;67286;67661;72333;74682;76484;76779;80883;94040;98845;103742;108902;170822;207425;214585;217935;226251;232987;233781;238505;242687;245537;329559;330188;381921;545428	Eps8l2;Atp7a;Palld;Ntng1;Vav3;Adamts1;Itga4;Tanc1;Ccdc141;Wasf2;Kif13b;Clmn;D16Ertd472e;Slit1;Kndc1;Fzd4;Vcl;Notch1;Xylt1;Lrp1;Spg11;Mtr;Eif2ak4;Wdr60;Igf1r;Ptprf;Crkl;Ablim1;Arsb;Pcnt;Ift172;Prkg1;Atp8a2;Zfp335;Wdr35;Wdr11;Usp33;Mapk8ip3;Taok2;Dctn1;Mt3;Diaph1;S1pr1;Dpysl2;Ift22;Cfl1;Smn1;Ttyh1;Cluap1;Evl;Nlgn3;Mif;Sod1;Cfap20;Sh3bp1;Ccdc63;Dynll1;B9d2;Mien1;B4gat1;Hras;Ppp3ca
GO:0010629	negative regulation of gene expression	http://amigo.geneontology.org/amigo/term/GO:0010629	1632	68	41.2599	1.64809	2.84299e-05	0.00790352	12929;13016;13211;13390;13433;13688;14055;14266;14797;14852;15461;15481;16597;16842;17192;17319;17692;17751;18128;18628;19055;20193;20340;20602;20679;20747;20848;22034;22340;24014;27103;27370;56381;56417;56469;56612;59004;66446;66556;66959;67118;67154;67184;67661;70103;71148;71371;71722;72322;74355;74682;78651;100978;109095;110524;208643;210529;224826;227331;230674;230796;232934;234594;238803;245…	Arid5b;Zfp366;Aff2;Rnasel;Klf12;Mettl14;Lef1;Stat3;Nfxl1;Notch1;Sox6;Atad2b;Traf6;Eif2ak4;Klf8;Msl3;Per3;Adar;Mtdh;Dgkq;Crkl;Dnmt1;Xpo5;Ubr2;Gigyf2;Ncor2;Ift172;Spen;Mier1;Dhx9;Smchd1;Eif4ebp2;Pias1;Kdm4a;Wdr35;Gspt1;Glg1;Rps26;Ctif;Cnot1;S100a1;Eif4g1;Ezh1;Mt3;Cic;Wdtc1;Lsm6;Bfar;Dusp26;Ndufa13;Vegfb;Pfdn5;Hspa8;Drap1;Ctbp1;Znhit1;Aes;Mif;Mbd3;Exosc7;Rbm15b;Spop;Dlx1;Rbm24;Pias4;Hras;Mypop;Ppp3ca
GO:0022900	electron transport chain	http://amigo.geneontology.org/amigo/term/GO:0022900	131	13	3.31191	3.92522	2.8266e-05	0.00790352	11761;13063;17711;17719;66052;66152;66416;66495;68165;68202;68375;107197;225887	Aox1;Uqcr10;Ndufs8;Ndufa7;Sdhc;Ndufb3;Cycs;Uqcc3;Ndufa5;Ndufa8;ND4;CYTB;Fdx1l
GO:0006901	vesicle coating	http://amigo.geneontology.org/amigo/term/GO:0006901	16	5	0.404509	12.3607	3.50821e-05	0.00951496	27054;67898;77038;107338;227648	Sec23b;Sec16a;Gbf1;Arfgap2;Pef1
GO:0022904	respiratory electron transport chain	http://amigo.geneontology.org/amigo/term/GO:0022904	83	10	2.09839	4.76556	4.53265e-05	0.0119139	13063;17711;17719;66052;66152;66416;68202;68375;107197;225887	Uqcr10;Ndufs8;Ndufa7;Sdhc;Cycs;Uqcc3;Ndufa5;Ndufa8;ND4;CYTB
GO:0060147	regulation of posttranscriptional gene silencing	http://amigo.geneontology.org/amigo/term/GO:0060147	39	7	0.98599	7.09947	4.82128e-05	0.0119139	13211;19055;20602;20848;56417;72322;208643	Stat3;Adar;Xpo5;Ncor2;Dhx9;Eif4g1;Ppp3ca
GO:0060966	regulation of gene silencing by RNA	http://amigo.geneontology.org/amigo/term/GO:0060966	39	7	0.98599	7.09947	4.82128e-05	0.0119139	13211;19055;20602;20848;56417;72322;208643	Stat3;Adar;Xpo5;Ncor2;Dhx9;Eif4g1;Ppp3ca
GO:0044743	protein transmembrane import into intracellular organelle	http://amigo.geneontology.org/amigo/term/GO:0044743	39	7	0.98599	7.09947	4.82128e-05	0.0119139	30055;52838;58869;66169;66449;67067;67184	Pex5l;Tomm7;Pam16;Ndufa13;Romo1;Dnlz;Timm13
GO:0030030	cell projection organization	http://amigo.geneontology.org/amigo/term/GO:0030030	1473	62	37.2401	1.66487	4.97909e-05	0.0120364	11504;11881;11977;12631;12929;12934;13191;13367;13609;14026;14366;14894;15461;16001;16401;16554;16971;17319;17751;18128;18541;19055;19091;19268;20401;20562;20595;20655;22330;27103;30957;50769;56455;57257;57776;66860;67102;67286;67661;72333;74682;76484;76779;80883;94040;98845;103742;108902;170822;207425;214585;217935;226251;232987;233781;238505;242687;245537;329559;330188;381921;545428	Eps8l2;Atp7a;Palld;Ntng1;Vav3;Adamts1;Itga4;Tanc1;Ccdc141;Wasf2;Kif13b;Clmn;D16Ertd472e;Slit1;Kndc1;Fzd4;Vcl;Notch1;Xylt1;Lrp1;Spg11;Mtr;Eif2ak4;Wdr60;Igf1r;Ptprf;Crkl;Ablim1;Arsb;Pcnt;Ift172;Prkg1;Atp8a2;Zfp335;Wdr35;Wdr11;Usp33;Mapk8ip3;Taok2;Dctn1;Mt3;Diaph1;S1pr1;Dpysl2;Ift22;Cfl1;Smn1;Ttyh1;Cluap1;Evl;Nlgn3;Mif;Sod1;Cfap20;Sh3bp1;Ccdc63;Dynll1;B9d2;Mien1;B4gat1;Hras;Ppp3ca
GO:0065002	intracellular protein transmembrane transport	http://amigo.geneontology.org/amigo/term/GO:0065002	53	8	1.33993	5.97044	5.13775e-05	0.0121557	30055;52838;58869;66169;66449;67067;67184;229801	Pex5l;Tram1l1;Tomm7;Pam16;Ndufa13;Romo1;Dnlz;Timm13
GO:0022008	neurogenesis	http://amigo.geneontology.org/amigo/term/GO:0022008	1634	67	41.3104	1.62187	5.36681e-05	0.01236	11504;11881;11977;12631;12772;12929;12934;13367;13390;13609;14026;14366;14870;16001;16401;16554;16842;16874;16971;17319;17751;18128;18541;18991;19055;19091;19268;20562;20595;20655;20679;20848;22066;22330;22412;24128;27103;30957;50769;56381;67102;67661;72333;76484;80883;80906;83962;94040;108902;170822;208643;210529;214585;224650;226251;227331;230674;233781;238505;243914;245537;268373;327826;329559…	Wnt9b;Ccr2;Atp7a;Mettl14;Palld;Ntng1;Lef1;Adamts1;Itga4;Ccdc141;Stat3;Lgi4;Kif13b;Clmn;D16Ertd472e;Slit1;Kndc1;Fzd4;Vcl;Notch1;Sox6;Xylt1;Lrp1;Spg11;Anks1;Mtr;Eif2ak4;Igf1r;Ptprf;Crkl;Ablim1;Arsb;Gigyf2;Pcnt;Ift172;Spen;Xrn2;Prkg1;Atp8a2;Zfp335;Frs2;Kdm4a;Alg10b;Eif4g1;Usp33;Mapk8ip3;Taok2;Mt3;Diaph1;S1pr1;Ppia;Dpysl2;Cfl1;Smn1;Evl;Nlgn3;Mif;Sod1;Gstp1;Btbd1;Dlx1;Trpc4;B4gat1;Ppp3ca;Kcnip2;Lhx6;P…
GO:0033365	protein localization to organelle	http://amigo.geneontology.org/amigo/term/GO:0033365	733	37	18.5315	1.9966	5.483e-05	0.01236	12631;13211;13367;15461;15481;16784;17751;19055;19357;20848;27057;27681;29858;30055;52838;56327;56417;58869;66169;66449;67067;67181;67184;67239;67669;68842;72400;74682;93679;103172;107338;227648;227720;229801;230673;234549;269966	Stat3;Lamp2;Nup214;Nup98;Sec16a;Adar;Tulp4;Ncoa4;Rad21;Gbf1;Dhx9;Pex5l;Wdr35;Ipo13;Pinx1;Mt3;Diaph1;Tram1l1;Heatr3;Tomm7;Rpf2;Arl2;Pam16;Cfl1;Ndufa13;Hspa8;Trim8;Romo1;Hikeshi;Snf8;Ctdnep1;Pmm1;Dnlz;Timm13;Chchd10;Hras;Ppp3ca
GO:0072594	establishment of protein localization to organelle	http://amigo.geneontology.org/amigo/term/GO:0072594	363	23	9.17729	2.50619	5.55756e-05	0.01236	12631;15481;16784;17751;19055;20848;27057;27681;29858;30055;52838;56417;58869;66169;66449;67067;67184;67669;227720;229801;230673;234549;269966	Stat3;Lamp2;Nup214;Nup98;Adar;Ncoa4;Pex5l;Ipo13;Mt3;Tram1l1;Heatr3;Tomm7;Pam16;Cfl1;Ndufa13;Hspa8;Romo1;Hikeshi;Snf8;Pmm1;Dnlz;Timm13;Ppp3ca
GO:0006928	movement of cell or subcellular component	http://amigo.geneontology.org/amigo/term/GO:0006928	1834	73	46.3668	1.5744	6.23859e-05	0.0129802	11504;11519;11881;11977;12631;12772;12794;12929;12934;13191;13367;13424;13609;14026;14894;15461;15481;16001;16401;16554;16775;16842;16874;16971;16973;17319;18128;18541;19055;19091;19240;19268;20401;20562;20604;20655;20848;20909;22330;22340;30957;54608;56194;56455;57257;64652;67286;71371;72333;72341;72461;74682;75723;76779;80795;103742;107338;108902;170822;214585;217866;217935;224650;226251;238328…	Ccr2;Atp7a;Arid5b;Elp6;Palld;Vav3;Lef1;Adamts1;Amotl1;Itga4;Ccdc141;Stat3;Wasf2;Sulf1;Kif13b;Lrp5;Slit1;Lama4;Peak1;Dock1;Vcl;Notch1;Lrp1;Prcp;Spg11;Anks1;Prpf40a;Wdr60;Vash1;Irs2;Igf1r;Ptprf;Dync1h1;Crkl;Ablim1;Abhd2;Arsb;Pcnt;Nisch;Gbf1;Prkg1;Cdc42bpb;Wdr35;Usp33;Add2;Mapk8ip3;Stx4a;Dctn1;Diaph1;S1pr1;Selenok;Dpysl2;Ift22;Cfl1;Vegfb;Hspa8;Tmsb10;Cluap1;Evl;Mif;Sod1;Cfap20;Sh3bp1;Ccdc63;Dynll1;C…
GO:0044093	positive regulation of molecular function	http://amigo.geneontology.org/amigo/term/GO:0044093	1577	65	39.8694	1.63032	6.02589e-05	0.0129802	11519;11977;12069;12631;12929;13063;13211;13609;14225;14366;15444;15461;15481;16971;16973;17319;17751;18201;19055;19091;19734;19766;20193;20401;20655;20848;20909;22034;22412;27054;30957;56040;56351;56455;57257;57816;58996;59022;66494;67154;67184;71371;72238;72400;74682;77038;77891;81897;83409;93679;100855;103172;105171;110524;170822;208643;210376;231659;241528;245537;268396;277854;327826;330662;3…	Wnt9b;Tlr9;Atp7a;Arid5b;Rgs16;Vav3;Ripk1;Stat3;Sh3pxd2b;Lrp5;Fzd4;Dock1;Arrdc3;Lrp1;Traf6;Nsmaf;Sec23b;Mtdh;Dgkq;Crkl;Gcn1l1;Prkg1;Dhx9;Arhgap23;Frs2;Tbc1d5;Tbc1d14;Wdr35;Depdc5;S100a1;Eif4g1;Pinx1;Arfgap2;Usp33;Add2;Mapk8ip3;Taok2;Stx4a;Mt3;Mtmr9;S1pr1;Ptges3;Lamtor2;Cfl1;Rplp1;Ndufa13;Hspa8;Trim8;Nlgn3;Mif;Cycs;Prelid1;Sod1;Bex2;Ube2s;Edf1;Sh3bp1;Fkbp1a;Lrrc55;Dynll1;Chchd10;Hras;Ppp3ca;Hpca;Te…
GO:0008380	RNA splicing	http://amigo.geneontology.org/amigo/term/GO:0008380	341	22	8.62109	2.55188	6.15771e-05	0.0129802	13204;13211;14266;15481;20595;20641;20926;27370;53607;56194;64340;67959;69878;72193;75956;78651;109095;192159;210529;269966;320632;666794	Aff2;Mettl14;Srrm2;Prpf40a;Nup98;Scaf11;Dhx9;Prpf8;Dhx15;Supt6;Snrnp200;Rps26;Dhx38;Snrpa;Lsm6;Snrpd1;Puf60;Smn1;Hspa8;Snrpf;Rbm15b;Rbm24
GO:0015990	electron transport coupled proton transport	http://amigo.geneontology.org/amigo/term/GO:0015990	4	3	0.101127	29.6656	6.30333e-05	0.0129802	17711;17719;75406	Ndufs7;ND4;CYTB
GO:0010608	posttranscriptional regulation of gene expression	http://amigo.geneontology.org/amigo/term/GO:0010608	417	25	10.5425	2.37135	6.55749e-05	0.013258	13211;13688;19055;19941;20602;20848;20918;24014;27103;52469;56040;56417;63913;67671;72322;76846;208643;210529;218629;227331;231659;234594;269037;666794;100037258	Rnasel;Mettl14;Rpl26;Fam129a;Stat3;Dnajc3;Eif2ak4;Adar;Gcn1l1;Xpo5;Gigyf2;Ncor2;Dhx9;Eif4ebp2;Dhx29;Ctif;Cnot1;Eif4g1;Rpl38;Rps9;Rplp1;Eif1;Coa3;Rbm24;Ppp3ca
GO:0032989	cellular component morphogenesis	http://amigo.geneontology.org/amigo/term/GO:0032989	1090	49	27.5571	1.77812	6.7822e-05	0.0134675	11977;12631;12829;12929;12934;13367;14026;14107;14366;16001;16401;16554;16842;17751;18128;19055;19268;20562;20595;20655;20679;21955;22330;23837;27054;27059;27103;30957;50769;56194;71409;72333;76484;80883;108902;170822;208431;212073;214585;214597;226251;242687;244895;245537;246710;329559;330662;381921;545428	Tnnt1;Col4a4;Syne3;Atp7a;Palld;Ntng1;Lef1;Sh3d19;Itga4;Ccdc141;Wasf2;Kif13b;Fat1;Slit1;Kndc1;Fzd4;Peak1;Dock1;Vcl;Notch1;Fmnl2;Sox6;Shroom4;Spg11;Eif2ak4;Prpf40a;Igf1r;Sec23b;Ptprf;Crkl;Ablim1;Sidt2;Atp8a2;Zfp335;Usp33;Mapk8ip3;Taok2;Mt3;Diaph1;Dpysl2;Cfdp1;Cfl1;Smn1;Evl;Nlgn3;Sod1;B4gat1;Rhobtb2;Ppp3ca
GO:0061024	membrane organization	http://amigo.geneontology.org/amigo/term/GO:0061024	603	32	15.2449	2.09906	6.96843e-05	0.0135946	12929;13191;15481;16973;17751;20401;20411;20619;20655;20848;20909;27054;30055;50769;56016;56384;57257;66494;67067;67181;67184;67898;77038;80906;103172;107197;107338;214585;227648;234857;245537;246710	Vav3;Stat3;Snap23;Lrp5;Sorbs1;Spg11;Sec23b;Hebp2;Sec16a;Crkl;Gbf1;Atp8a2;Arfgap2;Stx4a;Dctn1;Mt3;Spire2;Letm1;Ndufa13;Hspa8;Nlgn3;Pef1;Romo1;Prelid1;Sod1;Uqcc3;Ctdnep1;Sh3bp1;Timm13;Chchd10;Rhobtb2;Kcnip2
GO:0016441	posttranscriptional gene silencing	http://amigo.geneontology.org/amigo/term/GO:0016441	71	9	1.79501	5.01391	7.25792e-05	0.0138168	13211;19055;20602;20848;56417;72322;208643;227331;234594	Stat3;Adar;Xpo5;Gigyf2;Ncor2;Dhx9;Cnot1;Eif4g1;Ppp3ca
GO:0007007	inner mitochondrial membrane organization	http://amigo.geneontology.org/amigo/term/GO:0007007	29	6	0.733172	8.18362	7.33086e-05	0.0138168	30055;56384;67067;67184;103172;107197	Letm1;Ndufa13;Romo1;Uqcc3;Timm13;Chchd10
GO:0016071	mRNA metabolic process	http://amigo.geneontology.org/amigo/term/GO:0016071	586	31	14.8151	2.09246	9.56521e-05	0.016413	13204;13211;14266;14852;15481;20595;20641;20848;20926;24014;24128;53607;56194;56417;64340;66446;67959;69878;69920;72193;75956;78651;109095;192159;210529;227331;234594;269037;269966;320632;666794	Aff2;Rnasel;Mettl14;Stat3;Srrm2;Prpf40a;Nup98;Adar;Scaf11;Gigyf2;Xrn2;Dhx9;Prpf8;Dhx15;Supt6;Snrnp200;Gspt1;Ctif;Cnot1;Dhx38;Snrpa;Lsm6;Snrpd1;Puf60;Smn1;Hspa8;Snrpf;Polr2i;Exosc7;Rbm15b;Rbm24
GO:0009123	nucleoside monophosphate metabolic process	http://amigo.geneontology.org/amigo/term/GO:0009123	279	19	7.05362	2.69365	9.54581e-05	0.016413	11977;13063;14923;15481;17319;17711;17719;20848;57423;66052;66152;66416;68375;103172;107197;225887;230718;328099;331487	Atp7a;Nt5c1a;Uprt;Stat3;Prps1l3;Uqcr10;Ndufs8;Guk1;Ndufa7;Atp5j2;Hspa8;Sdhc;Mif;Cycs;Uqcc3;Ndufa8;ND4;CYTB;Chchd10
GO:0000375	RNA splicing, via transesterification reactions	http://amigo.geneontology.org/amigo/term/GO:0000375	233	17	5.89066	2.88593	9.59393e-05	0.016413	13211;15481;20595;20641;53607;56194;64340;69878;72193;75956;78651;109095;192159;210529;269966;320632;666794	Mettl14;Srrm2;Prpf40a;Nup98;Scaf11;Dhx9;Prpf8;Snrnp200;Dhx38;Snrpa;Lsm6;Snrpd1;Smn1;Hspa8;Snrpf;Rbm15b;Rbm24
GO:0000377	RNA splicing, via transesterification reactions with bulged adenosine as nucleophile	http://amigo.geneontology.org/amigo/term/GO:0000377	233	17	5.89066	2.88593	9.59393e-05	0.016413	13211;15481;20595;20641;53607;56194;64340;69878;72193;75956;78651;109095;192159;210529;269966;320632;666794	Mettl14;Srrm2;Prpf40a;Nup98;Scaf11;Dhx9;Prpf8;Snrnp200;Dhx38;Snrpa;Lsm6;Snrpd1;Smn1;Hspa8;Snrpf;Rbm15b;Rbm24
GO:0000398	mRNA splicing, via spliceosome	http://amigo.geneontology.org/amigo/term/GO:0000398	233	17	5.89066	2.88593	9.59393e-05	0.016413	13211;15481;20595;20641;53607;56194;64340;69878;72193;75956;78651;109095;192159;210529;269966;320632;666794	Mettl14;Srrm2;Prpf40a;Nup98;Scaf11;Dhx9;Prpf8;Snrnp200;Dhx38;Snrpa;Lsm6;Snrpd1;Smn1;Hspa8;Snrpf;Rbm15b;Rbm24
GO:0022618	ribonucleoprotein complex assembly	http://amigo.geneontology.org/amigo/term/GO:0022618	210	16	5.30918	3.01365	9.2301e-05	0.016413	13211;13424;20054;20595;20641;54127;56351;56417;57837;67239;67671;69878;72193;192159;234594;320632	Adar;Dync1h1;Scaf11;Dhx9;Prpf8;Snrnp200;Cnot1;Rps28;Ptges3;Rpl38;Eral1;Rpf2;Snrpd1;Smn1;Rps15;Snrpf
GO:0006417	regulation of translation	http://amigo.geneontology.org/amigo/term/GO:0006417	306	20	7.73623	2.58524	0.000110509	0.0186191	13211;13688;19941;20848;20918;27103;52469;56040;63913;67671;76846;208643;210529;218629;227331;231659;234594;269037;666794;100037258	Mettl14;Rpl26;Fam129a;Stat3;Dnajc3;Eif2ak4;Gcn1l1;Gigyf2;Dhx9;Eif4ebp2;Dhx29;Ctif;Cnot1;Eif4g1;Rpl38;Rps9;Rplp1;Eif1;Coa3;Rbm24
GO:0009161	ribonucleoside monophosphate metabolic process	http://amigo.geneontology.org/amigo/term/GO:0009161	260	18	6.57326	2.73837	0.000117801	0.0195514	11977;13063;14923;15481;17319;17711;17719;20848;57423;66052;66152;66416;68375;103172;107197;225887;328099;331487	Atp7a;Uprt;Stat3;Prps1l3;Uqcr10;Ndufs8;Guk1;Ndufa7;Atp5j2;Hspa8;Sdhc;Mif;Cycs;Uqcc3;Ndufa8;ND4;CYTB;Chchd10
GO:0016477	cell migration	http://amigo.geneontology.org/amigo/term/GO:0016477	1334	56	33.7259	1.66044	0.000127294	0.0208163	11504;11519;11881;11977;12631;12772;12929;13367;13609;14026;15461;16001;16401;16775;16842;16874;16971;16973;17319;18128;18541;19055;19091;19240;19268;20401;20562;20604;20848;20909;22330;22340;30957;54608;56194;57257;64652;71371;72333;72341;72461;75723;80795;103742;107338;170822;217866;224650;238328;240725;242687;244895;246710;330662;384783;545428	Ccr2;Atp7a;Arid5b;Elp6;Palld;Vav3;Lef1;Adamts1;Amotl1;Itga4;Ccdc141;Stat3;Wasf2;Sulf1;Lrp5;Slit1;Lama4;Peak1;Dock1;Vcl;Notch1;Lrp1;Prcp;Anks1;Prpf40a;Vash1;Irs2;Igf1r;Ptprf;Crkl;Abhd2;Arsb;Pcnt;Nisch;Gbf1;Prkg1;Cdc42bpb;Usp33;Add2;Mapk8ip3;Stx4a;Diaph1;S1pr1;Selenok;Cfl1;Vegfb;Tmsb10;Evl;Mif;Sh3bp1;Mien1;Rhobtb2;Sst;Hras;Ppp3ca;Lhx6
GO:0048699	generation of neurons	http://amigo.geneontology.org/amigo/term/GO:0048699	1526	62	38.58	1.60705	0.00013555	0.0218452	11504;11881;11977;12631;12772;12929;12934;13367;13390;13609;14026;14366;16001;16401;16554;16842;16874;16971;17319;17751;18128;18541;19055;19091;19268;20562;20595;20655;20848;22330;22412;24128;27103;30957;50769;56381;67102;67661;72333;76484;80883;80906;94040;108902;170822;208643;210529;214585;224650;226251;227331;230674;233781;238505;243914;245537;268373;327826;329559;380959;381921;545428	Wnt9b;Ccr2;Atp7a;Mettl14;Palld;Ntng1;Lef1;Adamts1;Itga4;Ccdc141;Stat3;Lgi4;Kif13b;Clmn;D16Ertd472e;Slit1;Kndc1;Fzd4;Vcl;Notch1;Xylt1;Lrp1;Spg11;Anks1;Mtr;Eif2ak4;Igf1r;Ptprf;Crkl;Ablim1;Arsb;Gigyf2;Pcnt;Ift172;Spen;Xrn2;Prkg1;Atp8a2;Zfp335;Frs2;Kdm4a;Alg10b;Eif4g1;Usp33;Mapk8ip3;Taok2;Mt3;Diaph1;S1pr1;Ppia;Dpysl2;Cfl1;Smn1;Evl;Nlgn3;Mif;Sod1;Dlx1;B4gat1;Ppp3ca;Kcnip2;Lhx6
GO:0046034	ATP metabolic process	http://amigo.geneontology.org/amigo/term/GO:0046034	220	16	5.56199	2.87667	0.000158616	0.0251973	11977;13063;14923;15481;17319;17711;17719;20848;57423;66052;66152;66416;68375;103172;107197;225887	Atp7a;Stat3;Uqcr10;Ndufs8;Guk1;Ndufa7;Atp5j2;Hspa8;Sdhc;Mif;Cycs;Uqcc3;Ndufa8;ND4;CYTB;Chchd10
GO:0040012	regulation of locomotion	http://amigo.geneontology.org/amigo/term/GO:0040012	951	43	24.043	1.78846	0.000169171	0.0262482	11504;11881;11977;12631;12772;12929;13194;13367;13609;14026;14894;15461;16001;16401;16775;16842;16971;17319;18128;19055;19091;19240;20401;20562;20604;20848;20909;22330;22340;30957;54608;64652;72341;72461;75723;80795;93679;103742;105171;238328;240725;330662;384783	Ccr2;Atp7a;Elp6;Lef1;Adamts1;Amotl1;Itga4;Stat3;Sulf1;Slit1;Lama4;Dock1;Vcl;Arrdc3;Notch1;Lrp1;Prcp;Vash1;Irs2;Igf1r;Crkl;Abhd2;Arsb;Nisch;Prkg1;Ddb1;Mapk8ip3;Stx4a;Diaph1;S1pr1;Selenok;Cfl1;Vegfb;Tmsb10;Evl;Trim8;Mif;Cfap20;Sh3bp1;Mien1;Sst;Hras;Ppp3ca
GO:0006122	mitochondrial electron transport, ubiquinol to cytochrome c	http://amigo.geneontology.org/amigo/term/GO:0006122	12	4	0.303381	13.1847	0.000169952	0.0262482	13063;17711;66152;107197	Uqcr10;Cycs;Uqcc3;CYTB
GO:0071826	ribonucleoprotein complex subunit organization	http://amigo.geneontology.org/amigo/term/GO:0071826	223	16	5.63784	2.83797	0.000185282	0.0280358	13211;13424;20054;20595;20641;54127;56351;56417;57837;67239;67671;69878;72193;192159;234594;320632	Adar;Dync1h1;Scaf11;Dhx9;Prpf8;Snrnp200;Cnot1;Rps28;Ptges3;Rpl38;Eral1;Rpf2;Snrpd1;Smn1;Rps15;Snrpf
GO:0048199	vesicle targeting, to, from or within Golgi	http://amigo.geneontology.org/amigo/term/GO:0048199	22	5	0.556199	8.98958	0.000186569	0.0280358	27054;67898;77038;107338;227648	Sec23b;Sec16a;Gbf1;Arfgap2;Pef1
GO:0006397	mRNA processing	http://amigo.geneontology.org/amigo/term/GO:0006397	420	24	10.6184	2.26024	0.000189173	0.028048	13204;13211;14266;15481;20595;20641;20926;24014;24128;53607;56194;56417;64340;67959;69878;72193;75956;78651;109095;192159;210529;269966;320632;666794	Aff2;Rnasel;Mettl14;Srrm2;Prpf40a;Nup98;Adar;Scaf11;Xrn2;Dhx9;Prpf8;Dhx15;Supt6;Snrnp200;Dhx38;Snrpa;Lsm6;Snrpd1;Puf60;Smn1;Hspa8;Snrpf;Rbm15b;Rbm24
GO:0035195	gene silencing by miRNA	http://amigo.geneontology.org/amigo/term/GO:0035195	64	8	1.61803	4.94427	0.000201296	0.0294528	13211;19055;20602;20848;56417;72322;208643;234594	Stat3;Adar;Xpo5;Ncor2;Dhx9;Cnot1;Eif4g1;Ppp3ca
GO:0009126	purine nucleoside monophosphate metabolic process	http://amigo.geneontology.org/amigo/term/GO:0009126	249	17	6.29516	2.70049	0.000213372	0.0308143	11977;13063;14923;15481;17319;17711;17719;20848;57423;66052;66152;66416;68375;103172;107197;225887;230718	Atp7a;Nt5c1a;Stat3;Uqcr10;Ndufs8;Guk1;Ndufa7;Atp5j2;Hspa8;Sdhc;Mif;Cycs;Uqcc3;Ndufa8;ND4;CYTB;Chchd10
GO:0002181	cytoplasmic translation	http://amigo.geneontology.org/amigo/term/GO:0002181	83	9	2.09839	4.28901	0.000245235	0.0349617	13211;14852;19941;26961;27370;54127;56040;67671;666794	Rpl26;Dhx9;Gspt1;Rps26;Rps28;Rpl38;Rpl8;Rplp1;Rbm24
GO:0072521	purine-containing compound metabolic process	http://amigo.geneontology.org/amigo/term/GO:0072521	481	26	12.1605	2.13806	0.00024856	0.0349872	11513;11515;11761;11977;13063;14431;14732;14923;15444;15481;17319;17711;17719;20848;30956;57423;66052;66152;66416;68375;103172;107197;107476;225887;230718;328099	Atp7a;Nt5c1a;Aass;Adcy7;Aox1;Stat3;Gpam;Prps1l3;Acaca;Adcy9;Uqcr10;Ndufs8;Guk1;Ndufa7;Atp5j2;Hspa8;Sdhc;Mif;Cycs;Uqcc3;Ndufa8;ND4;Gamt;CYTB;Chchd10;Hpca
GO:0044248	cellular catabolic process	http://amigo.geneontology.org/amigo/term/GO:0044248	1888	72	47.732	1.50842	0.00025941	0.0353721	11761;11881;12402;13194;13211;13850;14852;14862;14938;15481;16784;16971;17025;17319;17751;17966;18715;19170;19299;19766;20747;20848;21859;24014;24128;26446;27054;27059;27103;27681;30956;53895;54608;56469;64295;66169;66446;66449;67118;67154;67664;69668;72238;77891;78651;81897;84092;84585;93679;100855;109731;170822;208643;210376;210529;213550;214597;224650;224826;227331;230598;230674;230718;233016;…	Gzma;Tlr9;Rnasel;Cbl;Nt5c1a;Aass;Mettl14;Alad;Ripk1;Sh3d19;Aox1;Stat3;Lamp2;Rnf125;Timp3;Maob;Lrp1;Dnajc3;Anks1;Eif2ak4;Usp8;Irs2;Sec23b;Tpcn1;Mtdh;Uggt1;Rnf123;Abhd2;Arsb;Nrd1;Ubr2;Gigyf2;Sidt2;Xrn2;Epg5;Dhx9;Abcd3;Ddb1;Pias1;Tbc1d5;Kdm4a;Tbc1d14;Gspt1;Ctif;Cnot1;Eif4g1;Usp33;Blvrb;Dis3l;Mt3;Mtmr9;Nbr1;Gstm1;Lsm6;Tomm7;Bfar;Psmb1;Pam16;Tmub1;Ccdc115;Hspa8;Psmb3;Trim8;Ephx2;Mif;Ube2s;Clpp;Snf8;Ex…
GO:0030182	neuron differentiation	http://amigo.geneontology.org/amigo/term/GO:0030182	1372	56	34.6866	1.61446	0.000260837	0.0353721	11504;11881;11977;12631;12929;12934;13367;13390;13609;14026;14366;16001;16401;16554;16874;16971;17319;17751;18128;19055;19091;19268;20562;20595;20655;20848;22330;22412;24128;27103;30957;50769;67102;67661;72333;76484;80883;80906;94040;108902;170822;208643;214585;224650;226251;227331;230674;233781;238505;243914;245537;268373;329559;380959;381921;545428	Wnt9b;Atp7a;Palld;Ntng1;Adamts1;Itga4;Ccdc141;Stat3;Lgi4;Kif13b;Clmn;D16Ertd472e;Slit1;Kndc1;Fzd4;Vcl;Notch1;Xylt1;Lrp1;Spg11;Anks1;Mtr;Eif2ak4;Igf1r;Ptprf;Crkl;Ablim1;Arsb;Gigyf2;Ift172;Xrn2;Prkg1;Atp8a2;Zfp335;Kdm4a;Alg10b;Eif4g1;Usp33;Mapk8ip3;Taok2;Mt3;Diaph1;S1pr1;Ppia;Dpysl2;Cfl1;Smn1;Evl;Nlgn3;Mif;Sod1;Dlx1;B4gat1;Ppp3ca;Kcnip2;Lhx6
GO:0016192	vesicle-mediated transport	http://amigo.geneontology.org/amigo/term/GO:0016192	1308	54	33.0686	1.63297	0.000255909	0.0353721	11769;12402;12772;12794;12847;12934;13191;15444;15461;15481;16004;16401;16971;16973;17533;18128;19055;20401;20619;20909;27054;27681;28006;30957;56089;57257;58869;67898;68566;70349;72238;77038;78287;78891;100855;102339;107338;108800;110524;170822;207425;214585;224671;227648;234857;238123;242687;245537;246710;320714;330662;338355;383103;100502841	Ccr2;Ston2;Cbl;Vav3;Itga4;Wasf2;Snap23;Lrp5;Ramp3;Mrc1;Dock1;Notch1;Igf2r;Fkbp15;Lrp1;Spg11;Sec23b;Sec16a;Dgkq;Washc2;Copb1;Epg5;Gbf1;Pex5l;Copa;Tbc1d5;Tbc1d14;Tvp23a;Wdr11;Cog5;Trappc11;Btbd9;Arfgap2;Usp33;Mapk8ip3;Stx4a;Rbsn;Dctn1;Spire2;Dpysl2;Scyl1;Cog4;Hspa8;Nlgn3;Pef1;Snf8;Sh3bp1;Caly;Cnih2;Rhobtb2;Ap1s1;Hras;Ppp3ca;Hpca
GO:0015980	energy derivation by oxidation of organic compounds	http://amigo.geneontology.org/amigo/term/GO:0015980	254	17	6.42157	2.64733	0.000269629	0.0361238	13063;17711;17719;17751;20411;56351;56412;66052;66152;66416;66494;68202;68375;75406;107197;225887;384783	Sorbs1;Irs2;Mt3;Ptges3;Uqcr10;Ndufs8;Ndufa7;Sdhc;Cycs;Prelid1;Uqcc3;Noa1;Ndufa5;Ndufa8;Ndufs7;ND4;CYTB
GO:0019725	cellular homeostasis	http://amigo.geneontology.org/amigo/term/GO:0019725	913	41	23.0823	1.77626	0.000276499	0.0363512	11977;12772;13191;13367;13609;14225;14977;16001;16784;16973;17751;19055;19091;20655;20909;21872;22066;27057;27967;56089;56384;56455;57816;66383;66866;69668;70561;74682;77891;80795;112406;213053;213439;214597;230796;236727;240174;252972;319239;320707;384783	Ccr2;Atp7a;Gpr174;Npsr1;Lamp2;Lrp5;Ramp3;Tjp1;Slc39a14;Nhlrc2;Irs2;Igf1r;Thada;Tpcn1;Slc39a7;Atp2b3;Ncoa4;Slc9a7;Sidt2;Prkg1;Wdr35;Cherp;Txndc16;Stx4a;Dctn1;Mt3;Wdtc1;Diaph1;S1pr1;Selenok;Letm1;Ccdc115;Iscu;Sod1;Ube2s;Egln2;Fkbp1a;Dynll1;Trpc4;Ppp3ca;Tesc
GO:0032259	methylation	http://amigo.geneontology.org/amigo/term/GO:0032259	328	20	8.29243	2.41184	0.000277864	0.0363512	13433;14055;14431;14852;17192;20926;52064;66423;67390;69487;74319;109095;210529;230674;232187;233904;237730;238505;240174;329559	Mettl14;Mtr;Thada;Setd1a;Dnmt1;Zfp335;Kdm4a;Supt6;Gspt1;Ezh1;Coprs;Ndufaf5;Coq5;Mbd3;Rbm15b;Mettl23;Mrm3;Fbll1;Gamt;Smyd5
GO:0061564	axon development	http://amigo.geneontology.org/amigo/term/GO:0061564	458	25	11.5791	2.15907	0.000281162	0.0363548	12934;14026;16001;16401;16554;17319;17751;18128;19268;20562;20595;22330;30957;50769;72333;80883;108902;170822;214585;226251;233781;238505;245537;381921;545428	Palld;Ntng1;Itga4;Ccdc141;Kif13b;Slit1;Vcl;Notch1;Xylt1;Spg11;Mtr;Igf1r;Ptprf;Ablim1;Atp8a2;Usp33;Mapk8ip3;Taok2;Mt3;Dpysl2;Smn1;Evl;Nlgn3;Mif;B4gat1
GO:0006903	vesicle targeting	http://amigo.geneontology.org/amigo/term/GO:0006903	37	6	0.935426	6.41419	0.000302359	0.0386464	27054;67898;77038;107338;207425;227648	Sec23b;Sec16a;Gbf1;Wdr11;Arfgap2;Pef1
GO:0006913	nucleocytoplasmic transport	http://amigo.geneontology.org/amigo/term/GO:0006913	306	19	7.73623	2.45598	0.000312733	0.0390074	12631;13211;15481;17751;19055;20054;20848;20926;56417;66679;67669;72322;74204;109095;208104;227720;230673;234549;269966	Stat3;Nup214;Mlxip;Nup98;Adar;Xpo5;Xpo6;Dhx9;Supt6;Ipo13;Mt3;Heatr3;Rae1;Cfl1;Rps15;Hspa8;Hikeshi;Rbm15b;Ppp3ca
GO:0051169	nuclear transport	http://amigo.geneontology.org/amigo/term/GO:0051169	306	19	7.73623	2.45598	0.000312733	0.0390074	12631;13211;15481;17751;19055;20054;20848;20926;56417;66679;67669;72322;74204;109095;208104;227720;230673;234549;269966	Stat3;Nup214;Mlxip;Nup98;Adar;Xpo5;Xpo6;Dhx9;Supt6;Ipo13;Mt3;Heatr3;Rae1;Cfl1;Rps15;Hspa8;Hikeshi;Rbm15b;Ppp3ca
GO:0045333	cellular respiration	http://amigo.geneontology.org/amigo/term/GO:0045333	166	13	4.19678	3.09762	0.000315707	0.0390074	13063;17711;17719;56412;66052;66152;66416;66494;68202;68375;75406;107197;225887	Uqcr10;Ndufs8;Ndufa7;Sdhc;Cycs;Prelid1;Uqcc3;Noa1;Ndufa5;Ndufa8;Ndufs7;ND4;CYTB
GO:0000904	cell morphogenesis involved in differentiation	http://amigo.geneontology.org/amigo/term/GO:0000904	715	34	18.0765	1.8809	0.000333709	0.0403353	11977;12631;12829;12929;12934;14026;14107;14366;16001;16401;16554;16842;17751;18128;19055;19268;20562;20595;20655;22330;30957;50769;72333;76484;80883;108902;170822;214585;226251;244895;245537;330662;381921;545428	Col4a4;Atp7a;Palld;Ntng1;Lef1;Itga4;Ccdc141;Kif13b;Fat1;Slit1;Kndc1;Fzd4;Peak1;Dock1;Vcl;Notch1;Spg11;Igf1r;Ptprf;Crkl;Ablim1;Atp8a2;Usp33;Mapk8ip3;Taok2;Mt3;Dpysl2;Cfl1;Smn1;Evl;Nlgn3;Sod1;B4gat1;Ppp3ca
GO:1904396	regulation of neuromuscular junction development	http://amigo.geneontology.org/amigo/term/GO:1904396	14	4	0.353945	11.3012	0.000330125	0.0403353	12929;13191;16973;20411	Lrp5;Sorbs1;Crkl;Dctn1
GO:0042592	homeostatic process	http://amigo.geneontology.org/amigo/term/GO:0042592	1809	69	45.7348	1.5087	0.000351874	0.0420735	11977;12402;12772;13191;13194;13367;13424;13609;13850;14055;14225;14373;14732;14977;16001;16775;16784;16973;17319;17751;18128;19055;19091;20602;20655;20679;20747;20848;20909;21872;22034;22066;27057;27967;56089;56351;56384;56417;56455;57816;66383;66866;69668;70561;72400;72461;74383;74682;77891;80795;81897;105171;107476;112406;208643;213053;213439;214597;224671;227331;230598;230796;233904;236727;24…	Ccr2;Tlr9;Atp7a;Cbl;Gpr174;Npsr1;Stat3;Lamp2;Lrp5;Ramp3;Gpam;Lama4;Tjp1;Arrdc3;Notch1;Sox6;Slc39a14;Prcp;Traf6;Nhlrc2;Irs2;Igf1r;Thada;Setd1a;Tpcn1;Adar;Slc39a7;Dync1h1;Atp2b3;Nrd1;Ncoa4;Gigyf2;Ncor2;Slc9a7;Sidt2;Prkg1;Acaca;Ddb1;Wdr35;Ubap2l;Cherp;Btbd9;Eif4g1;Pinx1;Txndc16;Ezh1;Stx4a;Dctn1;Mt3;Wdtc1;Diaph1;S1pr1;Selenok;Ptges3;Letm1;Ccdc115;G0s2;Iscu;Ephx2;Mif;Sod1;Ube2s;Egln2;Fkbp1a;Spop;Dynll…
GO:0035194	posttranscriptional gene silencing by RNA	http://amigo.geneontology.org/amigo/term/GO:0035194	70	8	1.76973	4.52048	0.000376244	0.0445089	13211;19055;20602;20848;56417;72322;208643;234594	Stat3;Adar;Xpo5;Ncor2;Dhx9;Cnot1;Eif4g1;Ppp3ca
